# Supplementary material for: Neuronal processes contain the essential components for the late steps of ribosome biogenesis
Source: Proc Natl Acad Sci U S A. 2025 Jul 31;122(31):e2502424122. doi: 10.1073/pnas.2502424122 (PMC12337303; doi:10.1073/pnas.2502424122)
Supplement: Supplementary file 2 — Dataset S01 (XLSX) [file pnas.2502424122.sd01.xlsx]

## Sheet: Sheet1
Genes	GOI
Abce1	RBF
Ago2	RBP
Bop1	RBF
Bysl	RBF
Cpeb1	RBP
Cpeb2	RBP
Cpeb3	RBP
Cpeb4	RBP
Csnk1d	RBF
Csnk1e	RBF
Ddx18	RBF
Ddx3x	RBP
Denr	initiation
Dhx29	initiation
Dhx33	initiation
Dimt1	RBF
Dusp12	RBF
Eef1a1	elongation
Eef1a2	elongation
Eef1b2	elongation
Eef1d	elongation
Eef1g	elongation
Eef2	elongation
Eefsec	elongation
Eif2a	initiation
Eif2b1	initiation
Eif2b2	initiation
Eif2b3	initiation
Eif2b4	initiation
Eif2b5	initiation
Eif2d	initiation
Eif2s1	initiation
Eif2s2	initiation
Eif2s3	initiation
Eif3a	initiation
Eif3b	initiation
Eif3c	initiation
Eif3d	initiation
Eif3f	initiation
Eif3g	initiation
Eif3i	initiation
Eif3k	initiation
Eif3l	initiation
Eif3m	initiation
Eif4e	initiation
Eif4g2	initiation
Eif5	initiation
Eif5a	elongation
Eif5a2	elongation
Eif5b	initiation
Eif6	RBF
Elavl2	RBP
Ewsr1	RBP
Fau	RP
Fbl	RBF
Ftsj3	RBF
Gtpbp4	RBF
Larp1	RBP
Larp1	RBP
Larp4b	RBP
Llph	RBF
Lsg1	RBF
Ltv1	RBF
Mak16	RBF
Mcts1	initiation
Mdn1	RBF
Mettl18	RBF
Mphosph10	RBF
Mrto4	RBF
Mybbp1a	RBP
Nifk	RBF
Nle1	RBF
Nmd3	RBF
Nob1	RBF
Nop53	RBF
Nsa2	RBF
Nvl	RBF
Nxf7	RBF
Pabpc1	RBP
Pabpc4	RBP
Pdcd11	RBF
Pelo	RBF
Pes1	RBF
Pno1	RBF
Rae1	RBF
Rbm28	RBF
Riok1	RBF
Riok2	RBF
Riok3	RBF
Rpf1	RBF
Rpl10	RP
Rpl10a	RP
Rpl11	RP
Rpl12	RP
Rpl13	RP
Rpl13a	RP
Rpl14	RP
Rpl15	RP
Rpl17	RP
Rpl18	RP
Rpl18a	RP
Rpl19	RP
Rpl21	RP
Rpl22	RP
Rpl23	RP
Rpl23a	RP
Rpl24	RP
Rpl26	RP
Rpl27	RP
Rpl27a	RP
Rpl28	RP
Rpl29	RP
Rpl3	RP
Rpl30	RP
Rpl31	RP
Rpl32	RP
Rpl34	RP
Rpl35	RP
Rpl35a	RP
Rpl36	RP
Rpl36a	RP
Rpl38	RP
Rpl39	RP
Rpl4	RP
Rpl5	RP
Rpl6	RP
Rpl7	RP
Rpl7a	RP
Rpl8	RP
Rpl9	RP
Rplp0	RP
Rplp1	RP
Rplp2	RP
Rps10	RP
Rps11	RP
Rps12	RP
Rps13	RP
Rps14	RP
Rps15	RP
Rps15a	RP
Rps16	RP
Rps17	RP
Rps18	RP
Rps19	RP
Rps2	RP
Rps20	RP
Rps21	RP
Rps23	RP
Rps24	RP
Rps25	RP
Rps26	RP
Rps27	RP
Rps27l	RP
Rps28	RP
Rps29	RP
Rps3	RP
Rps3a	RP
Rps4x	RP
Rps5	RP
Rps6	RP
Rps7	RP
Rps8	RP
Rps9	RP
Rpsa	RP
Rrp1	RBF
Rrp12	RBF
Rsl24d1	RBF
Sbds	RBF
Secisbp2	RBP
Spata5	RBF
Spata5l1	RBF
Stau2	RBP
Tsr1	RBF
Upf1	RBP
Wdr12	RBF
Wdr37	RBF
Wdr74	RBF
Xrn1	RBF
Ybx1	RBP
Zfp593	RBF
Zfp622	RBF
