# Supplementary material for: Neuronal processes contain the essential components for the late steps of ribosome biogenesis
Source: Proc Natl Acad Sci U S A. 2025 Jul 31;122(31):e2502424122. doi: 10.1073/pnas.2502424122 (PMC12337303; doi:10.1073/pnas.2502424122)
Supplement: Supplementary file 3 — Dataset S02 (XLSX) [file pnas.2502424122.sd02.xlsx]

## Sheet: Legend
Protein Intensity values of Ribosome Biogenesis Factors identified in total lysates across neuronal subcellular compartments
Genes	Gene names
Protein.Group	Protein Group
RBF	Ribosome Biogenesis Factor (RBF)
SU	Ribosomal subunit involved in
in.	Location of first interaction
out	Location of last interaction
how.long	Strength of interaction
EXTRA.RBF.	Known extra-ribosome biogenesis function?
lys_soma_ctrl_1	Total Lysate from the soma+neurites compartment (bio.repl.1)
lys_soma_ctrl_2	Total Lysate from the soma+neurites compartment (bio.repl.2)
lys_soma_ctrl_3	Total Lysate from the soma+neurites compartment (bio.repl.3)
lys_soma_ctrl_4	Total Lysate from the soma+neurites compartment (bio.repl.4)
lys_soma_ctrl_5	Total Lysate from the soma+neurites compartment (bio.repl.5)
lys_neurites_ctrl_1	Total Lysate from the neurites only compartment (bio.repl.1)
lys_neurites_ctrl_2	Total Lysate from the neurites only compartment (bio.repl.2)
lys_neurites_ctrl_3	Total Lysate from the neurites only compartment (bio.repl.3)
lys_neurites_ctrl_4	Total Lysate from the neurites only compartment (bio.repl.4)
lys_neurites_ctrl_5	Total Lysate from the neurites only compartment (bio.repl.5)
obs.soma	Number of Soma replicates with gene detected
obs.neurites	Number of Neurites replicates with gene detected

## Sheet: ProteinIntensity_RBF
Genes	Protein.Group	RBF	SU	in.	out	how.long	EXTRA.RBF.	lys_soma_ctrl_1	lys_soma_ctrl_2	lys_soma_ctrl_3	lys_soma_ctrl_4	lys_soma_ctrl_5	lys_neurites_ctrl_1	lys_neurites_ctrl_2	lys_neurites_ctrl_3	lys_neurites_ctrl_4	lys_neurites_ctrl_5	obs.soma	obs.neurites
Mdn1	A0A096MJ27	RBF	60S	Nu	NP	stable	no	-0.864583	-1.50734	-1.15986	-0.748322	-0.938237	NA	NA	NA	NA	NA	5	0
Mdn1	A0A096MJG9	RBF	60S	Nu	NP	stable	no	-0.582296	-0.601582	-0.723012	-0.707076	-0.810838	NA	NA	NA	-2.94552	NA	5	1
Nvl	A0A0G2JXU1;D3ZTY9	RBF	60S	Nu	NP	transient	yes	-4.39556	-5.25476	-4.58935	-4.68376	-4.56414	NA	NA	NA	NA	NA	5	0
Spata5	A0A0G2K0I1	RBF	60S	C	C	transient	yes	-1.59348	-2.14446	-1.70711	-2.06353	-1.69768	-1.75032	-2.11929	-1.99407	-2.16271	-1.90323	5	5
Mdn1	A0A0G2K9L9	RBF	60S	Nu	NP	stable	no	0.256233	0.13707	0.0923561	0.127247	0.249917	-1.3623	NA	-0.927254	-1.48656	NA	5	3
Dimt1	B0BN90;G3V7R8	RBF	40S	N	C	stable	no	-0.974259	-1.24807	-1.46289	-0.918093	-1.15609	NA	NA	NA	NA	NA	5	0
Llph	B0BN98	RBF	60S	Nu	C	stable	yes	-1.73771	-1.02283	-1.28607	-1.25165	-1.61017	NA	NA	NA	NA	NA	5	0
Wdr74	B0BNI2	RBF	60S	Nu	Nu	stable	yes	-2.24561	-2.64588	-2.4725	-2.60762	-2.62189	NA	NA	-3.28266	NA	NA	5	1
Mphosph10	B1WBW0;G3V968	RBF	40S	Nu	N	stable	no	-0.220079	-0.807127	-0.151162	-0.403665	-0.151213	NA	NA	-2.55941	NA	-2.01449	5	2
Nmd3	B1WC44;F6PUQ7;F7ERL4	RBF	60S	N	C	stable	no	-1.19094	-1.50229	-1.23404	-0.981689	-1.42505	-1.57814	-1.69987	-1.64608	-1.66854	-1.57267	5	5
Zfp593	B2GV37	RBF	60S	Nu	C	stable	yes	-1.28353	-1.52107	-1.65435	-1.41694	-1.25538	-2.74547	NA	NA	NA	NA	5	1
Nle1	B2GV82	RBF	60S	NP	C	stable	yes	-0.903304	-1.30154	-0.419315	-0.948701	-0.783369	-0.880341	-1.28585	-1.31364	-1.47649	-1.47227	5	5
Rpf1	B2RYS7;F1MA20	RBF	60S	Nu	NP	transient	no	-2.66995	-3.17163	-3.66489	NA	-3.28264	NA	NA	NA	NA	NA	4	0
Mrto4	B5DF25	RBF	60S	N	C	stable	no	-0.334842	-0.702511	-0.380833	-0.360817	-0.343764	-2.49498	-2.85175	-2.81518	-2.59781	-2.66179	5	5
Abce1	D3ZD23	RBF	40S	C	C	transient	yes	4.79093	4.87586	5.11147	4.97076	4.82255	4.9933	4.92868	4.9201	5.00674	5.01393	5	5
Tsr1	D3ZEM8	RBF	40S	NP	C	stable	no	-0.0137662	-0.378781	-0.204243	-0.146656	-0.249043	-0.737655	-1.09798	-0.946202	-0.827602	-0.750371	5	5
Riok3	D3ZND9	RBF	40S	C	C	NA	yes	1.1731	0.96512	0.991696	1.06845	0.913689	1.0611	0.576048	0.941522	1.12251	0.670525	5	5
Pdcd11	D3ZNI3	RBF	both	Nu	N	stable	no	1.39746	0.837595	1.25175	1.05461	1.19004	-1.42862	-2.2507	-1.76762	-1.60374	-1.71173	5	5
Wdr37	D3ZQ02	RBF	60S	Nu	NP	stable	yes	2.17771	2.57481	2.43058	2.45633	2.31684	2.53086	2.56308	2.76124	3.14681	2.59671	5	5
Spata5l1	D4A2B7	RBF	60S	C	C	transient	yes	-4.39893	NA	-4.55873	-4.00811	-4.1059	-4.39854	-4.77387	NA	-4.90307	-4.61791	4	4
Rbm28	D4A5K7	RBF	60S	Nu	Nu	stable	yes	-0.667935	-0.886359	-0.695925	-0.719713	-0.558842	NA	NA	NA	-2.76805	NA	5	1
Xrn1	D4ABN8	RBF	40S	C	C	transient	yes	-0.205832	-0.10356	0.0655019	-0.0762362	-0.318658	-0.301728	-0.621987	-0.412581	-0.396577	-0.805297	5	5
Riok1	G3V7T0;Q6AY66	RBF	40S	C	C	stable	yes	-3.82939	-4.42278	-4.25029	-4.29609	-4.23744	-4.29042	-5.16748	-4.89163	-4.32868	-4.6514	5	5
Rrp12	M0R3M8	RBF	40S	Nu	C	stable	no	0.0511855	-0.331885	-0.102082	-0.116617	0.108945	-2.25286	-2.76441	-2.61208	-2.63807	-2.35182	5	5
Gtpbp4	M0R623	RBF	60S	NP	C	stable	no	2.13893	1.55191	2.30349	2.01149	2.38922	NA	NA	NA	NA	NA	5	0
Fbl	P22509	RBF	40S	Nu	Nu	stable	yes	2.92881	2.36464	2.63959	2.48272	2.86047	-0.0782728	-0.751194	-0.501016	-0.501295	-0.336088	5	5
Wdr12	P61480	RBF	60S	Nu	NP	stable	no	2.43399	1.6004	2.42775	2.03486	2.12754	1.3508	1.09382	1.18119	0.738131	1.25013	5	5
Csnk1d	Q06486	RBF	40S	N	C	stable	yes	3.35834	3.37589	3.311	3.12013	3.26934	3.4471	3.1405	3.38156	3.44919	3.40186	5	5
Pes1	Q3B8N8	RBF	60S	Nu	NP	stable	no	-0.57323	-0.805858	-0.51483	-0.562259	-0.436396	-2.84721	-3.40863	-2.93859	-2.87846	-2.89885	5	5
Eif6	Q3KRD8	RBF	60S	N	C	stable	yes	2.34519	1.91792	2.43394	2.32902	2.18987	2.10526	1.93874	2.13855	2.15602	2.09596	5	5
Rae1	Q3SWS8	RBF	60S	N	C	stable	yes	1.42394	1.38164	1.59419	1.44773	1.42278	0.353157	0.191133	0.311702	0.391915	0.182214	5	5
Bop1	Q562C2	RBF	60S	Nu	NP	stable	no	-0.437753	-0.756756	-0.319821	-0.459955	-0.39634	-1.7026	NA	-2.05172	NA	-2.09256	5	3
Lsg1	Q5BJT6	RBF	60S	C	C	transient	no	-0.399945	-0.466281	-0.396311	-0.491957	-0.455	-1.12794	-1.82738	-1.57347	-1.52026	-1.52394	5	5
Mak16	Q5EB56	RBF	60S	Nu	NP	transient	no	-0.66151	-1.29077	-0.733711	-0.905513	-0.820022	NA	NA	NA	NA	-2.47639	5	1
Riok2	Q5I0I1	RBF	40S	N	C	stable	no	-1.68737	-2.32721	-1.86201	-1.96008	-2.09737	-2.10087	-2.40863	-2.34234	-2.35903	-1.74495	5	5
Zfp622	Q5M855	RBF	60S	C	C	stable	yes	-0.588478	-1.32206	-0.599553	-0.614115	-0.900966	-1.11803	-1.135	-1.15964	-1.09394	-0.762547	5	5
Rrp1	Q5M9F3	RBF	60S	Nu	NP	transient	no	-1.28385	-1.86199	-1.33313	-1.34741	-1.34451	NA	NA	NA	NA	NA	5	0
Nifk	Q5RJM0	RBF	60S	Nu	N	stable	no	-0.261288	-0.532401	-0.244753	0.152399	0.0815898	NA	NA	-2.10364	NA	NA	5	1
Rpf1	Q5RJS9	RBF	60S	Nu	NP	transient	no	-3.01374	-3.62195	-3.30877	-3.57057	-3.34326	NA	NA	NA	NA	NA	5	0
Ftsj3	Q5RJT2	RBF	40S	Nu	Nu	stable	yes	-1.48414	-2.29187	-1.55592	-1.72229	-1.43019	NA	NA	NA	NA	NA	5	0
Sbds	Q5RK30	RBF	60S	C	C	transient	no	-0.208614	0.0795299	-0.0501373	0.165094	0.10558	0.296425	0.282117	0.10999	0.292908	0.61012	5	5
Ddx18	Q5XHY0	RBF	60S	Nu	Nu	stable	yes	0.132184	-0.367709	-0.180139	-0.0934242	0.154423	-2.3419	-2.3898	-2.28825	-2.01231	-1.99643	5	5
Pelo	Q5XIP1	RBF	40S	C	C	transient	yes	1.01275	1.18339	1.051	1.04508	0.90866	1.03939	1.04462	0.863637	1.26986	0.865604	5	5
Ltv1	Q68FR7	RBF	40S	NP	C	stable	no	-2.50332	-2.34062	-2.69428	-2.73439	-2.5023	-2.66057	NA	-1.84717	-2.14978	-2.68784	5	4
Rsl24d1	Q6P6G7	RBF	60S	Nu	C	stable	no	-0.817081	-1.50201	-0.954207	-1.13541	-0.808021	NA	NA	NA	NA	NA	5	0
Nop53	Q6QLN3	RBF	60S	Nu	Nu	stable	yes	-2.86079	-2.28584	-3.226	-2.82668	-2.82789	NA	NA	NA	NA	NA	5	0
Pno1	Q6VBQ8	RBF	40S	N	C	stable	no	-0.0706175	-0.539553	-0.394112	-0.444306	-0.365163	-1.41559	-1.99197	-1.11074	0.010893	-1.12672	5	5
Nob1	Q6VEU1	RBF	40S	N	C	stable	no	-1.60341	-1.9214	-2.29155	-1.8058	-1.984	-1.77366	-2.56557	-2.43336	-2.03625	-2.1331	5	5
Bysl	Q80WL2	RBF	40S	N	C	stable	no	-0.610098	-1.25003	-1.19852	-0.904729	-0.814069	-2.30612	-3.03201	-2.6823	-2.59228	-2.14728	5	5
Gtpbp4	Q99P77	RBF	60S	NP	C	stable	no	0.051851	-0.525153	-0.178295	-0.250276	0.0147852	-2.45902	-3.33093	-2.54554	-2.77306	-2.67166	5	5
Dusp12	Q9JIM4	RBF	60S	N	C	stable	yes	-0.841509	-0.85036	-0.766667	-0.750927	-0.994796	-0.584039	-0.708185	-0.378346	-0.341979	-0.57382	5	5
Csnk1e	Q9JJ76	RBF	40S	N	C	stable	yes	1.244	1.3114	1.46178	1.30608	1.06688	1.05373	1.57112	1.21612	1.71578	1.52983	5	5
Nsa2	Q9QYU7	RBF	60S	Nu	C	stable	no	-0.737099	-1.60743	-0.899771	-0.588467	-0.932478	-2.47674	-3.19641	-2.61095	-3.09807	-2.73075	5	5
Pno1	R9PXS8	RBF	40S	N	C	stable	no	NA	NA	NA	NA	-1.93917	NA	NA	NA	NA	NA	1	0
