# Supplementary material for: Neuronal processes contain the essential components for the late steps of ribosome biogenesis
Source: Proc Natl Acad Sci U S A. 2025 Jul 31;122(31):e2502424122. doi: 10.1073/pnas.2502424122 (PMC12337303; doi:10.1073/pnas.2502424122)
Supplement: Supplementary file 4 — Dataset S03 (XLSX) [file pnas.2502424122.sd03.xlsx]

## Sheet: Legend
Protein Intensity values of all detected proteins in the total lysates and sucrose cushion across neuronal subcellular compartments
Genes	Gene names
Protein.Group	Protein Group
RBF	Ribosome Biogenesis Factor (RBF) or others
lys_soma_ctrl_1	Total Lysate from the soma+neurites compartment (bio.repl.1)
lys_soma_ctrl_2	Total Lysate from the soma+neurites compartment (bio.repl.2)
lys_soma_ctrl_3	Total Lysate from the soma+neurites compartment (bio.repl.3)
lys_soma_ctrl_4	Total Lysate from the soma+neurites compartment (bio.repl.4)
lys_soma_ctrl_5	Total Lysate from the soma+neurites compartment (bio.repl.5)
lys_neurites_ctrl_1	Total Lysate from the neurites only compartment (bio.repl.1)
lys_neurites_ctrl_2	Total Lysate from the neurites only compartment (bio.repl.2)
lys_neurites_ctrl_3	Total Lysate from the neurites only compartment (bio.repl.3)
lys_neurites_ctrl_4	Total Lysate from the neurites only compartment (bio.repl.4)
lys_neurites_ctrl_5	Total Lysate from the neurites only compartment (bio.repl.5)
cush_soma_ctrl_1	Sucrose cushion from the soma+neurites compartment (bio.repl.1)
cush_soma_ctrl_2	Sucrose cushion from the soma+neurites compartment (bio.repl.2)
cush_soma_ctrl_3	Sucrose cushion from the soma+neurites compartment (bio.repl.3)
cush_soma_ctrl_4	Sucrose cushion from the soma+neurites compartment (bio.repl.4)
cush_soma_ctrl_5	Sucrose cushion from the soma+neurites compartment (bio.repl.5)
cush_dend_ctrl_1	Sucrose cushion from the neurites only compartment (bio.repl.1)
cush_dend_ctrl_2	Sucrose cushion from the neurites only compartment (bio.repl.2)
cush_dend_ctrl_3	Sucrose cushion from the neurites only compartment (bio.repl.3)
cush_dend_ctrl_4	Sucrose cushion from the neurites only compartment (bio.repl.4)
cush_dend_ctrl_5	Sucrose cushion from the neurites only compartment (bio.repl.5)

## Sheet: ProteinIntensity_all
Genes	Protein.Group	RBF	lys_soma_ctrl_1	lys_soma_ctrl_2	lys_soma_ctrl_3	lys_soma_ctrl_4	lys_soma_ctrl_5	lys_dend_ctrl_1	lys_dend_ctrl_2	lys_dend_ctrl_3	lys_dend_ctrl_4	lys_dend_ctrl_5	cush_soma_ctrl_1	cush_soma_ctrl_2	cush_soma_ctrl_3	cush_soma_ctrl_4	cush_soma_ctrl_5	cush_dend_ctrl_1	cush_dend_ctrl_2	cush_dend_ctrl_3	cush_dend_ctrl_4	cush_dend_ctrl_5
Psmb9	A0A023ILN9;Q6MGA6	others	-5.12228	-4.26264	-4.29756	-4.45451	-4.45082	-5.46582	NA	-4.1163	-4.04646	NA	NA	-4.65287	-4.1278	-3.589	-4.21003	-4.35491	-3.82706	-3.69947	-2.92014	-6.12131
Tapbp	A0A023IM54;Q99JC6	others	-2.93815	-2.80203	-3.21705	-3.18328	-2.88211	-3.42396	-3.34783	-3.80986	-3.40054	-3.4691	-3.22055	-2.18072	-2.70955	-2.62163	-1.96892	-3.42502	-3.0186	-2.933	-3.15826	-3.201
Fmr1	A0A067XMK2;A0A067XNH0;A0A0G2JZV8	others	-0.185376	-0.106336	0.129393	0.188073	-0.167938	-1.3881	NA	-2.26814	-1.50413	-1.39841	2.08973	3.42112	2.91519	3.13208	2.40149	1.59055	1.96852	1.27286	1.45254	1.06877
Abcf2	A0A096MIV5	others	1.50546	1.65363	1.88357	1.79236	1.57007	1.11857	0.922432	1.12932	1.12603	1.09245	1.317	0.386647	0.772508	0.612659	1.29539	0.557781	-0.47332	-0.376068	-0.601292	-0.048017
Morc3	A0A096MIX0	others	-1.51981	-2.08147	-1.05836	-1.49263	-1.70131	-2.64051	NA	-2.32244	-0.709707	NA	-1.53765	NA	NA	NA	NA	-1.79327	NA	-1.52871	NA	NA
Ddx17	A0A096MIX2;E9PT29	others	5.77555	5.65563	5.77273	5.88511	5.848	3.47018	2.62232	2.93486	2.85239	2.97362	5.05902	4.05101	4.063	4.15902	4.07687	3.47738	2.229	1.98252	1.33437	1.98536
Tdg	A0A096MIY3;A1L1J2;F7EYN3	others	-0.488547	-0.324211	-0.00927458	-0.09246	-0.636421	-1.99332	-0.936369	-2.53277	NA	NA	-0.103559	-1.42293	-1.54321	-2.1036	-2.05221	NA	NA	NA	NA	NA
Chic1	A0A096MIY9;A0A096MJJ5	others	NA	NA	NA	NA	NA	NA	-5.19384	NA	NA	-4.73812	-4.86023	-3.95897	-4.01097	-5.08431	-3.94589	-4.53075	-4.08087	-3.6175	-4.44527	-4.16453
Palm2	A0A096MIZ1	others	2.77929	2.71963	2.91697	2.89457	2.82458	3.08469	3.08262	3.16015	3.16395	3.15687	1.71795	2.44703	1.94115	2.16134	1.92292	2.03914	2.06964	2.04341	1.8528	1.95013
Gsdmd	A0A096MJ11	others	NA	-4.52891	NA	-6.14464	NA	NA	NA	-5.62141	-5.52156	-5.46771	NA	NA	NA	NA	NA	NA	NA	NA	NA	NA
Mdn1	A0A096MJ27	RBF	-0.864583	-1.50734	-1.15986	-0.748322	-0.938237	NA	NA	NA	NA	NA	-0.518757	-0.480038	0.158362	0.217352	0.386643	-1.64726	-0.388801	-1.14428	-1.8753	-0.889309
Ints2	A0A096MJ28	others	-1.67354	-1.8053	-1.39816	-1.48859	-1.59934	-3.6682	NA	-3.53335	-1.92188	-4.05851	-0.909343	0.051509	0.270436	0.391597	0.54749	-1.7814	-2.05075	-1.70298	-1.46673	-1.62855
Tspyl2	A0A096MJ32;D4A2K6	others	-3.36117	-4.07365	-3.40751	-3.71737	-3.85793	NA	NA	NA	NA	NA	-3.15986	-2.20355	-2.24342	-1.93132	-2.4912	NA	NA	-4.00264	NA	NA
Urgcp	A0A096MJ37;F1M5F4	others	-1.83595	-1.4348	-1.39687	-1.64822	-1.70516	-1.01343	-1.26803	-1.07241	-1.00521	-1.10582	-1.09055	-1.85112	-1.59799	-1.79364	-1.5857	-1.28547	-2.03273	-1.24568	-1.708	-0.959702
Rell1	A0A096MJ67	others	-5.1875	NA	NA	NA	-4.96398	NA	-4.41686	NA	-3.99966	-4.98823	NA	NA	NA	NA	NA	NA	NA	NA	NA	NA
Spred3	A0A096MJ78	others	-2.31956	-2.73142	-2.48526	-2.83205	-2.95964	-2.0193	-2.11333	-1.62216	-2.14198	-2.21921	-2.22435	-2.03269	NA	-2.91187	-3.5151	-2.25977	NA	NA	NA	NA
Ly6h	A0A096MJ90;B5DFM3;F1LNW6	others	4.6933	5.59969	4.9665	5.21095	4.94058	4.46915	4.92021	5.37915	5.23757	4.89535	1.74127	1.40783	2.03891	2.51674	2.36446	1.31225	1.67935	0.914343	1.44053	-0.429251
Bms1	A0A096MJ94;E9PTV4	others	-0.626654	-0.907623	-0.660647	-0.946938	-0.683466	-2.5398	NA	NA	-2.47547	-2.97789	-0.694655	-0.777888	-0.52887	-0.3388	-0.239027	-2.1173	-2.16173	-1.83369	-1.92986	-1.79727
Parp4	A0A096MJ98	others	NA	NA	NA	NA	NA	NA	NA	NA	NA	NA	NA	NA	NA	NA	-3.29256	-3.37021	-2.64825	-2.71888	-2.71068	-1.97233
Vamp4	A0A096MJ99;D4A560	others	3.13658	2.81374	2.84338	3.34689	3.03721	1.51323	1.56664	1.31801	1.3358	1.58326	3.37925	4.09276	3.67778	3.81933	3.69736	2.01665	2.38803	2.63495	2.39975	2.33329
Rttn	A0A096MJA7;D3ZS92	others	NA	-1.38468	NA	NA	NA	NA	-1.55789	-0.253408	NA	-1.16701	NA	NA	NA	NA	NA	NA	NA	NA	NA	NA
Wdr82	A0A096MJB3;M0R565	others	1.10423	1.20477	1.38634	1.22032	1.21798	0.42711	0.124012	0.179124	0.594037	0.257051	0.755826	0.298408	1.0397	0.707945	0.703211	0.488057	-0.878872	-0.780428	-1.08338	-0.965925
Gspt2	A0A096MJE3	others	-0.154603	-0.0242339	0.0456613	-0.00254393	-0.00138503	0.158198	0.210389	0.396268	0.476602	0.232053	-0.789839	-2.00576	-2.12646	-2.03693	-2.42507	-0.476281	-1.25999	-1.33971	-1.9627	-1.69708
Tnr	A0A096MJE6	others	0.560486	1.53926	1.44118	1.66552	1.5498	0.177202	1.21558	0.923561	1.39571	1.2249	0.0357018	0.928223	0.909906	0.988164	0.598387	0.554482	0.598777	0.315383	1.05018	1.31109
Phka1	A0A096MJF7;A0A096MJV9;F1LLZ7	others	-2.65789	-2.66063	-2.64342	-2.48537	-2.32254	-2.24544	-2.18957	-2.72483	-2.30129	-1.83607	-1.4358	-0.612613	-0.781596	-0.697264	-0.0924239	0.114032	0.683743	0.426989	1.25287	0.967563
Tmem132e	A0A096MJF9	others	0.571268	0.564641	0.691266	0.614766	0.762888	1.12442	1.08028	1.04377	1.19026	1.30912	-1.03083	-0.212032	-0.0916661	-0.217015	0.110571	-0.0982315	0.339593	0.856187	0.756709	0.771316
Crtac1	A0A096MJG4;F1LQP7	others	2.06385	1.60662	2.26876	1.71278	2.00875	2.52749	1.70733	2.46551	2.09225	2.37066	1.03229	1.47063	1.31754	1.07966	1.5202	1.28114	1.08167	1.65288	1.14771	1.6341
Mdn1	A0A096MJG9	RBF	-0.582296	-0.601582	-0.723012	-0.707076	-0.810838	NA	NA	NA	-2.94552	NA	-2.0884	-2.19531	-1.01237	-1.18383	-1.18739	NA	NA	NA	-1.8971	-2.06777
Ube2j1	A0A096MJH0	others	-1.48995	-2.39143	-1.62191	-2.05085	-1.75981	-3.23982	-3.41106	-3.5029	-3.6262	-3.25571	-2.04817	-2.06887	-1.38929	-1.7273	-1.31282	-3.24939	-2.85127	-2.6742	-2.48793	-2.42131
Gigyf2	A0A096MJI4	others	-0.505798	-0.167939	-0.116607	-0.116276	-0.342181	-0.886089	-1.27678	-1.37706	-1.06341	-1.05942	-0.835727	0.639661	0.137259	0.207744	-0.266471	-0.830658	-0.853858	-1.22078	-1.20678	-1.27643
Rhog	A0A096MJM1;Q32PX6	others	-1.36966	-1.3495	-1.42452	-1.46264	-0.973656	-1.66841	-1.24891	-1.54519	-1.35819	-1.08789	-1.5029	-1.76367	-2.8418	-2.97553	-2.13763	-1.00331	-1.32391	-1.8915	-2.20551	-2.06652
Neurl1	A0A096MJM7	others	-5.80145	-5.84052	-5.61363	-5.96633	-5.30007	NA	-5.40685	NA	NA	NA	-5.49211	-4.80067	-4.78376	-4.71112	-4.94877	-5.23183	-4.9355	-4.99851	-5.35087	-5.27129
Cmtm5	A0A096MJN8;D3ZQ46	others	0.624748	0.300251	-0.04391	0.501924	1.62796	0.116291	1.05294	-0.252249	0.820792	1.22766	NA	0.772145	0.752732	0.954852	1.63882	-0.773648	0.638621	-1.1134	0.509113	1.12212
Cep41	A0A096MJP4	others	-3.43336	-3.30174	-3.60333	-3.55486	-3.63785	-2.34874	-2.85992	-2.55263	-2.42528	-2.51418	-4.04933	NA	NA	-5.4878	NA	-3.49365	NA	NA	NA	NA
Ddi2	A0A096MJP9	others	-0.438066	-0.417563	-0.175031	-0.169517	-0.430485	0.134583	0.0756515	0.193945	-0.0309316	0.103103	-1.55351	-2.56341	-2.19739	-3.2	NA	-1.22075	-1.82641	-2.05262	NA	-2.52588
Parp4	A0A096MJR6	others	NA	NA	NA	NA	NA	NA	NA	NA	NA	NA	-3.56713	-2.08932	-2.26247	-1.47976	-1.32865	-1.59746	-0.841646	-0.933937	-0.198403	-0.0500562
2004-09-01	A0A096MJT3;A0JN02	others	4.21142	4.57411	4.57025	5.10141	4.35792	4.88608	4.70536	NA	5.33452	NA	3.80845	3.0092	NA	2.87462	2.80626	4.80969	3.78852	NA	NA	3.63598
RGD1307100	A0A096MJT6	others	1.05635	1.19164	1.269	1.09884	1.14595	1.22106	1.09469	1.24619	1.4318	1.10692	2.96788	3.65475	3.82901	3.92631	4.01633	3.85829	4.40719	4.56278	4.73597	4.6032
Fam174b	A0A096MJT8;D4A4W1	others	-1.37648	-2.30576	NA	-1.92054	-2.25646	NA	NA	NA	-3.79751	NA	-3.30795	NA	-3.12882	-3.62976	-3.3116	NA	NA	NA	NA	NA
Zfx	A0A096MJV6	others	-0.900067	-0.742787	-0.88764	-0.936401	-1.09367	NA	-1.5474	NA	NA	NA	-0.953649	-0.0737089	0.179412	0.525613	-0.026461	-2.0442	NA	-1.44003	-1.11982	-1.03314
Far1	A0A096MJW2	others	-0.0854566	-0.42416	-0.118815	-0.655219	-0.325537	-0.502253	0.0311454	-0.325273	-0.482865	NA	0.192219	0.427143	0.881288	0.285973	0.830141	-0.21386	0.0353603	-0.329552	0.228255	0.367617
Il1rapl1	A0A096MJW6	others	-2.66247	NA	NA	NA	NA	NA	-2.81492	NA	NA	-2.78867	-3.30724	-2.91562	-2.55359	-2.19135	-2.15732	-2.71945	-2.15569	-1.44007	-1.75056	-2.0693
Plch1	A0A096MJW8	others	-2.30822	-1.28471	-2.03244	-2.22759	-2.84349	NA	-3.27677	-3.06001	-2.85062	-3.04337	-1.79936	-2.55006	-1.61708	-2.69015	-2.82726	-1.57303	-1.71753	-2.83121	-2.99233	-1.32467
Gpr165	A0A096MJX2;D4A9K0	others	-3.42464	-3.84304	-3.25381	-3.85823	-3.92258	-3.07812	-2.7059	-3.27942	-3.19411	-3.70645	-3.42888	-2.98361	-2.99088	-2.96361	-2.96876	-2.51652	-2.60579	-2.75092	-2.58993	-2.22146
RGD1305178	A0A096MJX5	others	NA	-3.33622	NA	NA	NA	NA	NA	NA	NA	NA	NA	-1.60979	-2.48929	-1.12394	-1.97917	NA	NA	NA	NA	NA
Chd2	A0A096MJY0;A0A0G2KA92;D4AD08	others	0	-0.336602	-0.129915	-0.289518	-0.260505	-1.38274	-1.12967	-1.58015	-1.56537	-1.63925	-0.336349	0.997541	0.651408	1.39917	1.1898	-0.502489	-0.94535	-0.68935	-0.754853	-0.706215
Gpc6	A0A096MJY1	others	-0.247086	0.386267	-0.549423	0.159723	0.219373	-0.480572	0.326302	-0.546924	0.299247	-0.0757951	-0.599274	-0.224682	-0.185712	-0.234981	-0.417809	-0.56179	0.248476	0.488994	0.249249	0.211714
Mef2c	A0A096MJY4	others	-1.27133	-0.276605	-0.609539	-0.154712	-1.18889	-2.04547	-1.96284	NA	-2.43751	-2.06682	-2.12025	-1.00305	-1.36152	-1.12264	-1.91267	-1.74835	NA	NA	NA	NA
Gbe1	A0A096MJY6	others	0.0550065	0.692373	0.430178	0.582465	0.358598	0.939138	1.20461	0.985419	0.986289	1.18989	-0.391146	-1.41383	NA	NA	-2.52789	-0.100236	-0.978404	-0.761939	-1.64933	-1.4007
Dnal1	A0A096MJZ0	others	1.39711	1.49521	-0.557246	0.948316	1.28354	0.287879	2.25132	0.668758	1.25699	2.18467	0.565633	-0.760763	-0.210155	-0.724935	-1.4698	0.183976	-0.886275	-1.07918	-0.980721	-0.69317
Tbl2	A0A096MJZ2	others	1.65627	1.87882	1.79409	1.98065	1.86302	0.000853911	0.324834	-0.141519	0.359426	0.25231	1.31915	1.53696	1.1594	1.73486	1.49544	-0.0691119	0.0955465	-0.624998	-0.0282692	-0.0194663
Synrg	A0A096MJZ7;A0A0G2K0L4	others	-2.11334	-2.39261	-2.10128	NA	-2.40437	-1.88217	-2.25301	-1.57123	-2.6779	-2.47228	NA	NA	NA	NA	NA	NA	NA	NA	NA	NA
Neb	A0A096MK15	others	-3.48263	-2.96733	-2.56434	NA	-4.41534	-2.75692	-2.93368	NA	-2.706	-2.8372	NA	NA	NA	NA	NA	NA	NA	NA	NA	NA
Ppip5k2	A0A096MK18	others	-0.187157	-0.422591	-0.453857	-0.830242	-0.733316	-0.254307	-0.857726	-0.40951	-0.608048	-0.583903	0.389751	-1.51696	-1.0524	-1.13594	-1.24324	0.175894	-1.53414	-0.849873	-1.47417	-1.5563
Msn	A0A096MK30;A0A1W2Q6E9	others	NA	NA	-3.11886	NA	NA	-0.740565	-1.84886	-0.982677	NA	-1.56421	NA	NA	NA	NA	NA	NA	NA	NA	NA	NA
Mlip	A0A096MK47	others	-0.263687	-0.113958	0.0977336	0.0272462	-0.415717	-0.354747	-0.275479	0.170392	0.053951	-0.172539	0.499829	-0.652506	-0.39358	-0.150829	-0.719478	0.605585	0.0174226	-0.0457472	0.013751	-0.106141
Synm	A0A096MK54;G3V9G5;Q810D0	others	-3.30598	-3.6204	-2.88441	-3.1752	-3.36161	-3.47106	-3.21603	-3.59856	-3.90736	-2.5175	-2.47559	-3.02392	-1.8212	-2.12176	-2.19785	-2.06659	-1.93344	-1.90008	-2.02638	-2.27346
Crtapl1	A0A096MK61	others	-2.60891	-2.07371	-3.55389	-2.62586	-1.88846	NA	-2.98043	-3.26183	-2.59925	-2.62209	NA	NA	NA	-3.2523	NA	NA	NA	NA	NA	-3.17937
Fstl5	A0A096MK67	others	-1.54136	-1.68676	-1.44558	-1.69126	-1.62604	-2.11714	-2.14558	-2.24491	-2.15652	-2.23905	-2.23195	-1.88226	-2.37458	-2.67397	-2.27283	-2.35146	-2.30535	-2.21687	-2.59635	-2.77927
NA	A0A096MK80	others	NA	-2.44389	-1.48501	-2.39439	-2.44029	NA	-3.66447	-2.88573	-3.0944	-3.06229	NA	NA	NA	NA	NA	NA	NA	NA	-3.81687	NA
Ift88	A0A096MK92	others	-4.11425	-3.75209	-3.2045	-3.20211	-3.93865	-3.872	-4.04491	-3.37686	-3.38074	-4.06133	NA	NA	-3.29753	NA	NA	-3.05351	-2.91041	-2.57183	-2.70242	-2.29001
Parp4	A0A096MK99	others	NA	NA	NA	NA	-6.52745	NA	NA	NA	NA	-6.41147	-5.11369	-4.17082	-4.13598	-2.92641	-3.3164	-4.15865	-3.03527	-3.50888	-2.49858	-2.43692
Rab24	A0A096MKB0	others	0.992733	0.575671	0.991032	0.688386	0.706529	0.707603	0.756088	0.857219	0.773744	0.671413	0.392287	-0.506583	-0.722489	-0.607735	-0.985732	0.0961361	-0.223676	-0.175583	-0.613537	-0.594143
Gpr180	A0A096MKB1	others	-0.0582577	-0.141032	0.00381375	-0.0493436	-0.0290286	NA	NA	NA	-2.14465	NA	0.229508	NA	NA	0.0299024	1.03913	NA	NA	NA	NA	NA
Gigyf2	A0A096MKC0	others	-0.0112944	0.248401	0.553108	0.468521	0.126459	-0.59	-0.63225	-0.703698	-0.350014	-0.433851	-0.333474	0.688727	0.356838	0.510871	-0.0716413	-0.564483	-0.831527	-1.17043	-1.25118	-0.803853
Lig3	A0A096MKE9	others	0.177419	0.108983	0.183346	0.0523158	0.159348	-1.69265	-2.05733	-1.61795	-2.0109	-1.68108	0.710696	0.496706	0.675393	0.974737	0.609374	-0.352691	-0.600069	0.0377785	0.0890737	-0.129848
Med12	A0A096MKF8;A0A0G2K4W3;D3ZDE6	others	-2.14627	-2.05878	-1.70336	-1.72216	-1.88981	-3.64378	NA	NA	NA	NA	0.106511	-0.329818	0.818304	0.368521	0.479943	-0.85187	-1.3493	-1.0592	-1.12826	-0.893367
Nol6	A0A096MKG2;A0A0G2QC27	others	0.438767	-0.0756156	0.324165	0.0887959	0.264224	-2.27852	-2.56124	-2.39649	-2.66701	-2.3584	1.18168	0.537235	0.420331	0.470752	0.265447	-1.32178	-1.97423	-1.88523	-2.24472	-1.37844
Vta1	A0A096MKH2	others	2.81199	2.8277	1.20251	2.5903	2.66047	2.38518	3.3183	2.33725	3.04253	3.28005	2.41525	1.30067	1.78712	1.1386	0.627188	2.78322	1.4891	1.74692	1.3174	1.33219
Ube2j1	A0A096MKH4;D4ABY4	others	0.789323	0.447529	1.01105	0.934599	0.773376	-0.397413	-0.539914	-0.47191	-0.321054	-0.70526	0.350697	0.143539	0.822873	0.67581	0.740088	-0.55878	-0.597769	-0.504074	-0.342827	-0.387183
Adgrf3	A0A096MKI0;D3Z8X5	others	NA	-2.7444	-2.15361	-2.41175	NA	-2.24642	NA	-2.03622	-0.798812	-2.18743	NA	1.26206	-0.174113	0.570618	0.784028	NA	NA	NA	NA	NA
Samd12	A0A096MKI3	others	-1.59831	-1.07993	NA	-1.65912	-1.48349	-1.63258	-0.742044	-1.6919	-1.10277	-0.739212	NA	NA	NA	NA	NA	NA	NA	NA	NA	NA
Tenm2	A0A096P6L6	others	0.356505	-0.629679	-0.445355	-0.326656	0.333941	-1.21025	0.28283	-0.924645	0.64669	-0.829116	0.578324	1.64657	1.6251	0.339165	0.823388	1.40937	2.88	2.14064	3.23598	2.76403
Rfwd2	A0A096UWG1;Q5BJY0	others	-2.30929	NA	-1.61388	NA	-1.8327	NA	NA	NA	NA	NA	NA	NA	NA	NA	NA	-1.73068	NA	NA	NA	NA
Dgke	A0A096UWG9	others	0.469259	0.528231	0.530073	0.452714	0.635156	-0.741844	-0.712587	-0.74828	-0.132506	-0.633524	1.20185	1.45604	1.43353	1.68076	1.95894	0.216567	0.458161	0.653834	1.0279	1.10521
Map4k4	A0A097PIG6	others	-1.50967	NA	-1.60648	-2.10318	-2.18759	NA	-1.15579	NA	-1.90969	-1.71682	NA	NA	NA	NA	NA	NA	NA	-1.60165	NA	NA
Gabbr2	A0A0A0MXV8	others	NA	NA	-4.50451	-5.48923	NA	NA	-4.42263	NA	-4.64824	-5.19667	-4.73257	-2.74649	NA	-3.27448	-2.96182	-5.23647	-4.13227	-3.46158	-4.40864	-2.88384
Ascc3	A0A0A0MY43;B5DFL2	others	-3.0763	-3.30779	-3.23366	-3.37431	-3.47135	-2.7911	-3.42908	-2.7534	-2.80406	-3.30455	-2.19299	-2.46361	-1.34674	-1.70987	-2.03268	-1.78153	-2.71468	-1.80805	-2.2778	-2.96197
ND2	A0A0A1G491;Q5UAJ8	others	NA	NA	NA	NA	NA	NA	NA	NA	NA	NA	NA	NA	1.21983	NA	NA	NA	NA	1.23529	NA	NA
Acsl6	A0A0A6YYM0	others	0.186333	0.437193	0.183299	-0.102271	0.0630125	-0.458531	-0.693128	-0.149748	-0.0907168	-0.577849	-2.03677	-1.00542	-1.41484	-1.92329	-1.76778	-1.33828	-2.21964	-1.83302	-1.99656	-2.36434
Ak2	A0A0G2JSG6	others	-0.293358	NA	NA	NA	-0.551187	NA	-0.163721	-1.47919	NA	NA	NA	NA	-3.47477	-3.719	-4.17216	-2.82744	-2.94224	-3.58367	-3.72605	-2.99168
Alb	A0A0G2JSH5	others	7.06085	6.33519	6.12262	6.22052	6.72403	9.76274	9.01547	8.05861	9.22449	9.11462	6.8439	5.79605	4.73891	4.27169	4.70373	6.74039	7.28542	5.83326	6.15436	6.58663
Prdx2	A0A0G2JSH9	others	5.86165	5.72084	5.92267	6.12968	5.9835	6.02498	6.14585	6.31939	6.41741	6.38981	3.98144	3.7963	3.11116	3.6817	2.87364	4.47901	4.01082	3.68266	3.77626	4.12979
Aldh9a1	A0A0G2JSI1	others	-0.258286	NA	NA	NA	NA	0.446784	0.343647	0.728905	-0.2026	0.705613	NA	NA	NA	NA	NA	NA	NA	NA	NA	NA
Itgb1	A0A0G2JSK5	others	-0.568053	-0.00318136	-0.542974	-0.617972	-0.70969	NA	-0.799351	-2.7577	-1.10241	-0.0870724	-1.49387	NA	-1.52314	-1.53541	-0.86348	-3.12797	NA	NA	-2.63218	NA
Trappc4	A0A0G2JSL2;A0A0G2JX69	others	0.861368	0.234413	1.13341	0.700722	0.671199	1.21431	0.99058	1.52468	0.700319	0.923271	0.327558	-0.375898	-0.857332	-0.85097	-1.20297	0.520793	NA	0.355141	0.110582	0.154165
Adk	A0A0G2JSL8;A0A0G2K6X9	others	-1.22166	-0.870723	-0.687284	-1.03757	-1.37277	-0.544629	-0.889538	NA	-0.472445	-0.656801	NA	NA	NA	NA	NA	NA	NA	NA	NA	NA
Bet1l	A0A0G2JSM4	others	0.336832	-0.456773	-0.506899	-0.0427322	0.152402	NA	NA	NA	NA	NA	0.623082	0.27865	0.907196	0.586889	1.13297	NA	NA	NA	NA	NA
Cdc42	A0A0G2JSM8	others	4.62679	4.21132	5.04231	4.74579	4.64841	5.53434	5.56358	5.59021	5.19435	5.44642	3.4098	2.64365	2.61092	1.82292	1.82724	4.25814	3.64718	4.10817	3.08338	3.38985
Ppp2r2d	A0A0G2JSQ0	others	-1.60334	-1.73832	-1.82276	-2.00362	-2.18844	-2.08673	-2.02594	-1.86254	-1.27706	-1.94678	-1.75618	NA	-3.02122	NA	NA	-1.57957	NA	NA	NA	NA
Pelp1	A0A0G2JSQ9	others	0.0641865	0.330244	-0.0609731	-0.164381	-0.13967	-2.34608	-2.77346	-2.45364	-2.44634	-1.61205	-0.501723	0.881039	0.916505	0.924142	0.944924	-1.54532	-2.13555	-2.21297	-1.87729	-2.19148
Syt3	A0A0G2JSR2	others	-0.426798	-0.508814	-0.33517	-0.534917	-0.545152	-0.555845	-0.578087	-0.408765	-0.114254	-0.33927	-1.4691	-0.99854	-1.30997	-1.43046	-1.18551	-1.04184	-1.04589	-0.362649	-1.14398	-0.861507
Stat5b	A0A0G2JSR4;A0A0G2JXI4	others	NA	-3.41913	NA	NA	NA	-1.87217	-2.16427	-2.2402	NA	-2.49164	NA	NA	NA	NA	NA	NA	NA	NA	NA	NA
Matr3	A0A0G2JSR7	others	6.24222	5.39494	5.96675	5.85968	6.08017	3.51475	2.11725	3.13161	1.88659	2.66327	3.81855	7.14912	7.01152	7.19867	7.11916	4.95241	4.07701	3.9412	3.94564	3.73058
Atl3	A0A0G2JSS9	others	-1.30712	-1.45902	-1.67455	NA	-1.13875	NA	-1.68438	-2.08548	-1.34941	-1.74064	-2.48584	NA	-2.39287	-2.90922	-1.47349	NA	NA	NA	-1.78823	NA
Adgra3	A0A0G2JSU2	others	-4.97058	-4.43014	-5.1468	-5.40897	-4.75104	NA	NA	NA	-5.11019	-4.59416	-3.9289	-3.3369	-3.61145	-3.74249	-2.72475	-3.49686	-3.64185	-3.05763	-3.35256	-2.73902
Ndrg2	A0A0G2JSU4	others	-0.683988	0.501146	-0.539238	-0.054081	0.713061	-0.639052	0.429407	-0.377889	0.677074	0.962606	-0.963035	-1.1664	-1.81849	-1.19982	-0.651754	-0.914174	-0.856422	-0.213441	-0.800431	-0.990182
Myl12b	A0A0G2JSW0;Q63781	others	NA	-1.72262	NA	NA	NA	NA	NA	NA	NA	NA	-0.620109	-0.326619	1.22456	-0.043109	-1.43478	-2.63457	NA	-1.94121	NA	NA
Ccs	A0A0G2JSZ9	others	-4.59522	-4.52047	NA	-4.45327	-2.87882	NA	-3.7823	NA	-3.47102	-2.65633	NA	NA	NA	NA	NA	NA	NA	NA	NA	NA
Gps1	A0A0G2JT06	others	NA	-4.79882	-3.14578	-3.20347	-3.33608	-2.11751	NA	NA	NA	NA	NA	NA	NA	NA	NA	-3.85195	-4.1759	-3.98177	NA	-4.14337
Nrbp2	A0A0G2JT23	others	0.999717	1.35131	1.31629	1.20001	1.10281	1.61067	1.66439	1.72043	1.91931	1.50771	0.891933	-0.167662	0.0010565	-0.505865	-0.25811	0.961186	0.110083	0.130811	-0.207431	-0.230558
Strip2	A0A0G2JT26	others	-0.699241	-1.01532	-0.386647	-0.781688	-0.855488	0.312756	-0.435153	0.072314	-0.401956	-0.200803	0.343313	-0.174164	0.832077	0.193352	0.370548	1.69617	1.4354	1.95579	1.35323	1.91251
Meis2	A0A0G2JT27;D4A2T5	others	-2.69619	-2.34759	-2.94935	-2.37095	-3.18623	-2.98201	NA	-3.32842	-4.06634	NA	-2.66737	NA	-3.88809	-3.28927	-3.56555	-3.19523	NA	NA	NA	NA
Adnp2	A0A0G2JT49	others	-4.06699	-4.08948	-3.95538	-3.96793	-3.79964	NA	-5.91084	NA	NA	-5.88033	NA	NA	NA	NA	NA	-4.13646	NA	NA	NA	NA
Gas7	A0A0G2JT50;M0R4R4;M0RD55	others	1.10233	1.07739	1.28882	1.20172	1.16577	0.713685	1.01379	1.3194	1.59579	1.4895	NA	NA	NA	NA	NA	-1.09769	-1.49066	-1.42252	NA	-1.1888
Ptprf	A0A0G2JT62	others	-0.114405	0.194237	0.200684	0.19984	0.167696	0.539834	0.707556	0.372544	0.791831	0.46472	0.0712619	0.556723	0.619059	0.78501	1.16392	0.551515	1.61498	1.34385	1.69615	1.45405
Cyfip2	A0A0G2JT63	others	3.89637	4.07436	4.13766	3.9019	3.93216	4.28256	4.50593	4.55803	4.76442	4.27082	3.06429	2.09416	2.27227	1.85724	1.45795	3.58783	2.33747	2.3888	2.06216	2.07142
Zfp106	A0A0G2JT65;A0A0G2K2F8	others	-2.95894	-3.07272	-2.98722	-2.6401	-2.84392	NA	NA	NA	NA	NA	-2.89955	-1.77349	-1.88564	-1.82479	-1.89082	-3.03148	-3.14412	-3.38785	-3.17709	-3.06559
Uaca	A0A0G2JT68;D3ZGS5	others	-4.09798	-3.89685	-4.21478	-3.73574	-3.59845	NA	-3.12945	-3.83531	-4.01275	-3.37173	-4.21042	-4.235	-4.38759	-5.06688	NA	-3.61009	-3.19935	-3.73116	-3.47931	-3.53301
Epha3	A0A0G2JT71;G3V9D5	others	-1.48671	-1.00755	-1.20685	-1.44945	-1.33869	-1.56085	-0.939278	-1.43605	-0.923369	-0.944432	-1.08087	NA	NA	NA	NA	-1.09832	-0.353538	-0.225562	-0.752479	-0.86233
Rims1	A0A0G2JT77;A0A0G2K708;A0A0G2KA18;A0A0G2KAV8;F1LYS1	others	-3.47544	-6.62411	-3.29827	NA	-4.36264	NA	-3.76341	NA	NA	NA	NA	-3.61253	-4.10638	-3.82318	NA	-3.72848	-3.11059	-1.19228	-2.60486	-1.8613
Rab6b	A0A0G2JT78;F1LVC3	others	4.69721	4.36677	4.8331	4.57439	4.48951	4.47602	4.92823	4.85011	4.8282	4.71894	4.15141	3.44226	3.44409	3.17893	3.01042	4.37818	3.74265	4.19488	3.80481	3.40519
Prom1	A0A0G2JT89;A0A0G2JWD0;A0A0G2K044;Q7TSL4;Q91XN5	others	NA	NA	-3.99319	NA	NA	NA	NA	NA	NA	NA	NA	NA	NA	NA	NA	NA	NA	NA	NA	NA
Ash2l	A0A0G2JT90;D3ZTV7	others	0.184129	-0.190081	0.543238	0.289182	0.0643056	-0.811804	-1.55451	-1.39322	-1.59172	-1.13093	0.0485634	-1.32471	-0.356185	-0.668444	-0.78387	-0.579194	-1.20991	-0.952309	-1.80739	-1.07627
Ctnnb1	A0A0G2JT93;B6DMG1	others	-1.74432	NA	-1.78715	-1.7212	-1.15244	-1.57253	-1.13146	-0.846056	-1.14853	-1.25648	NA	NA	NA	NA	NA	-0.891797	-0.815061	-0.903824	-0.316325	-1.22845
Faf2	A0A0G2JTA0	others	1.52998	1.18274	1.55243	1.6146	1.66718	0.899854	0.95162	1.03427	0.976174	1.13135	1.18302	1.04036	1.17534	0.982508	1.38302	0.935979	1.21673	0.877379	1.07247	1.40298
Ppp2r5e	A0A0G2JTA1	others	2.89445	3.08701	2.74889	3.1035	3.04358	3.22687	3.38745	3.32395	3.61644	3.31972	3.07807	3.0739	3.92436	3.68794	3.84904	3.42649	3.63877	4.45236	4.65428	4.51078
Rasal2	A0A0G2JTA7	others	-0.347712	-0.185854	-0.163712	-0.113723	-0.330485	-0.256604	-0.050377	-0.181654	0.0555397	-0.123979	-0.461282	-0.668445	-0.542345	-0.546809	-0.841732	-0.107811	-0.356866	-0.634685	-0.502036	-0.202879
Gbe1	A0A0G2JTB2	others	1.51809	2.26439	1.93499	1.91632	1.72381	2.17837	2.59383	2.16158	2.48902	2.31197	1.69108	0.276266	0.288129	-0.0800197	-0.515656	1.56761	0.310112	0.42463	-0.207868	0.0162481
Ablim2	A0A0G2JTB5	others	-0.981551	-0.134762	-0.594309	-0.86218	-0.801432	-1.50527	-1.02805	-1.2994	-0.100206	-1.04594	1.52925	NA	-0.393157	0.292889	-0.306377	-1.75069	-0.694743	-0.558402	-0.827711	NA
Cetn3	A0A0G2JTC2;G3V821;Q91ZZ8	others	-2.34396	-2.15844	NA	-2.46143	NA	NA	NA	NA	NA	NA	-2.02775	-2.27217	-1.59028	-2.21286	-2.20906	-1.81122	-1.51176	-1.36816	-1.92911	NA
Rprd2	A0A0G2JTD1	others	-1.23427	-1.53098	-1.09725	-1.19784	-1.17704	-3.00618	-2.32494	-2.89511	-3.59527	-3.04286	-2.76547	-2.94947	-2.65819	-2.66471	-2.69217	-2.60979	NA	NA	-3.34019	NA
Mark4	A0A0G2JTD8	others	0.767541	1.02945	0.924003	1.00075	0.77868	1.23652	1.11899	1.34469	1.44604	1.1228	1.78529	1.33931	1.38084	1.16245	1.02828	2.40726	1.23301	1.76764	1.36543	1.56113
E2f3	A0A0G2JTE8;A0A0G2K0V6	others	-4.26931	-4.11502	-4.39854	-4.16033	-4.14634	NA	NA	NA	NA	NA	-5.10048	-4.75202	-4.65467	-4.6268	-4.31532	NA	NA	NA	NA	NA
Usp34	A0A0G2JTF5	others	-0.214044	-0.0919636	0.187447	0.0778261	-0.143173	-0.256063	-0.595222	-0.378517	-0.417765	-0.519517	0.530472	0.281649	1.31372	1.06283	0.876885	0.678562	0.561009	0.84526	0.859562	0.957143
Hnrnph1	A0A0G2JTG7;G3V9Q3	others	2.65331	3.61195	3.19561	3.73363	3.43852	-1.11734	-1.6653	-2.01112	0.0606131	-1.475	3.17941	3.68165	4.2437	4.02145	3.58892	1.09165	0.330047	-0.74402	0.659262	-0.346657
Nkrfl	A0A0G2JTH1	others	-0.0429354	-0.511356	-0.031349	-0.153851	-0.0942107	-2.43593	-3.40742	-2.35543	-3.08949	-3.46933	0.777494	1.87696	1.33766	1.81434	1.60921	-0.86469	-1.36959	-1.10991	-0.996134	-1.09979
Cd47	A0A0G2JTH4	others	4.58851	4.21472	4.56406	4.22697	4.01236	4.97957	4.8101	4.91197	4.93444	4.74867	2.48652	3.9189	2.50873	3.42773	2.68653	2.88947	3.45732	3.33617	3.32305	2.58537
Asf1a	A0A0G2JTI3;D3ZFM1	others	-0.594918	-1.00338	-0.284871	-1.00066	-0.770999	-0.812782	-0.949522	-1.09481	-1.06945	-0.982368	-0.954219	-0.658706	-0.545263	-0.578816	-0.29845	-0.561156	-0.98944	-1.42162	NA	-0.421266
Ralgps2	A0A0G2JTI5	others	-1.44402	-1.41102	-1.5355	-1.73591	-1.63221	-0.983857	-1.6075	-1.18065	-1.0135	-1.3004	-0.860233	-1.79375	-1.91348	-2.64572	-2.45073	-1.09007	-2.8822	-2.42956	-2.77938	-3.0499
Prpf3	A0A0G2JTI7	others	1.77185	1.13611	1.65626	1.46737	1.51985	-0.621549	-0.850741	-0.846537	-1.35667	-0.782459	2.54691	3.53323	3.56762	3.7316	3.58643	1.73922	1.46469	1.56992	1.43939	1.45904
Tfcp2	A0A0G2JTJ9;G3V969	others	-0.320789	-0.294864	-0.224415	-0.293682	-0.222476	-0.250081	-0.101849	-0.0912098	-0.0568621	-0.0122917	-0.452885	-1.42033	-1.10009	-1.70526	-1.7894	-0.70138	-1.62119	-0.591421	-1.70583	-1.38759
Ttbk1	A0A0G2JTK1;D3ZAU7	others	-0.312248	-0.0286268	-0.24081	-0.0628281	-0.135137	0.101496	-0.0683426	0.2782	0.430884	-0.0281206	-1.06165	-1.46088	-1.86601	-1.66391	-1.78695	-0.607146	-1.52116	-1.61175	-1.50601	-1.36801
Ppp6r1	A0A0G2JTK4;D3ZG37	others	0.216622	0.0400072	0.323008	0.135732	0.0985476	0.780669	0.61714	0.71936	0.589552	0.584238	0.640916	-0.318805	0.914548	-0.00626677	0.257649	1.48199	1.01195	1.52455	0.851867	1.51737
Mta3	A0A0G2JTK6	others	0.770012	0.740312	1.27818	1.08434	0.818933	-1.34183	-1.34236	-1.17765	-0.968142	-1.16852	0.553267	0.0184719	0.462055	0.3314	0.0139362	-0.39712	-0.772968	-0.480968	-0.682184	-0.235352
Kit	A0A0G2JTL4;Q63116	others	0.668212	0.667151	0.553119	0.397976	0.827534	0.853671	0.456304	0.742253	0.789362	0.857575	0.881259	0.70494	1.2363	0.698336	0.821365	1.14995	0.791718	1.28501	0.658072	0.898628
Asic2	A0A0G2JTM0	others	-4.06558	-4.45786	-4.24247	-4.55808	-4.4243	-3.95347	-4.81675	-4.28923	-4.73946	-4.52561	-4.67127	-4.44604	-4.09275	-4.05619	-3.6404	-4.79663	-4.58349	-3.99075	-3.97437	-3.72668
Dhx35	A0A0G2JTM6	others	-1.94996	-2.23213	-1.94998	-2.07185	-2.03766	NA	NA	NA	NA	NA	-1.25439	-0.950352	-0.830489	-0.699787	-0.738282	-1.98666	NA	NA	NA	-2.77031
Brd7	A0A0G2JTM7	others	0.849456	0.386294	0.7605	0.715862	0.670597	-1.94106	NA	NA	NA	NA	0.943534	1.16854	1.10676	1.45294	1.40993	0.272153	0.456243	0.993437	0.9667	1.18741
Dnajb14	A0A0G2JTM9	others	0.394111	0.153388	0.424187	0.233846	0.210773	-0.828263	-0.948552	-0.867005	-0.752508	-0.799476	0.450125	0.899234	1.04742	1.10456	1.66005	-0.795492	-0.521192	-0.0349583	0.0562637	0.325451
Pfas	A0A0G2JTN4	others	0.843312	1.00333	1.39496	1.10125	0.878841	1.1556	1.16793	1.17854	1.3945	1.24145	0.550773	-1.11405	-0.807067	-1.21714	-1.45694	0.590441	-1.10283	-0.705905	-1.26703	-0.995507
Rnf2	A0A0G2JTP7	others	-0.420784	-0.559291	-0.419139	-0.300066	-0.450778	NA	NA	NA	-2.64021	NA	-0.709886	-0.289395	-0.525548	-0.00220896	-0.0491797	-1.88638	NA	NA	NA	NA
Dab2ip	A0A0G2JTS0	others	-2.86632	-3.00887	NA	-2.25729	-2.44566	NA	-2.09649	NA	NA	NA	NA	NA	-1.68477	-2.11898	-1.81027	-2.27894	-2.15684	-0.972701	-1.20124	-0.228746
Fbxo42	A0A0G2JTS9	others	0.576892	0.828703	0.857199	0.759212	0.54341	1.04711	1.16242	1.20378	1.45019	1.21688	0.339133	-0.831706	-0.666054	-1.10612	-1.49432	0.38264	-0.62494	-0.352008	-0.895948	-0.665832
Rab30	A0A0G2JTT4;Q5BK72	others	0.820775	0.720553	0.887256	0.747597	0.925663	0.966372	0.979049	0.891161	1.30316	1.17615	0.554002	-1.07715	-0.17186	-0.477047	0.123401	0.881029	0.0815677	0.277765	-0.0332331	0.237258
Herc1	A0A0G2JTT6	others	1.97149	2.01866	2.04183	1.92429	1.88676	2.2847	2.15476	2.27262	2.39646	2.1592	3.85712	4.76129	4.51708	4.74252	4.55878	5.17869	5.80834	5.71403	5.93114	5.66752
Ercc6	A0A0G2JTU1	others	-4.03181	-3.11105	-3.21108	-3.32507	-3.62798	NA	NA	NA	NA	NA	-3.28471	-2.73632	-2.00884	-2.40699	-2.40943	NA	NA	-3.06968	-3.66638	NA
Kdm5a	A0A0G2JTU9	others	-3.97779	-4.36097	-3.78988	-4.23287	-4.2246	NA	NA	NA	NA	-5.81485	-4.59036	-4.27721	-4.42546	-3.61387	-3.39434	NA	NA	NA	-4.81466	NA
Ptbp1	A0A0G2JTV1;D3ZB30;Q6P736	others	-0.483803	-0.75065	-0.907037	-0.533038	-0.202666	NA	NA	NA	-2.00267	-1.6297	-2.29093	-1.11797	-0.287018	0.0643157	0.271105	-1.82458	-1.9239	-2.84221	-1.79156	-1.76633
Rap2a	A0A0G2JTW1	others	2.74341	3.09528	3.08408	2.97564	2.90018	2.94366	3.38697	3.29732	3.65427	3.15659	2.89116	2.54086	2.59239	2.28531	2.1099	3.11114	2.69881	2.93114	2.37715	1.91347
Psmd1	A0A0G2JTW5	others	2.66374	2.04333	2.94847	2.53598	2.37576	2.73622	2.55811	2.72679	2.87348	2.29683	4.22502	4.51235	4.92585	4.87051	4.56058	5.92746	6.24037	6.04935	6.33367	6.23514
Praf2	A0A0G2JTX2	others	4.08695	3.63101	3.1504	3.4639	3.7466	3.30017	3.23555	2.82173	3.07063	3.13059	2.9558	1.63803	1.4913	0.929789	1.06362	2.13902	1.50016	1.3484	0.967937	0.985875
Derl2	A0A0G2JTX9	others	-0.652309	-0.78919	-0.532074	-0.496819	-0.457967	-1.40239	-1.38222	-1.22282	-1.45286	-1.10554	-0.608433	-0.662553	-0.0912161	-0.687782	0.232111	-1.85711	-0.812037	-1.2562	-0.532805	-0.279404
Slc37a4	A0A0G2JTY3;Q6IRK4;Q9Z296	others	-1.40567	-1.62519	-1.61945	-2.01339	-1.29117	-2.53401	-2.20816	-2.24392	-2.31742	-2.38746	-2.20615	-2.50079	-2.46615	NA	-2.36979	-2.43143	-2.65751	NA	NA	NA
Slc35f2	A0A0G2JTZ7	others	-4.48068	-5.00636	-4.51172	-5.15074	-4.71009	-4.55092	-4.95772	NA	-4.25481	NA	-4.80147	NA	-4.6905	NA	-4.39705	NA	NA	NA	NA	-3.81271
Abcg3l1	A0A0G2JTZ9;A0A0G2K251;Q4KM08;Q68HW7	others	NA	NA	-3.70697	-3.91908	NA	NA	NA	NA	-4.1291	NA	-4.12297	-3.25171	-3.64203	-3.28683	-2.05275	NA	-4.6032	NA	NA	NA
Ep400	A0A0G2JU09	others	-0.369611	-0.630182	-0.366509	-0.409888	-0.322494	-2.20946	-3.06163	-2.77542	-2.75507	-2.17052	1.22821	0.686267	1.80838	1.30783	1.67965	0.210328	-0.237965	0.136696	-0.138648	0.133836
Rapgef2	A0A0G2JU11	others	0.0714427	0.513262	0.517172	0.451399	0.0970176	0.451217	0.543758	0.637864	1.20046	0.578662	-0.672998	-2.09686	-1.25383	-1.48528	-1.47734	-0.768474	-1.65152	-1.4664	-1.27598	-2.01785
RGD1307947	A0A0G2JU14	others	-2.15291	-1.54845	-1.64408	-1.75997	-1.77114	-1.35771	-1.65673	-1.07886	-1.27654	-1.10405	NA	NA	NA	NA	NA	NA	NA	NA	NA	NA
Ptcd3	A0A0G2JU15	others	2.47021	1.99525	2.34243	2.38933	2.42209	1.96633	1.67971	1.70454	1.67738	1.71703	4.43975	4.66909	4.72426	4.7301	4.86168	5.35028	5.70885	5.21292	5.62327	5.40177
Unc80	A0A0G2JU17	others	-2.31618	-1.98307	-2.0472	-1.76636	-1.9166	NA	-2.49119	NA	-2.29359	NA	-0.550881	0.785656	0.542493	0.663689	0.706559	0.203472	0.968823	0.796029	1.14831	0.774223
C2cd2	A0A0G2JU40;Q6P691	others	-0.856539	-0.98202	-0.73748	-1.00178	-1.15972	-1.44585	-1.73652	-1.24309	-1.55218	-1.73228	-1.21689	-1.03555	-1.06528	-0.706357	-0.740599	-2.35907	-2.18617	-2.03699	-1.78486	-1.84024
Trmt5	A0A0G2JU45;F1LYK6	others	-2.12141	-2.57357	-1.67843	-2.17603	-2.10558	-2.35233	-3.46401	-2.74352	-2.84215	-2.62936	-2.15319	NA	-3.83519	NA	NA	-2.86546	NA	-3.61219	NA	NA
Mtx1	A0A0G2JU49;Q4KLN2	others	2.85039	2.89122	2.25083	2.80059	2.92615	1.87003	2.30019	1.69152	2.26032	2.19684	3.42824	3.69315	3.84434	3.78533	3.71603	4.18279	4.41574	3.70642	3.8834	3.16275
Eif3k	A0A0G2JU77	others	3.87389	4.09358	3.87114	3.98811	3.97629	3.03768	2.83965	2.82934	2.97279	2.87987	2.20567	3.38647	3.31885	3.57425	2.89962	2.69579	2.58439	2.30358	2.29662	2.15622
Lbr	A0A0G2JU83	others	-5.02903	-3.04639	-3.8468	-3.72662	-3.34951	NA	NA	NA	-4.17928	NA	-2.22848	-1.95528	-1.14463	-0.550025	-0.0383545	NA	NA	NA	-3.5835	NA
Ubr4	A0A0G2JU89;F1LQI5	others	-1.92447	-2.19838	-1.75182	-1.78196	-1.98118	-0.971365	-1.35894	-1.24122	-1.46348	-1.60107	NA	NA	NA	NA	NA	-1.95073	NA	-2.49493	-2.47122	-2.18139
Ncor2	A0A0G2JU91	others	-1.88603	-1.45944	-1.61696	-1.50079	-1.83393	-1.45981	-1.77046	-1.57611	-1.91482	-1.85288	-1.69604	-1.64384	-0.925403	-1.0639	-1.28182	-1.76866	-1.67182	-1.45885	-1.72524	-1.23195
Ahnak	A0A0G2JU96;A0A0G2JUA5	others	-3.07484	-1.98423	-1.80819	-1.81873	-2.59998	-2.42868	-0.845361	-1.13729	-1.14769	-1.74625	NA	NA	NA	NA	NA	NA	-3.16687	NA	-3.29878	NA
Herc2	A0A0G2JUC9	others	0.900407	0.933679	1.09498	1.02573	0.877742	0.912412	0.795068	0.877503	1.09093	0.75093	3.02951	4.05411	3.68608	3.79266	3.55284	4.32266	5.05575	4.64436	4.78032	4.37068
Selenoi	A0A0G2JUD4;A0A0G2K5C9;B4F7D7	others	1.93918	2.27459	2.05669	2.07809	2.01139	1.06622	1.02188	1.09023	1.69414	0.965998	0.825768	1.37791	0.266094	0.707924	0.0120099	-0.381537	-0.0165167	-0.0592683	-0.231398	NA
Golga4	A0A0G2JUE4	others	-4.42904	-4.3247	-3.81633	-3.91945	-4.43754	-5.23179	NA	-4.33785	NA	-4.94264	NA	-5.09765	-5.64451	NA	-5.24865	NA	-4.79152	NA	NA	NA
Top2a	A0A0G2JUF8;A0A0G2JWP8	others	-3.11593	-3.19837	-3.03486	-2.75469	-3.40123	-3.52064	-4.97927	-3.74513	-3.48405	-4.4358	-3.73916	-3.41183	-1.85405	-2.74757	-3.11822	-2.62286	-2.98096	-0.854157	-2.18256	-2.60742
Gm5414	A0A0G2JUG1	others	NA	NA	NA	NA	NA	NA	NA	2.5283	NA	NA	NA	NA	NA	NA	NA	NA	NA	NA	NA	NA
Rgs6	A0A0G2JUG4;F1LS67	others	0.869578	1.70546	1.36897	1.56825	1.05531	1.48985	1.93659	1.93573	2.26333	1.57829	0.927184	-0.191532	-0.0594381	-0.547732	-0.842823	1.15119	0.0923277	0.375291	0.00638083	-0.162058
Iqsec1	A0A0G2JUG7	others	2.99537	3.21976	3.33193	3.33629	3.1925	3.31789	3.29649	3.31709	3.57225	3.26288	4.30409	4.76418	4.67996	4.82278	4.73501	4.82893	5.10541	5.0557	5.22369	5.10737
Pnkp	A0A0G2JUH4;Q6AXV0	others	-2.03937	-2.29941	-2.10293	-2.27986	-1.98854	NA	NA	-3.98365	-3.73739	NA	-1.59885	NA	NA	NA	NA	-3.19196	NA	NA	NA	NA
Snx13	A0A0G2JUH8	others	-1.16631	-0.998729	-0.959159	-1.0429	-1.03229	-1.42986	-1.40936	-1.38899	-1.3009	-1.48016	-0.692406	-0.167345	-0.139624	0.0635187	0.00631458	-0.908708	-0.180639	-0.206697	0.182582	-0.0509018
Dlgap2	A0A0G2JUI3;F1LSL6	others	-2.08763	-0.886383	-1.69743	-1.27176	-1.71337	-1.05037	-0.898962	-0.760293	-0.628516	-1.19234	0.654088	0.776696	0.532791	1.13195	0.984209	1.05831	1.32888	0.262838	1.01157	0.529304
Clasp1	A0A0G2JUI5	others	2.77814	2.68831	2.83137	2.8423	2.71945	2.74673	2.59393	2.7392	2.84176	2.62685	3.1998	3.16478	3.24982	3.15314	3.02882	3.42261	3.20664	3.42147	3.59144	3.36596
Zfp524	A0A0G2JUJ1	others	-4.71445	-3.92224	NA	-3.82888	NA	NA	NA	NA	NA	NA	NA	NA	NA	NA	NA	NA	NA	NA	NA	NA
Sec63	A0A0G2JUJ9	others	2.55267	2.38857	2.52643	2.58144	2.63127	1.3855	1.1873	0.955992	1.28989	1.35979	2.22888	2.34491	1.7951	1.89718	2.01462	1.05235	0.889288	0.86648	0.804926	1.02255
Lsm14a	A0A0G2JUK2	others	-0.200794	0.134661	-0.0313535	0.135346	-0.0909097	-0.357778	-0.77873	-0.618529	-0.84971	-0.478353	-0.731975	0.490933	0.125194	0.5618	-0.0282715	0.0735425	0.40282	0.346321	0.22404	-0.259846
Samd4a	A0A0G2JUK8	others	-3.34563	-3.1638	-3.27236	-3.37967	-4.28718	-2.88851	-3.21371	NA	-2.94608	-2.91728	-2.76286	-2.17777	-2.6434	-2.35305	-2.73452	-2.61573	-3.28971	-3.05317	-2.79834	-3.04659
LOC361635	A0A0G2JUM2	others	0.0197501	0.298168	0.310997	0.205158	0.182093	0.245619	0.132356	0.323057	0.527787	0.238794	-0.0412547	-1.35779	-1.27484	-1.50507	-1.67068	-0.117518	-1.34546	-1.50064	-1.50319	-1.51703
Fer1l6	A0A0G2JUN6;F1LXL6	others	1.38876	1.41766	NA	NA	NA	1.54654	NA	NA	2.02315	2.12483	NA	NA	NA	NA	NA	NA	2.47134	2.85605	2.90226	3.12299
Map3k9	A0A0G2JUN9;F1LRA7	others	-1.8713	-1.454	-1.48942	-1.69724	-1.78476	-1.48519	-1.61855	-1.40993	-1.29886	-1.86869	-1.31179	-1.3166	-1.29918	-1.24805	-1.53206	-1.12918	-1.50577	-1.07406	-1.53298	-1.67375
LOC691143	A0A0G2JUP9	others	-3.31644	-3.11324	-3.28779	-3.41798	-3.51445	-4.38447	-4.37135	-4.35745	-3.72348	-4.24728	-3.34914	-3.93395	-3.39279	-3.44186	-4.24583	-3.33804	-4.39249	-3.98456	-4.39368	-4.61965
Zfp185	A0A0G2JUQ6	others	-3.15151	-2.3785	-2.85486	-2.84582	-2.56475	-2.68078	-2.30904	-2.63424	-2.42137	-2.3197	-3.92197	NA	NA	NA	NA	-3.52935	-4.2775	NA	NA	-4.65386
Usp48	A0A0G2JUQ8;F1M9B3	others	-1.76398	-1.94649	-1.33583	-1.21719	-1.32511	NA	NA	NA	NA	NA	-0.806546	NA	NA	NA	NA	-2.21787	NA	NA	NA	NA
Mprip	A0A0G2JUR5	others	-0.300893	-0.247442	-0.000298899	-0.0177247	-0.406383	0.0705287	0.129162	0.164821	0.0438402	0.0735906	0.565313	0.469603	0.91981	0.755757	0.264698	1.20347	1.1549	1.33489	0.926382	0.705353
Dolpp1	A0A0G2JUS5	others	0.116234	0.0749707	-0.258839	-0.371439	0.0669496	-1.32214	-1.16083	-1.45443	-1.19943	-1.40887	-1.4798	-1.55106	-0.969982	-1.08893	-1.16321	-1.79358	-1.74842	-2.04725	-1.66708	-1.98286
Cadm1	A0A0G2JUT1	others	-2.52195	-2.24874	-1.71839	-1.78695	-1.51989	-1.67086	-1.43959	-0.994097	-1.61362	-1.05965	NA	NA	NA	-3.3258	-2.96514	NA	-2.65375	-2.50796	NA	-2.0807
B3glct	A0A0G2JUT7	others	0.997696	1.34382	1.25479	1.13391	1.39383	-0.329932	-0.481445	-0.259647	-0.249837	-0.260445	-0.663979	-1.07127	-0.738538	-1.10979	-0.936505	-1.41881	NA	-0.886337	NA	NA
Ctu2	A0A0G2JUT8	others	-1.68007	-1.37797	-1.8908	-1.96647	-2.0078	-2.74071	NA	-1.873	-1.20669	-2.30864	-1.31809	NA	NA	NA	NA	-1.2417	NA	NA	NA	NA
Tubgcp3	A0A0G2JUU7	others	-0.81872	-0.871733	-0.895156	-0.765504	-0.687972	-0.344455	-0.49243	-0.456739	-0.343033	-0.401341	-0.0222026	0.923144	1.23404	1.15679	1.55002	2.43094	3.03069	2.42446	2.90965	2.92091
Cep85	A0A0G2JUV7;A1L1K5	others	NA	NA	NA	NA	NA	NA	NA	NA	NA	NA	NA	NA	NA	NA	NA	NA	NA	-0.192841	NA	0.0574239
Fnip2	A0A0G2JUW9	others	-2.6661	-2.07824	-2.38143	-2.1679	-2.5172	NA	-2.73647	NA	-2.13142	NA	-1.96985	-2.21031	-2.66165	-1.11265	-0.990518	-1.52239	NA	-0.818507	NA	NA
Adarb1	A0A0G2JUX0	others	NA	NA	-1.927	NA	NA	NA	NA	NA	NA	NA	NA	-1.99605	-0.904374	-0.928018	-1.27054	NA	NA	NA	NA	NA
Usp47	A0A0G2JUX4	others	2.41883	2.43271	2.58313	2.42922	2.44568	2.8571	2.68189	2.79042	2.8537	2.81222	2.68973	1.36209	1.35087	1.08004	0.75339	2.59006	1.1955	1.38954	0.861409	1.20022
Purb	A0A0G2JUX5	others	-4.15143	NA	NA	-2.60939	NA	1.77949	-0.43178	NA	NA	NA	NA	NA	NA	NA	NA	-2.84695	-2.47275	NA	NA	NA
Ccdc120	A0A0G2JUY5;D3ZAB5	others	-1.1492	-1.18772	-1.79966	-1.20332	-1.2575	-1.2628	-0.553158	-1.00124	-0.579852	-0.420266	-0.893026	-1.6916	-1.25979	-1.7969	-1.46312	-0.446443	-1.24682	-1.07378	NA	-0.609441
Tma16	A0A0G2JUY9;D4AAG0	others	-2.96321	-3.32346	-4.06459	-3.26909	-2.86635	NA	NA	NA	NA	NA	NA	-2.01123	-2.8521	-2.08834	-2.24094	-3.36676	NA	NA	-3.64122	-3.48488
Mtmr1	A0A0G2JUZ0;D3ZKK5	others	0.855386	1.36659	1.15205	1.19417	0.988205	1.18132	1.35914	1.40342	1.73797	1.36077	1.33436	0.932179	1.17583	0.971148	1.06626	2.14742	1.64087	3.0205	2.64926	2.88561
Lrrc75b	A0A0G2JUZ2	others	NA	-5.12485	NA	-4.68626	NA	NA	NA	NA	NA	NA	NA	-4.15924	-3.27663	-4.92001	-3.88616	-4.31949	-4.61255	NA	-3.61725	NA
Mypop	A0A0G2JUZ3;D4AB13	others	-3.54896	-3.22666	-3.67828	-3.48266	-3.3484	NA	NA	NA	NA	NA	-4.38843	-3.44171	-3.56141	-3.55798	-3.49101	-5.16573	NA	-4.18477	-4.23658	NA
Gldc	A0A0G2JUZ5	others	0.553469	0.892828	0.387004	0.589538	1.22925	0.0743014	0.598792	-0.214832	0.443263	0.719515	-0.897945	-1.36484	-1.71307	-2.17819	-1.45913	-1.33041	-1.35658	-2.13134	-1.7506	-1.23471
Gga3	A0A0G2JV04	others	0.257006	0.370446	0.0200354	0.294307	0.14205	0.557222	0.838067	0.682023	0.71082	0.672222	-0.886382	-1.47638	-1.74204	-1.74542	-2.45056	-0.466109	-1.2996	-1.08691	-2.05891	-1.56533
Mroh1	A0A0G2JV05	others	-1.17055	-1.33032	-0.97413	-1.34401	-1.15298	-0.86696	-1.24945	-1.07238	-0.964607	-0.931446	-0.917432	-0.633464	-0.160415	-0.365637	-0.339726	-0.259063	-0.57056	-0.489819	-0.258483	-0.0478027
Suz12	A0A0G2JV08;A0A0G2K2I0	others	-2.47146	-2.69543	-2.38254	-2.49786	-2.66167	-4.29251	-5.06757	-4.6873	NA	-4.61005	-3.09892	-2.23756	-2.31445	-3.20773	-2.01651	-3.90849	-4.42374	-3.40726	-3.98523	-3.70831
Tgfbrap1	A0A0G2JV19	others	1.62414	1.77132	1.75674	1.6622	1.73882	1.99766	1.88526	2.04178	2.12849	1.84264	2.49236	1.56616	2.56756	1.99295	2.17277	2.82771	2.53733	3.02598	2.95401	3.0786
Ppp4r4	A0A0G2JV26	others	0.242982	0.24578	NA	0.748563	0.406556	0.801615	1.15408	0.692556	0.943916	1.15062	-3.25746	NA	-2.96572	-3.54022	-3.19793	-1.02946	NA	NA	NA	-0.609608
Xpnpep1	A0A0G2JV31	others	-0.222471	-0.291613	-0.209826	-0.361271	-0.587629	0.858363	0.640948	1.0231	0.517107	0.71996	NA	NA	-3.05655	NA	NA	-0.18086	-1.85063	-1.51113	-2.36394	-1.91205
Phldb1	A0A0G2JV32;D3ZNS1	others	0.819946	0.959187	0.568529	0.758253	0.559219	1.22406	1.21169	1.14289	1.24532	1.32516	1.14773	1.47607	0.933805	0.96842	1.09031	1.68146	1.87551	1.60012	1.63795	1.81227
St8sia5	A0A0G2JV41;E9PU47;Q6ZXC8	others	-4.01639	-3.97462	-4.93428	-4.38227	-3.92946	NA	NA	NA	NA	NA	-4.4303	-4.82806	-3.34412	-3.04984	-2.77514	NA	NA	NA	NA	NA
Efna3	A0A0G2JV56	others	-0.84511	-1.1579	-0.705816	-0.491998	-0.898913	-0.26065	-0.248595	-0.0440131	-0.192303	-0.448599	-2.43995	-0.594651	NA	-2.34382	-2.58421	-1.57372	NA	-1.88141	NA	NA
Med12l	A0A0G2JV69	others	-3.54644	-3.2448	-2.99415	-3.12211	-3.30238	NA	NA	NA	NA	NA	-1.49245	-1.86765	-0.533425	-1.29078	-1.02317	-1.94727	-2.22542	-2.04447	-2.60211	-2.30885
Osbpl5	A0A0G2JV78;G3V8S8	others	-0.997863	-0.878037	-0.801711	-0.812869	-0.941674	-1.41003	-1.28946	-1.33502	-1.42937	-1.30353	0.635668	0.818275	0.612312	1.1426	0.6803	0.437169	0.0417565	-0.0258338	0.0144141	-0.336866
Gpt2	A0A0G2JV84	others	0.359991	0.252673	0.355259	0.37364	0.761474	-0.34322	-0.0901372	-0.381135	-0.0211167	0.227302	-1.67709	NA	NA	NA	NA	-1.46305	-2.23182	-2.3681	-2.34756	-1.95323
Rgl1	A0A0G2JV91;D3ZS31	others	NA	-4.62425	-5.11899	-5.3624	-5.41879	-4.54985	NA	-4.85707	-5.495	NA	NA	NA	-5.18887	-4.7627	-4.1843	NA	-5.22096	NA	NA	NA
Mcm3ap	A0A0G2JV99	others	1.1511	0.738218	1.3644	1.04593	1.12781	-0.165882	0.451556	-0.532522	-0.155315	0.66369	1.27271	0.902548	1.45114	1.10446	1.51858	0.511179	0.541574	0.660153	0.567915	0.932492
Ptch1	A0A0G2JVB8;Q6UY90	others	-4.92315	-3.95514	NA	-4.26005	-4.43559	NA	NA	-3.95051	-3.9423	-4.50937	-3.75652	-2.6653	-2.63162	-3.21793	-3.51114	-3.83507	-3.15671	-3.02442	-2.82977	-2.93561
Grik1	A0A0G2JVC0;A0A0G2K830;A0A140TAF9;A0A140TAG6;F1M7M9	others	NA	NA	NA	NA	NA	NA	NA	NA	NA	NA	-2.62156	-2.48945	-2.4102	-2.29043	-2.18128	-2.99097	-2.54	-2.27802	-3.13086	-1.92919
Scyl2	A0A0G2JVC2	others	2.44734	2.24773	2.76398	2.37992	2.2859	2.78123	2.56612	2.78223	2.76762	2.56405	1.76357	0.34286	0.449645	0.286328	-0.0335093	1.99582	0.729714	1.05198	0.649398	0.885305
Mb21d1	A0A0G2JVC4	others	-3.73359	-2.68199	-3.86412	-2.92001	-3.00916	NA	NA	NA	-2.46666	NA	NA	NA	NA	NA	NA	-3.45587	-3.62141	NA	NA	NA
Cbfa2t3	A0A0G2JVC6;D4A303	others	-10.0752	NA	-9.8885	-10.5532	NA	NA	NA	NA	NA	NA	NA	NA	NA	NA	NA	NA	NA	NA	NA	NA
Lss	A0A0G2JVC8	others	2.14662	1.70508	1.7902	0.964464	1.66053	1.28703	0.843497	1.23298	0.918691	1.00806	1.28011	-0.269369	0.252869	-0.914395	0.180841	1.42177	0.39278	0.359972	-0.278758	0.199693
Zfp142	A0A0G2JVD5;D3ZU19	others	NA	NA	NA	NA	NA	NA	NA	NA	NA	NA	NA	-1.3791	-1.31684	-1.24643	-1.65126	NA	NA	NA	NA	NA
Kmt2d	A0A0G2JVD6	others	-3.03938	-3.73362	-3.449	-3.05415	-2.96922	-3.44142	-3.65071	-3.41128	-4.16171	-3.72269	-4.20827	NA	-3.87703	-3.23934	-3.13112	-3.5826	-2.43202	-2.86365	-3.96541	-3.02563
Fbxw11	A0A0G2JVE0	others	-0.65406	-0.454875	-0.567516	-0.653923	-0.552371	-0.815419	-0.956274	-1.07645	-0.424169	-0.755403	0.0430175	0.423588	0.680837	0.888138	0.663226	0.172518	0.0158722	-0.0706371	0.162636	0.129898
Dnajc15	A0A0G2JVE2;D3ZCM4	others	0.638905	0.293261	-0.702513	0.073499	0.533513	-0.790141	-0.281513	-0.943539	-0.807334	-0.662289	-0.314749	-0.408127	NA	-0.299623	-0.312669	NA	NA	NA	NA	NA
RGD1307554	A0A0G2JVF4	others	-2.15803	-2.48846	-2.02844	-2.2818	-2.32527	-4.03481	NA	NA	NA	NA	-2.60403	-1.40635	-1.52098	-1.20928	-1.61431	-3.15402	NA	-4.11494	NA	NA
Pkm	A0A0G2JVG3;M0RD14;Q6P7S0	others	2.93148	3.00772	3.27884	3.16175	3.30461	3.54799	3.38232	3.81933	3.57587	3.51423	1.97221	1.1675	0.744507	0.0452728	0.146213	2.43503	1.19627	1.21762	0.572823	-0.0333327
LOC102552378	A0A0G2JVG5	others	NA	NA	0.225951	NA	NA	NA	0.766441	1.015	1.10221	0.974739	NA	NA	NA	NA	NA	NA	NA	NA	NA	NA
Immt	A0A0G2JVH4	others	4.35149	3.77763	4.4271	4.31477	4.14148	3.63038	3.79898	3.64716	3.61332	3.57754	5.77277	6.38016	6.06822	5.44766	6.14891	6.96793	6.89568	6.43135	6.26958	6.40465
Hltf	A0A0G2JVH5;D3ZMQ9	others	-2.96568	-2.9107	-3.04755	-3.01158	-3.01528	NA	-4.26564	-3.81335	-3.76552	-4.34609	-2.40722	-2.32421	-2.04122	-2.62583	-2.26328	-3.01941	-3.2495	-2.46405	-2.75928	-2.76205
Fam102b	A0A0G2JVH9;F1M2P6	others	-3.20999	-3.57702	-3.50385	-3.49595	-3.55349	-2.3689	-3.03918	-2.81598	-3.17174	-2.91357	-3.3821	NA	NA	-5.03093	NA	-3.6909	NA	NA	NA	NA
Fuk	A0A0G2JVI4	others	1.57916	1.61408	1.98155	1.54292	1.42181	1.99483	2.09799	2.44235	2.19094	2.07198	2.10006	1.33224	1.55199	1.12312	1.03983	2.96831	1.98862	2.43693	1.95633	2.69965
Afap1	A0A0G2JVI5;G3V6Z3	others	0.955278	0.842188	0.72656	0.819019	0.844476	0.776326	0.660365	0.477647	1.21399	0.365389	1.25816	0.455505	0.614547	0.498536	0.467315	1.35436	0.452715	0.473434	0.0880847	0.180543
Cask	A0A0G2JVI6	others	-1.07871	-1.37099	-1.03177	-1.15027	-1.0062	-0.0888717	-0.858934	-0.296819	-0.771347	-0.42849	-2.53537	-2.59224	-3.21296	-1.90991	-2.30097	-1.22175	-1.56013	-1.09759	-1.44956	-1.23012
RGD735065	A0A0G2JVJ4	others	-0.87984	-0.88394	-0.995782	-0.923386	-0.801492	-1.86494	NA	-1.695	-1.77441	-1.51587	-1.81256	-2.14175	-1.09344	NA	-1.58699	NA	NA	NA	NA	NA
Ppp1cc	A0A0G2JVK2;Q6AYZ4	others	-3.31883	-4.0248	-3.46726	-3.18882	-3.4976	-2.8521	-2.8305	-2.69642	NA	-3.21092	NA	NA	NA	NA	NA	-1.33292	-1.95158	-1.81916	-2.63803	-2.43277
Prkab2	A0A0G2JVK3	others	-1.90585	NA	-1.82074	-1.89067	-2.00398	-1.08818	-0.956007	-1.09404	-1.8519	-0.974939	NA	NA	NA	NA	NA	NA	NA	NA	NA	NA
RGD1305938	A0A0G2JVL5	others	-0.977285	-1.14845	-1.00693	-1.0456	-1.10026	-0.668676	-0.755385	-0.630856	-0.81162	-0.608733	-0.822897	-2.29791	-2.43203	-2.71984	-3.36529	-0.673682	-2.25109	-1.96159	-2.87822	-2.71299
Ndufa8	A0A0G2JVL6	others	5.43878	5.17311	4.13728	5.07052	5.16254	4.02135	4.22971	3.95149	4.58864	4.46084	7.42452	6.89069	8.07386	7.31087	8.04589	8.26719	8.77223	8.22045	8.53206	8.58732
Mia3	A0A0G2JVM2	others	3.89878	3.60718	3.96976	3.93022	3.84568	2.11333	1.80218	1.65547	1.39838	1.85057	2.46892	1.96952	2.89317	2.67239	2.52875	1.17987	1.28749	1.17649	1.29829	1.37229
Zc3h7a	A0A0G2JVM3	others	-3.73419	-3.7493	-3.7982	-3.58956	-3.7332	-3.53413	-4.39737	-4.52505	-4.25862	-3.66642	-2.94164	-2.73772	-2.79034	-2.56802	-3.22674	-3.4392	-3.33559	-3.39158	NA	-3.54182
Paip1	A0A0G2JVP5	others	3.19425	3.55678	2.49933	3.48004	3.32667	3.74904	3.72254	3.82047	4.0448	3.74836	1.10952	0.71352	0.872251	0.887622	0.236868	1.62448	1.22765	1.19976	1.20868	1.34909
Ldb1	A0A0G2JVQ2;B2RYF3;D3ZT89	others	-1.07146	-1.37571	-0.561554	-0.971579	-1.34439	-1.91024	-2.47695	NA	-2.16234	NA	-2.16966	NA	-2.35107	NA	-2.39482	-2.59269	NA	NA	NA	-4.23876
Ankrd27	A0A0G2JVS9;A0A0G2K7U7	others	-3.04103	-2.68666	-2.62225	-2.634	-2.92836	-2.32483	-2.4395	-2.11627	-2.26232	-2.3501	-3.04502	-4.15029	-3.7519	-3.92739	NA	-2.6483	-3.88239	-3.72854	NA	-4.08077
Trim37	A0A0G2JVT0;A0A0G2KA84;B5DF77;D3ZL82	others	-1.93329	-1.05532	-1.82016	-1.21363	-1.68122	-1.10038	-1.60061	-1.45644	-1.49678	-1.49593	-0.578616	0.643396	-0.00645973	0.360612	-0.144407	0.308667	0.726819	0.533624	0.592711	0.568421
Ddr1	A0A0G2JVT5;A0A0G2K7S7;B2GVB6;Q6MG19	others	NA	NA	NA	-5.60354	-5.38348	-5.68406	-5.21102	-5.59815	NA	-5.39308	NA	NA	NA	NA	NA	-3.95841	-4.47228	-4.03106	NA	-3.68862
LOC500013	A0A0G2JVT8	others	-2.55168	-1.96179	-2.10552	-1.83558	-1.36461	-1.66388	-1.59035	-1.93437	-1.23914	-0.897958	NA	-3.12981	-3.44193	-3.33735	-2.48202	-2.30444	-2.07908	-1.581	-2.02264	-1.93673
Itgb8	A0A0G2JVU1	others	-0.0935272	0.01677	0.0367745	0.0501238	0.627769	-0.368292	0.0972782	-0.37394	-0.0352942	0.526325	-0.307127	0.101525	-0.21274	-0.195575	0.850429	-0.191119	0.811533	0.422223	0.811658	1.37988
Ankrd17	A0A0G2JVW3	others	1.16611	1.39968	1.68447	1.62575	1.28647	1.16307	0.691432	0.557704	0.741007	0.904846	1.91312	3.3194	3.12043	3.20592	2.71091	2.01528	2.07468	1.99709	1.66395	2.07442
Huwe1	A0A0G2JVW5	others	1.79097	1.89637	1.95436	1.86482	1.74196	1.98785	1.88868	1.93817	2.25586	1.86235	2.02924	0.778989	1.15862	0.790359	0.6276	1.93971	1.22134	1.5663	1.26744	1.28837
Samd9	A0A0G2JVW6	others	-4.30322	-3.65236	-3.86766	-3.91337	-3.72559	-3.50016	-4.05908	-3.38124	-3.41727	-3.75595	-4.37909	NA	NA	NA	NA	NA	NA	NA	NA	NA
Arpp21	A0A0G2JVX9;D3ZQR3	others	-2.11851	-1.25856	-1.0194	-0.979989	-1.63031	-1.21109	-0.764448	-0.859113	-0.752423	-0.833969	-1.97434	-1.9361	-1.86754	NA	NA	-1.47552	-2.03123	-1.95039	-2.67444	NA
Itgav	A0A0G2JVZ6;F1LZX9	others	1.34365	1.48909	1.37916	1.43134	1.8544	1.07135	1.32615	1.03238	1.32037	1.60153	1.04157	1.36704	1.45508	1.54736	2.26294	1.30111	2.2007	1.89631	2.3182	2.6738
Lpin1	A0A0G2JW03;Q5XIM8	others	-2.27122	-1.76698	-1.83931	-1.82407	-2.20857	-1.52402	-1.23125	-1.5581	-1.49991	-1.54399	-2.09607	-2.45164	-2.31821	-2.61922	-2.19053	-1.81641	-1.75878	-1.68409	-1.166	-1.69616
Trim36	A0A0G2JW11;F1LY63	others	-0.475696	-0.163226	-0.323631	-0.443944	-0.513494	-0.178931	-0.332077	-0.292095	-0.204845	-0.405173	-0.0954287	-2.45421	-1.8008	NA	NA	-0.818608	-1.8217	-1.7064	NA	NA
LOC103694210	A0A0G2JW13	others	0.455827	1.05895	1.18694	1.23556	0.921726	0.974958	1.55219	1.23246	1.64058	1.36854	0.87593	1.23509	0.914826	0.570569	0.6627	1.38343	1.40152	1.63112	1.35862	1.72458
Spg21	A0A0G2JW14	others	-1.18444	-1.39187	-1.69461	-1.288	-1.6347	-2.46757	-1.59645	-2.56566	-1.76859	-1.99956	-0.986753	NA	NA	NA	NA	NA	NA	NA	NA	NA
Zfp266	A0A0G2JW15	others	-3.94997	-3.98976	-3.96351	-4.21025	-3.94312	NA	NA	NA	NA	NA	-3.15114	-2.95924	-2.58032	-1.98931	-2.41817	NA	NA	-3.76961	NA	NA
Epb41l4a	A0A0G2JW20;B5DEZ0	others	-2.6699	-2.57252	-2.3675	-2.46037	-2.60363	-1.88333	-1.95077	-1.97118	NA	-2.09949	-2.10645	-2.27861	-2.69006	-2.71128	-2.54718	-1.85992	-1.96029	-1.98899	-2.19446	-2.1811
Robo1	A0A0G2JW21;F1LQI2	others	-0.252011	0.291942	0.0721383	0.0645091	0.268603	1.10913	1.35208	1.07073	1.01556	1.22578	-1.9588	-0.747812	-1.15525	-1.1815	-0.687002	-0.405148	0.632855	0.711994	0.872778	0.902394
Add3	A0A0G2JW28;D3ZCH7;G3V9D7	others	2.38545	2.81585	2.69081	2.91003	2.81784	2.19254	2.83304	2.59505	3.36417	2.79845	1.52331	1.58134	2.09234	2.45664	2.28198	2.27489	2.74643	2.73301	2.59015	2.75151
Cisd3	A0A0G2JW34	others	0.981337	1.44912	0.292351	1.32244	1.1449	-0.400853	0.78619	-0.0466672	1.13468	0.637862	1.70234	1.88061	1.41549	1.68551	2.0716	0.655305	0.871717	-0.592242	0.436505	0.711585
Gale	A0A0G2JW36;Q4QRB0	others	-0.592125	-0.247407	-0.581742	-0.775804	-0.719945	-0.712684	-0.553537	-0.6337	0.0400441	-0.706103	-0.201984	-1.9833	NA	NA	NA	-0.369366	-2.8383	-2.28382	NA	-3.34075
Npnt	A0A0G2JW46	others	-4.57635	-5.37462	-4.80712	-4.99747	NA	NA	NA	NA	NA	NA	NA	NA	NA	NA	NA	NA	NA	NA	NA	NA
Klhl23	A0A0G2JW57;D3ZLV9	others	NA	-4.2785	NA	-4.21136	NA	NA	-3.66945	NA	-4.45135	-4.23089	-4.51025	-4.08372	-3.54498	-3.70961	-4.25111	NA	-4.02228	NA	-4.54153	-4.13243
Utrn	A0A0G2JW60;G3V7L1;O55147	others	-3.32256	-3.69439	-3.28483	-3.48383	-3.23265	-2.93726	-3.02139	-3.68796	-3.24042	-3.31153	-3.63915	-3.97762	-4.56927	-4.60579	NA	-3.30951	-3.67169	NA	-3.61385	-3.96267
Nicn1	A0A0G2JW73;Q3T1K9	others	-0.274497	-0.0223485	-0.401653	-0.235432	-0.336233	-0.223495	-0.239149	-0.309484	-0.0973126	-0.231558	0.793379	0.764221	0.680423	0.42965	0.646983	1.21157	0.54694	0.869103	0.923365	0.942
Rhou	A0A0G2JW83	others	NA	-3.19668	-2.46621	-2.93926	-3.29109	NA	NA	NA	NA	NA	-2.722	-1.96978	-1.79064	-1.95917	-2.0706	-1.73658	-1.16296	-1.51234	-1.6897	-2.17049
Map4	A0A0G2JW88	others	-0.078274	-0.364795	-0.256438	-0.445723	-0.749952	1.36081	0.751188	1.56465	0.0540869	1.07076	NA	NA	-5.08583	NA	-4.9262	-0.581967	NA	NA	-2.63078	-1.2679
Mfsd6	A0A0G2JW92	others	-0.487091	-0.508741	-0.770561	-0.655475	-0.524382	-0.733006	-0.212223	-0.361578	0.0798301	-0.689115	-2.1982	-1.54115	-1.48107	-1.46418	-1.47917	-1.29623	-0.989403	-1.04699	-0.846572	-1.39214
Clint1	A0A0G2JW94	others	-0.312964	-0.408871	-0.492665	-0.443103	-1.03487	-0.834978	NA	-1.33741	-0.772953	-1.36342	-1.47433	-0.0610501	-0.638624	-0.536606	-0.528617	-1.15761	-1.44512	-1.87047	-1.68483	-1.72836
Xpo7	A0A0G2JWA3	others	1.20817	1.34185	1.38815	1.26703	1.28707	1.50536	1.70584	1.50347	1.7075	1.5954	1.02499	-0.0383166	0.372797	0.0313998	0.213713	1.29061	0.175895	0.389721	0.328482	0.616203
Macf1	A0A0G2JWA8	others	2.23962	2.23119	2.42262	2.26655	2.19027	2.55841	2.46057	2.46417	2.73448	2.52448	2.70535	1.84949	1.63852	1.97164	1.76253	2.63099	2.50182	2.13428	2.44634	2.12431
Cit	A0A0G2JWA9;E9PSL7	others	-1.14947	-0.938222	-0.97689	-0.769252	-0.928042	-0.450219	-0.580068	-0.574559	-0.406468	-0.574087	-1.75333	-1.93385	-1.99696	-1.92157	-2.09602	-1.30137	-1.71066	-1.75955	-1.94424	-1.95292
Pxdn	A0A0G2JWB6;A0A0G2KAH2	others	-4.32273	-4.29643	NA	-4.62229	-4.45855	NA	-4.80481	NA	NA	NA	-4.30178	NA	-5.52787	-6.10907	-5.10039	-4.67476	-4.82158	-4.07152	-4.53762	-4.27844
RGD621098	A0A0G2JWC6	others	-0.465233	-0.237356	-0.235717	-0.147157	-0.237074	0.0281471	-0.0113195	0.160699	0.466944	0.0143794	-0.188344	-0.762752	-0.531831	-0.504021	-0.551236	0.216027	-0.338372	-0.297701	0.0370663	-0.338878
Fermt2	A0A0G2JWC7;Q5XI19	others	0.587	1.09979	0.843557	0.921369	1.13887	1.29904	1.55584	1.09793	1.76567	1.63023	0.169984	-0.435766	-0.632305	-0.835959	-0.364719	0.264863	-0.160927	-0.381571	-0.504363	-0.245997
Ap3b1	A0A0G2JWD6	others	-1.03221	-1.3558	-0.817989	-1.28961	-0.79085	-0.736845	-1.45612	-0.839547	-1.20181	-0.696739	-0.695432	-1.37366	-1.6722	-2.13824	-1.27881	0.862951	0.187921	-0.451596	-0.526776	0.588106
Morc2	A0A0G2JWF7;D4A2C4	others	-1.61202	-1.72667	-1.23068	-1.38023	-1.8793	-2.47683	-2.89463	-2.73183	-3.22788	-2.84006	-2.46957	NA	-3.22408	-3.81678	-3.6107	-2.57069	NA	-3.26128	NA	-2.86866
Man2a2	A0A0G2JWG1	others	0.761659	0.288168	0.74496	0.456039	0.656306	-1.53063	-2.09275	-2.0369	-2.12717	-1.68311	1.32875	0.989987	1.33768	1.20181	1.4795	-0.407728	-0.425607	-0.318741	-0.564409	-0.52174
Golgb1	A0A0G2JWG6	others	1.6835	1.35957	1.78974	1.68468	1.6749	-0.613299	-1.192	-0.680197	-1.17485	-0.720843	1.17875	1.65815	2.17582	1.87996	2.49089	-0.716473	-0.549928	-0.404921	-0.463163	-0.0971156
Ncapd2	A0A0G2JWH3	others	-3.72332	-2.75726	-3.26568	-2.86856	-3.09483	-2.80363	-3.03482	-2.89154	-2.50819	-2.80293	-3.26014	-3.37565	-2.6532	-2.78098	-2.90731	-2.4612	-2.4352	-1.87478	-1.59634	-1.89708
Stt3a	A0A0G2JWH5;B4F7C9	others	2.3751	2.28373	2.36514	2.27658	2.37619	0.571194	0.485473	0.11576	0.24644	0.313786	3.68301	4.63139	4.33344	4.73061	4.47446	1.54709	1.90061	1.57265	1.88173	1.89526
Stk31	A0A0G2JWJ2	others	-3.31648	NA	NA	NA	-2.35083	-2.08999	-2.53361	NA	NA	NA	NA	NA	NA	NA	NA	-2.11277	NA	NA	NA	-1.01648
Mid2	A0A0G2JWJ3	others	NA	NA	NA	NA	NA	NA	NA	-6.37853	NA	NA	NA	NA	NA	NA	NA	NA	NA	NA	NA	NA
Amer2	A0A0G2JWK6	others	1.34864	1.63342	1.54586	1.33286	1.29916	2.03507	2.14762	2.3053	2.41002	2.30094	0.498526	-0.38667	-0.0780571	-0.472946	-0.362615	0.643068	-0.152545	0.154472	-0.410041	-0.228347
NA	A0A0G2JWL1	others	-3.00877	-3.59751	NA	-3.3556	-3.54862	-2.63382	-3.16945	-2.63219	-3.2437	-3.12013	NA	NA	NA	NA	NA	-3.46531	NA	NA	NA	NA
Nf1	A0A0G2JWL3	others	-0.113805	0.0494648	0.271291	0.10396	0.271215	1.36714	0.152735	0.42973	0.769589	0.166841	0.792119	1.10273	1.42769	1.1161	1.65566	1.97481	2.17007	2.36296	2.53923	2.81889
Sirt2	A0A0G2JWM2	others	-1.09011	-1.01954	-1.00118	-0.935912	-1.28202	-0.956212	-0.727553	-0.826973	-0.309511	-0.1508	NA	NA	-2.47756	-3.76727	-3.47577	-1.61858	-1.85553	-1.50486	-2.07904	-1.63467
Foxj3	A0A0G2JWM4	others	-1.83366	-2.15722	-1.59917	-1.67839	-2.53253	-1.65742	-2.57872	-1.95354	-2.33994	-2.01694	-3.1667	NA	-3.11006	NA	NA	-2.68898	-3.27978	-3.35154	NA	NA
Brd8	A0A0G2JWN9	others	-0.163141	-0.380926	-0.0709846	0.0628753	-0.142817	-1.02283	-1.27046	NA	-1.65844	-2.1477	0.829742	-0.204036	1.67143	0.994045	1.29057	-0.00551083	-0.0935994	0.133082	-0.115641	0.145393
Cstf2	A0A0G2JWP1	others	0.340725	0.0687132	NA	0.0346592	0.343426	-1.97629	-1.21443	-1.88726	-1.23213	-1.43156	-1.21731	-0.976309	-0.663654	-0.417052	-0.557611	-1.63601	NA	-2.30251	-2.71815	-2.67283
Nwd1	A0A0G2JWP6	others	-2.99878	-2.78861	-2.31308	-2.93236	-2.28896	-2.28423	-2.26693	-2.4854	-2.09332	-2.05049	-2.46544	-1.57965	-1.81962	-1.63637	-0.67861	-1.59333	-0.836177	-1.34556	-0.750133	-0.302634
Gtf2h1	A0A0G2JWQ0	others	-0.00605547	-0.416028	0.21118	-0.196707	0.0246099	-0.821714	-1.41277	-1.28918	-1.76622	-1.20587	-0.40051	-1.37824	-1.69755	-1.36818	-1.89563	-0.822284	-2.39523	-1.94887	NA	-3.04476
Nebl	A0A0G2JWS2;D4A164	others	NA	NA	NA	NA	NA	NA	NA	NA	-2.1706	NA	NA	NA	NA	-0.0710679	NA	NA	NA	NA	NA	NA
Pex16	A0A0G2JWT6	others	0.397328	0.0220725	-0.769721	-0.123801	-0.0683287	-1.2804	-0.980441	-1.41711	-0.719792	-1.03516	0.159597	-0.818029	-1.50836	-1.24714	-0.938886	-0.651391	-1.57742	-2.07435	-1.56161	-1.26693
LOC500959	A0A0G2JWU1;Q6SA19	others	NA	NA	NA	NA	NA	NA	NA	-1.84296	NA	NA	NA	NA	NA	NA	NA	NA	NA	NA	NA	NA
Tcf4	A0A0G2JWU7	others	-1.29824	-1.7272	-1.47885	-1.37005	-1.13307	NA	NA	NA	NA	NA	-1.70804	-1.4534	-1.22669	-1.95048	-1.07845	NA	NA	NA	NA	NA
Fam219b	A0A0G2JWV6	others	-2.47826	-2.5431	-2.28242	-2.21764	-2.68647	-2.07707	NA	NA	-4.07417	NA	-3.30623	NA	-2.2639	-2.82775	-2.5827	NA	NA	-4.3945	NA	NA
Fam78b	A0A0G2JWW0	others	-2.53441	-3.04211	-4.04529	-3.72037	-3.30827	-4.55712	-4.03272	-5.3959	-3.93332	-4.0626	-2.74211	-1.94819	-2.05448	NA	NA	-3.64432	-4.41426	-3.93201	NA	-4.58053
Med30	A0A0G2JWW8;D3ZG00	others	NA	NA	NA	NA	NA	NA	NA	NA	NA	NA	-3.25897	NA	-2.80923	-3.6711	NA	NA	NA	NA	NA	NA
Stk32b	A0A0G2JWX7;F1M3G9	others	-2.60775	-2.75714	-2.79519	-2.97149	-3.08926	-2.75891	-2.99121	-3.12916	-2.49291	-3.19628	-1.43456	-1.56908	-1.75524	-1.93508	NA	-1.3563	-1.57918	-1.47766	NA	NA
Stard7	A0A0G2JWY8	others	0.66974	0.791227	0.89541	0.820731	0.711581	0.531412	0.808167	0.668363	0.899407	0.791939	-0.055451	-1.08928	-1.17102	-1.32986	-1.14436	-0.110224	-0.747407	-0.903	-1.41624	-1.32231
Rhobtb1	A0A0G2JWZ1;D3ZD37	others	NA	NA	NA	NA	NA	NA	-2.26867	NA	NA	NA	NA	-2.82355	-2.87961	NA	-2.45556	NA	-2.07023	-1.1776	-1.42263	-1.02489
Qrich1	A0A0G2JX16	others	-2.37122	-2.26538	-2.23503	-2.33081	-2.65273	-2.67292	-3.09661	-3.01022	-3.20753	-2.75684	-2.14816	NA	-3.26231	-3.76971	NA	-2.77324	-4.35132	-4.00239	NA	-4.80832
Gmpr2	A0A0G2JX25	others	0.947317	1.12003	1.22838	1.05814	0.980645	1.292	0.945282	1.02335	1.49538	1.18223	0.487165	-0.549784	-1.0959	-0.970033	-0.16604	-0.0313079	-1.05168	-1.36315	-1.30943	-1.13657
Atad2b	A0A0G2JX30	others	0.0321063	-0.428743	-0.267138	-0.321493	-0.288682	-2.17641	-2.0261	NA	-1.87108	NA	-0.722166	-1.65008	-1.42148	-1.20778	-1.3893	-0.930744	-1.43668	-1.254	-1.04583	-1.21937
Ate1	A0A0G2JX45	others	-0.00460566	0.0466326	0.4906	0.0793306	-0.145855	0.402523	0.165463	0.244653	0.328567	0.452637	-0.458254	-1.93016	-1.69763	-1.80711	-2.54069	-0.62928	-1.28024	-1.17477	-1.81729	-1.17347
Prelid1	A0A0G2JX58;Q5M829	others	-3.07324	-1.94654	-2.10065	-2.14641	-3.10169	-3.4183	NA	NA	NA	NA	NA	NA	NA	NA	NA	NA	NA	NA	NA	NA
Entpd4	A0A0G2JX61	others	-1.88685	-1.95706	-1.70488	-1.91055	-1.98405	NA	NA	NA	NA	NA	-2.18414	-1.81638	-1.35656	-1.44924	-1.27817	-3.43129	-3.362	-4.2302	-3.04799	-3.12124
Mbnl1	A0A0G2JX72;F1M9N4	others	-2.10586	-1.95059	-2.601	-1.97936	-1.72729	NA	NA	NA	NA	NA	-3.15502	-1.88233	-2.38778	-1.91122	-2.5145	NA	NA	NA	NA	NA
Wdr44	A0A0G2JX77;A0A0G2K7S6;F1LSM3	others	-1.28513	-1.35064	-1.35345	-1.35069	-1.28709	-0.940056	-1.22794	-0.662432	-0.456686	-0.835645	-4.27771	-3.43963	-3.69291	NA	-4.41678	-2.64647	-3.2233	-3.27687	-3.35907	-3.37484
Garnl3	A0A0G2JX90	others	0.200751	0.261304	0.471269	0.267409	0.0945094	0.898115	0.746137	1.0058	0.94804	0.747584	-0.0655439	-1.03187	-1.02382	-1.21969	-1.35272	0.146474	-1.05015	-0.741127	-1.22641	-0.879761
Sh3pxd2a	A0A0G2JX92;D3ZMW5	others	-2.35209	-2.12107	-2.12327	-2.20955	-2.41979	-2.11099	-2.32103	-2.20585	-1.91223	-2.57868	-2.00329	-1.70991	-2.03111	-2.61667	-2.52331	-1.87496	-2.49635	-2.38961	-2.12047	-2.84848
Amot	A0A0G2JX94	others	-3.31446	-3.06103	-3.32589	-3.17734	-3.20027	-3.65885	-3.20436	-2.9655	-3.27962	-2.50955	-3.1159	-2.7522	-3.35356	-2.90971	-3.27089	-2.31804	-1.92599	-2.72256	-2.69203	-2.62879
Rab3gap1	A0A0G2JXA1;F1LP59	others	-0.20822	-0.206199	0.385861	0.30789	0.206896	0.131772	0.51631	0.43654	0.458387	0.481286	-0.935335	NA	-1.86321	NA	NA	-1.14412	NA	-0.186593	-0.73906	-0.813927
Chn2	A0A0G2JXD5	others	-1.31675	-1.1094	-1.13735	-1.44149	-1.63001	-0.401868	-0.525079	-0.451202	-0.655225	-0.868562	-1.0938	NA	-3.31972	NA	NA	-0.901659	-1.99589	-1.95278	NA	NA
Akt3	A0A0G2JXD7	others	-3.70587	-3.25836	-2.73161	-2.85984	-3.46851	-3.81953	-2.35593	-2.9736	-2.66127	-3.07559	NA	NA	NA	NA	NA	NA	NA	NA	NA	NA
Ifnar1	A0A0G2JXD8;D3ZDS9	others	-1.63615	-1.95335	-1.35977	-1.85222	-1.78272	-1.79821	-1.70158	-2.02811	-1.65604	-2.00036	-0.227163	0.360242	0.0964557	-0.0586263	0.0172142	0.114826	0.815427	0.629373	0.605597	0.28792
Dopey2	A0A0G2JXD9	others	-0.508437	-0.506446	-0.438317	-0.596254	-0.522954	-0.414393	-0.661699	-0.471292	-0.253797	-0.6793	0.686856	0.316466	1.16891	0.723519	0.825693	0.602912	0.635975	1.05418	1.21464	1.12494
Tmem30a	A0A0G2JXG3	others	2.36193	1.31053	2.38864	1.70015	2.02654	2.22899	2.33802	2.45446	1.65994	2.1745	-0.445628	-0.880149	0.565412	-0.198312	0.0319133	0.962544	1.05155	1.49095	1.64648	1.42503
NA	A0A0G2JXG5	others	-0.216823	0.41878	0.55917	0.527156	0.123412	-0.264174	0.0762315	-0.0405849	0.0468499	-0.117566	-0.552191	-1.39797	-1.79744	-1.676	-1.92729	-1.31802	-1.67133	-1.9506	-2.5508	-2.4069
Carmil1	A0A0G2JXG7;F1M0N7	others	0.488553	0.931346	0.835771	0.858244	0.90601	1.15112	1.47108	1.09906	1.42148	1.27859	0.338315	-0.372356	-0.355838	-0.604634	-0.390735	0.656168	0.032386	-0.0390361	-0.134894	0.170492
Med13l	A0A0G2JXH7;A0A0G2K5R7;F1LZT8	others	-3.47034	-2.82194	-2.34404	-3.31467	-3.32747	NA	NA	NA	NA	NA	-1.94401	-1.96289	-0.792085	-1.48645	-1.3907	-2.27277	-2.96383	-2.48195	-2.80253	-2.68243
Snx11	A0A0G2JXH9	others	-1.10124	-1.12158	-1.032	-0.858175	-1.11578	-0.739576	-0.894795	-0.718205	-0.938642	-0.537528	-1.0089	-2.34677	-1.94217	-2.64823	-2.59705	-0.938653	-1.94263	-1.5324	-2.39199	-2.12142
Esyt1	A0A0G2JXJ7	others	-1.14367	-1.66862	-1.44286	-1.14125	-1.82512	-1.34192	-2.00295	-1.33438	-1.28899	-1.14229	NA	NA	-2.22948	NA	NA	-1.20036	-2.70173	-1.5635	-0.895633	-2.10666
Tfdp1	A0A0G2JXN0	others	-1.44819	-1.35229	-1.17011	-1.11729	-1.21292	-1.66972	-1.96627	-1.58559	-1.72678	-2.03316	-1.56632	NA	-1.67247	-1.80144	-1.12676	-1.95915	NA	-3.01112	NA	-2.63101
Trim46	A0A0G2JXN2	others	1.70352	1.60613	1.96192	1.95229	1.84294	1.06565	0.379748	0.692393	0.636122	0.625574	1.90921	0.616038	1.1043	0.929799	0.955961	1.23544	0.181004	0.71987	0.191201	0.843689
Osbpl8	A0A0G2JXN8	others	2.06115	1.97396	2.17876	2.16313	2.06561	1.78283	1.53833	1.77745	1.86907	1.57296	3.47714	4.11677	3.79739	4.22563	3.76219	3.64764	3.62202	3.72609	3.88643	3.22345
Gyg1	A0A0G2JXP1	others	NA	NA	NA	NA	NA	NA	NA	NA	NA	NA	NA	-1.91032	-2.28127	NA	-2.22216	-0.351058	-0.077135	-0.194897	-0.0713077	-0.701525
Nedd4l	A0A0G2JXP3;F1LRN8	others	1.83234	2.23719	1.88142	1.95083	1.93622	2.02653	2.20296	2.23109	2.26225	2.03384	2.364	2.51663	2.21748	2.0885	2.0636	2.83483	2.7334	2.66004	2.48485	2.33542
Tango2	A0A0G2JXP4;D3ZY86	others	-1.08352	-0.542128	-0.704123	-0.843892	-1.08337	-0.477445	-0.740515	-0.326859	0.0820231	-0.656639	-1.03426	-1.79341	-1.93137	-2.00037	-2.11639	-1.12676	-1.54358	-1.78401	-1.51185	-1.79056
Chd9	A0A0G2JXQ2	others	-2.59095	-2.86785	-2.713	-2.91034	-2.62096	NA	-1.78921	NA	NA	NA	-1.94175	-1.14606	-1.27518	-0.725604	-0.855703	-1.65449	-1.70816	-2.01398	-2.07102	-2.27678
Magi2	A0A0G2JXR9;D3ZY03	others	0.0305907	-0.00942505	0.452013	0.505836	0.328559	0.222898	0.519439	0.50208	0.409907	0.338619	0.144389	0.0532102	-0.0813908	-0.0730429	-0.176318	0.404746	0.391688	0.560469	0.551864	0.407882
Kri1	A0A0G2JXS2;A0A0G2K4X2	others	-0.418447	-1.12868	-0.186523	-0.573098	-0.515025	NA	NA	NA	NA	NA	0.581243	0.959769	0.5773	0.936367	0.799983	-1.43318	-1.17861	-0.946291	-0.518312	-0.517743
Mtmr6	A0A0G2JXT6	others	-0.110362	0.404922	0.488036	0.369298	0.215148	0.704574	0.683211	0.856881	0.791377	0.808771	-0.169407	-0.806245	-0.934539	-0.912007	-1.43397	-0.136221	-0.953399	-0.885226	-1.28095	-0.954944
Flnb	A0A0G2JXT8;D4A8D5	others	-2.01162	-1.79159	-1.69984	-1.72501	-1.57375	-1.82287	-1.65533	-1.835	-1.78909	-1.56002	-2.13178	-2.67277	NA	-2.81725	-2.55092	-2.18311	-1.74262	-2.52122	-2.45175	-2.58287
Arhgef17	A0A0G2JXT9	others	-0.220179	-0.184883	-0.0370669	-0.14616	-0.145069	0.114377	-0.027396	0.14735	0.197874	0.0877926	0.225522	-0.870151	-0.287732	-0.321632	-0.409714	0.24876	-0.241884	0.476601	0.0522301	0.0559958
Nvl	A0A0G2JXU1;D3ZTY9	RBF	-4.39556	-5.25476	-4.58935	-4.68376	-4.56414	NA	NA	NA	NA	NA	-4.11361	-3.34918	-3.53798	-3.41915	-3.93353	NA	-5.89273	-5.07264	NA	NA
Atrx	A0A0G2JXZ3	others	1.11011	0.963439	1.31584	1.31705	1.25132	-0.821293	-1.65621	-1.30871	-1.58396	-1.39525	0.624781	0.268275	-0.0516557	0.565649	0.376853	0.686866	0.307447	0.526923	0.319469	0.59932
NA	A0A0G2JY03	others	3.15659	3.16335	3.35993	3.33374	3.31862	3.68662	3.66579	3.90626	3.82363	3.73455	3.71107	3.99539	3.92575	3.90195	3.82813	4.35112	4.78188	4.88305	5.21191	4.69409
Myo18a	A0A0G2JY08	others	2.23023	2.27374	2.32973	2.343	2.30037	2.47646	2.44733	2.45649	2.62984	2.48349	2.92862	1.57087	1.85962	1.7797	1.32117	4.06572	2.68396	2.73981	2.76069	2.84428
Dclk2	A0A0G2JY17	others	-5.88702	-5.99269	-6.24034	-6.2305	-5.58771	-5.14698	-5.70922	-5.50877	-5.668	-5.41017	NA	-6.55854	NA	-6.83796	NA	-5.34795	-5.69925	-6.07921	NA	-6.21288
Dffa	A0A0G2JY18	others	0.364821	-0.431928	-0.279074	0.232548	-0.129158	0.393133	-0.153903	-0.0401578	-0.016934	0.348651	-0.17918	NA	NA	NA	NA	NA	NA	NA	NA	NA
Met	A0A0G2JY19	others	-0.730785	0.48402	0.316171	0.54857	0.287717	0.648053	1.66898	1.09975	1.53327	1.29045	-1.55611	-0.190691	-0.710646	-0.510293	-0.977351	-0.193257	1.12815	0.404766	0.761801	0.00619063
Dip2b	A0A0G2JY22	others	1.94312	2.01438	2.09065	1.94047	1.93829	2.44693	2.28511	2.41689	2.46761	2.3212	2.21466	1.63445	1.74214	1.29776	1.32987	2.63087	2.15596	2.5636	1.87713	2.06851
Dnajc6	A0A0G2JY26	others	3.19737	3.53725	3.39662	3.5423	3.37076	3.35673	3.60518	3.60593	4.10005	3.61912	2.44366	1.47924	1.63131	1.32947	1.02577	2.55575	1.73847	2.04716	1.56314	1.56789
Aldh3a2	A0A0G2JY43	others	-1.07035	-1.31728	-1.14584	-0.891221	-1.04923	-1.87604	-1.88778	-1.50831	-1.31648	-1.88336	-0.123027	-0.0737391	-0.0107967	-0.182296	0.143207	-0.585021	-0.380064	-0.657858	0.210433	-0.471293
Ephb2	A0A0G2JY48;F1MAJ0	others	1.39472	1.47142	1.56303	1.30776	1.2052	1.3327	1.43647	1.4027	1.62924	1.30227	1.32636	1.38217	1.6146	1.30433	1.3119	1.75892	1.87894	1.86809	1.72098	1.56792
Pogz	A0A0G2JY58;D3ZV33	others	0.752543	0.685322	0.874059	0.811608	0.949868	-1.32873	-2.38303	-2.04518	-1.97547	-1.96657	0.138311	-1.49666	-1.22333	-1.37591	-1.25347	-1.06902	-2.33231	-2.61552	NA	NA
Rsl1d1l1	A0A0G2JY68;M0RCH8	others	2.4649	1.64934	2.18795	2.15801	2.35062	-0.608577	-1.07747	-0.710067	-1.03241	-0.775032	2.4635	1.53695	1.28369	1.74059	1.27788	0.592236	1.07074	0.764056	0.800086	0.822239
Pex19	A0A0G2JY69	others	NA	NA	NA	-5.90145	-5.07355	NA	NA	NA	NA	NA	NA	NA	NA	NA	NA	NA	NA	NA	NA	NA
NA	A0A0G2JY70	others	0.606144	0.842113	1.15772	0.943918	0.844726	-0.569483	-0.951508	-1.02906	-0.937787	-0.659654	3.47537	5.42599	3.89595	5.01718	4.4471	3.18992	3.83294	2.98876	3.11426	3.41692
Eif4g3	A0A0G2JY73	others	1.08378	1.46518	1.59154	1.70682	1.13919	1.14148	0.967518	0.980226	1.09799	0.948658	0.998768	0.721413	0.774471	0.781927	0.0607908	0.561435	0.164233	-0.177846	-0.245171	0.00129461
Gtf3c2	A0A0G2JY75;A0A0G2K679;Q5PQP7	others	-0.116331	-0.336617	-0.0638074	-0.282632	-0.267534	-1.76475	-1.04936	-2.51792	-1.37573	-0.975928	-0.038578	0.273544	1.0342	0.963105	1.0646	-0.361878	-0.497564	-0.0346994	-0.0633902	0.42461
Sppl2a	A0A0G2JYA3;D3ZNG3	others	-0.169141	-0.193672	-0.232467	-0.308184	-0.0206746	-1.14025	-1.15606	-1.16109	-1.0554	-0.935375	-1.41971	NA	NA	NA	-2.63118	-1.20452	NA	NA	NA	NA
Ubap2	A0A0G2JYD1;A0A0U1RRQ3	others	0.904269	1.02201	1.61838	1.54841	0.776832	0.61062	0.27097	0.236715	0.0805484	0.322532	0.174986	1.50596	1.31567	1.30747	0.376794	0.226068	0.0046221	-0.215247	-0.837668	-0.371833
Vps13d	A0A0G2JYD4	others	NA	NA	NA	NA	NA	-3.90014	NA	NA	-3.26732	NA	-1.55238	-1.99783	-1.45758	-1.15166	NA	-0.220038	0.443699	0.059304	0.369487	0.35384
Capn5	A0A0G2JYD8;G3V7U6	others	1.20131	1.31127	1.35744	1.35454	1.243	1.42492	1.35973	1.41264	1.69497	1.28751	1.86535	2.09318	1.80724	1.73033	1.82813	2.0957	2.13441	2.16111	2.23404	2.17455
Hectd2	A0A0G2JYF3	others	-2.88333	-2.72858	-2.41628	-2.66843	-2.73562	-2.70744	-2.81799	-2.3981	-2.18404	-3.15251	-2.66465	-3.58626	-3.45521	-3.60537	-3.73968	-2.95423	NA	-3.5972	NA	NA
Ptprr	A0A0G2JYG7;G3V6L5	others	-2.35108	-1.85227	NA	NA	-1.83263	-1.09165	-0.961746	-0.95016	-0.883781	-0.908852	NA	NA	NA	-1.9413	-1.57695	-0.980481	0.138378	-0.483029	-0.524345	-0.592768
Sh2d3c	A0A0G2JYH7	others	-1.43682	-1.63205	-1.22923	-1.49351	-1.44698	-0.843621	-0.939169	-0.837183	-0.949985	-1.02401	-0.832167	-1.60025	-1.65143	-2.06546	-1.79101	-0.901315	-1.58137	-1.14718	-1.79959	-1.67488
Lrba	A0A0G2JYI0	others	2.51771	2.5605	2.80681	2.60092	2.48283	2.88431	2.79143	2.91201	2.92558	2.70816	2.84838	1.74962	2.63021	2.2998	2.05057	3.32284	2.95556	3.28006	2.98674	3.06524
NA	A0A0G2JYJ5	others	-2.38169	-2.65147	-2.22292	-2.24479	-2.15019	-3.06765	-3.36172	-3.37343	-3.89337	-3.11316	-1.18572	-1.15217	-0.238607	-0.557852	-0.466895	-1.37283	-1.38912	-1.22816	-1.00194	-0.861078
Rbms2	A0A0G2JYJ7;Q4QR81	others	NA	NA	NA	NA	NA	NA	NA	NA	NA	NA	NA	-1.93229	-1.22198	-0.915535	-1.61732	NA	-1.96418	NA	NA	NA
P4ha2	A0A0G2JYL4;D3ZGT6	others	-4.13389	-2.93057	-3.40984	-3.22229	-3.96672	NA	-3.43424	NA	NA	NA	NA	-4.22854	-3.8285	-3.50447	-4.54507	NA	NA	NA	NA	NA
NA	A0A0G2JYN1	others	NA	NA	NA	NA	NA	NA	NA	NA	NA	-1.23539	NA	NA	0.0472672	-0.955167	-0.81523	NA	1.8428	NA	1.65192	2.40718
Ergic2	A0A0G2JYN4	others	1.44427	1.03658	1.60265	1.35919	1.32371	-0.508065	-0.832337	-0.518568	-0.688136	-0.717926	1.36818	1.02797	1.36051	1.27318	1.53442	-0.05843	-0.749412	-0.206392	-0.24502	-0.118636
Ylpm1	A0A0G2JYQ3;A0A0G2K678	others	0.934545	0.565261	1.012	0.907167	0.871354	-0.93322	-1.49593	-1.22185	-2.17124	-1.40577	-1.97554	-0.233013	1.06707	0.794223	0.606805	-1.54478	NA	-1.38284	NA	NA
Exoc6b	A0A0G2JYR1	others	0.916807	1.03033	0.878985	0.898879	0.870432	1.25646	1.09477	1.29421	1.35485	1.02236	1.43058	0.507885	1.13021	0.779429	0.771649	1.81245	1.36997	1.74782	1.83554	1.82746
Erc1	A0A0G2JYT1	others	-2.70646	-2.10053	-2.90268	-2.33438	-2.38106	-2.55408	-2.12125	-2.74301	-2.16319	-2.42649	NA	NA	NA	NA	NA	NA	NA	-2.93183	NA	NA
Rfx3	A0A0G2JYT9	others	0.045298	0.405931	0.865527	0.740215	0.194884	-1.25854	-1.20983	-1.29121	-1.55756	-1.22196	-0.292982	-0.0210545	-0.105637	0.0910041	-0.415442	-1.68528	-1.59392	-1.75235	NA	-1.62804
Rbfox1	A0A0G2JYU0	others	-1.75272	-2.6499	-1.6424	-1.70356	-1.52771	-2.44524	NA	-2.8869	-3.48684	-3.19272	-1.88292	-1.31391	-1.59575	-1.91637	-1.52597	-1.6436	-2.03171	-2.36867	-3.33102	-1.53533
Astn2	A0A0G2JYU3	others	0.236951	0.0276505	0.351386	0.172014	0.362801	-0.151982	-0.590202	-0.084988	-0.299624	-0.409208	0.722346	1.0277	1.28633	1.11561	1.55042	0.371676	0.713778	1.44319	1.43905	1.29762
Fmnl1	A0A0G2JYU6	others	-0.83489	-0.767477	-0.890392	-0.748976	-0.753878	-0.274873	-0.569941	-0.444372	-0.285462	-0.353509	-0.898654	-0.894613	-0.645448	-0.570618	-0.200797	-0.296084	-0.398287	-0.478667	-0.608748	-0.170872
Brd4	A0A0G2JYV0	others	-0.0994163	-0.631539	-0.215739	-0.0747274	-0.0531281	-2.39667	-2.91951	-2.7555	-3.16574	-2.90325	-1.77367	-1.55009	-2.91787	-2.07898	-2.0542	-1.07721	-1.99377	-2.84646	-2.01418	-1.65731
NA	A0A0G2JYX0	others	-5.83223	NA	-5.31129	-5.42437	-5.72144	NA	NA	NA	NA	NA	-5.77751	NA	NA	NA	NA	NA	NA	NA	NA	-5.46196
Tnk2	A0A0G2JYY3;F1M7W9	others	-4.52115	-3.99203	-3.68627	-4.02292	-3.78827	NA	NA	NA	-3.72833	NA	NA	-3.03787	NA	NA	-2.90545	NA	NA	NA	NA	-2.99468
Coq10a	A0A0G2JYY6;D3ZX74	others	-0.604177	-0.284996	-0.85555	-0.808379	-0.588058	-1.2513	-1.18572	-1.67509	-1.11073	-1.37334	-1.99273	-2.31656	NA	-3.3726	NA	-2.32954	-3.04407	-3.22362	NA	NA
Rbfox2	A0A0G2JYY7	others	0.341288	-0.45595	-0.0332913	-0.236176	-0.162121	NA	NA	NA	NA	NA	NA	NA	-0.292398	-0.290049	-0.271922	NA	NA	NA	NA	NA
Ttbk2	A0A0G2JYZ1;D3ZN60	others	-1.18438	-0.913557	-0.989876	-0.919493	-1.05658	-1.3848	-1.25086	-1.3294	-1.01534	-1.05716	-1.36511	-1.61628	-1.5838	-1.65918	-1.59992	-1.0763	-2.24827	-1.51118	NA	-1.95509
Nxpe3	A0A0G2JYZ2;D4ACA1	others	-5.35979	-5.58875	-5.69468	-5.25325	-5.41589	NA	NA	NA	NA	NA	-4.07624	-3.56286	-3.6953	-3.44141	-3.30843	NA	NA	NA	NA	NA
Eya3	A0A0G2JZ01;D3ZHX6	others	-3.71273	-3.92332	NA	-3.43141	-3.78113	-3.55546	NA	-4.02958	-4.10521	-3.64763	NA	NA	NA	NA	NA	NA	NA	NA	NA	NA
Zcchc11	A0A0G2JZ04	others	-1.96643	-1.67793	-1.73787	-1.78569	-1.86035	-1.48855	-1.69524	-1.6861	-1.64575	-1.86132	-1.54291	-2.11867	-1.94626	-2.63229	-2.65003	-1.69594	-2.11722	-2.27905	NA	-2.34104
Fmn2	A0A0G2JZ27	others	-0.229734	-0.108777	-0.31102	-0.423697	-0.266326	-0.0180121	-0.0130718	0.117008	0.159026	0.127059	-1.54062	-1.07291	-1.37833	-1.19772	-1.14694	-1.06855	-1.16312	-0.998313	-1.24418	-0.765125
Tmf1	A0A0G2JZ48	others	-1.17654	-1.40816	-1.05508	-1.17107	-1.1089	-1.90095	-2.23992	-1.5581	-2.49427	-2.23823	NA	NA	-3.6318	NA	NA	NA	NA	NA	NA	NA
Birc6	A0A0G2JZ53	others	0.540934	0.571651	0.815636	0.645592	0.50687	0.946584	0.779352	0.836546	0.994718	0.788442	1.70274	2.07558	2.14963	2.12049	1.95347	3.22255	3.61493	3.30437	3.56277	3.46507
Ank2	A0A0G2JZ56	others	-0.750197	-1.02447	-0.777431	-1.12204	-0.730283	-0.109967	-0.0726376	-0.226315	0.0963063	-0.0979156	-1.37099	-1.3659	-0.451746	-0.844651	-1.07876	0.159858	-0.471756	0.352973	0.0483712	0.287853
Fsd1l	A0A0G2JZ60	others	2.39259	2.70324	2.76138	2.65104	2.33786	2.96273	3.16985	3.18085	3.40725	3.00722	1.93253	0.571669	0.89349	0.39183	-0.00312978	2.39744	0.910353	1.35746	0.762469	0.868965
Taf12	A0A0G2JZ70;B0BMY3	others	-2.86322	-3.09623	NA	NA	-2.84523	NA	NA	NA	NA	NA	-1.75876	-1.06785	-0.327785	-0.356152	-1.05165	NA	NA	NA	-2.86758	NA
Synrg	A0A0G2JZ76	others	0.33043	0.447929	0.477863	0.441947	0.213387	0.523087	0.383727	0.337642	0.928326	0.6483	-2.27395	-1.82357	-2.20256	-2.37158	-2.57061	-1.48579	-1.88795	-1.19451	-2.33423	-1.69157
Fgf13	A0A0G2JZ77	others	NA	NA	-4.49603	-7.02503	NA	-0.489979	-2.95774	-1.06783	NA	NA	NA	NA	NA	NA	NA	NA	NA	-4.84075	NA	NA
Epg5	A0A0G2JZ84	others	1.94301	2.18186	2.14052	2.16698	2.02735	2.34892	2.32642	2.33081	2.54836	2.32513	2.68507	2.15178	2.57937	2.36325	2.68223	2.78655	2.84551	2.95322	3.17056	3.44079
RGD1306556	A0A0G2JZ88	others	-0.260813	-0.315419	-0.119155	-0.0189378	-0.135835	0.105117	-0.121774	0.225715	0.162348	-0.102526	-1.05733	-0.766164	-0.9603	-1.13762	-0.768965	-0.297943	-0.157411	-0.47853	0.148044	0.0057532
Ttc13	A0A0G2JZ94	others	-0.231238	-0.487326	-0.100217	-0.188492	-0.276169	-2.58628	-2.07117	NA	NA	NA	0.856196	1.80465	1.68272	1.69276	1.83176	-0.358161	-0.240508	-0.224491	-0.154335	0.149464
Btbd10	A0A0G2JZA0;Q5EAP0	others	-1.42786	-1.19748	-1.4033	-1.17201	-1.39039	-1.45943	-1.2657	-1.17908	-1.3433	-1.42677	-0.601956	0.759434	0.768888	0.673704	0.373568	0.272527	1.11251	1.43411	1.28009	1.04876
Robo2	A0A0G2JZA1	others	1.40486	1.44324	1.52468	1.27472	1.309	1.70435	1.74029	1.87653	1.92714	1.68917	1.20026	1.89835	1.99609	1.50241	1.80246	2.04511	2.68271	2.79429	2.60125	2.41128
Tmem2	A0A0G2JZA7	others	-0.0484707	-0.0483883	0.0559992	-0.299737	-0.34012	-0.14223	-0.185131	0.121968	0.100787	-0.352671	0.0594721	0.160422	0.468949	0.176139	0.400021	-0.13415	0.467923	0.717249	0.817973	0.708612
Nav3	A0A0G2JZB7	others	2.16242	2.53367	2.43898	2.40791	2.35613	2.85099	2.97916	2.93685	3.19531	2.89611	2.39768	2.39001	2.61739	2.47546	2.88991	3.06836	2.91346	3.13507	3.18582	3.55639
Gpm6b	A0A0G2JZB8	others	2.71839	3.64529	3.10421	2.87739	2.53455	2.52236	3.17174	2.9926	3.73333	2.84826	0.844947	1.71325	1.28158	1.82595	1.62188	0.843035	1.65607	1.00874	1.01039	0.948683
Sema6d	A0A0G2JZC4;D3ZDA2	others	0.353666	-0.136888	0.159651	-0.0733975	0.21703	0.305787	0.085224	0.244586	0.151448	0.653123	0.162925	0.735084	0.843645	0.147643	0.698373	0.781863	0.911891	1.13863	0.736123	0.914921
Arhgef11	A0A0G2JZC6	others	-0.343252	-0.412587	-0.25539	-0.475465	-0.669753	-0.0096661	-0.238492	-0.391147	0.135809	-0.43485	-1.1541	-2.04626	NA	NA	NA	-0.705984	-0.369218	NA	-1.03285	NA
Ppp2r5c	A0A0G2JZD1	others	2.17311	2.30829	1.78099	2.21476	2.28109	2.35065	2.47061	2.4358	2.9409	2.41825	1.52472	0.736651	0.950613	0.689516	0.697539	2.00033	0.997407	1.29921	1.03747	1.13829
Gab1	A0A0G2JZD5;C6JUQ2	others	-1.2184	-0.831369	-1.38277	-0.95498	-0.655759	-1.02171	-0.368222	-1.16238	-0.801946	-0.277663	NA	NA	NA	NA	NA	NA	-0.64257	NA	-1.16655	-0.394758
LOC102551340	A0A0G2JZD8;M0R9V7	others	NA	NA	NA	NA	NA	NA	NA	NA	NA	NA	-3.93626	-2.08087	-2.88309	-2.47541	-2.55251	-4.54719	NA	NA	NA	NA
Magi1	A0A0G2JZE4	others	-1.77033	-1.24972	-1.07874	-1.27561	-1.41926	-1.72554	-1.45404	-1.46314	-0.64813	-1.39998	-2.5632	-3.07494	-2.55118	-2.77021	-3.60618	-2.20774	-2.72239	-2.78264	-2.83621	-3.14997
Arhgef40	A0A0G2JZE7	others	-4.90889	-4.40855	-4.90682	-4.78995	-4.42619	-4.86471	-5.11509	-5.18379	-5.08719	-4.78922	-4.4019	-4.62331	-4.75113	-5.44952	-4.63866	-4.60121	-5.03398	-5.46184	-5.53769	-4.57746
Toe1	A0A0G2JZE8;D4A5W0	others	-3.5657	-3.56559	-3.65021	-3.68388	-3.6559	-5.68301	-6.8148	-5.55248	-5.55026	NA	-3.13329	-4.04157	-4.40518	-4.22829	-4.73029	-4.46722	-5.36611	NA	NA	-5.70197
Sec24c	A0A0G2JZF0;B5DEG8	others	2.39284	2.46928	2.81822	2.63303	2.41485	2.38808	2.05527	2.22548	2.16268	2.16368	1.61202	-0.00919467	0.24945	-0.196598	-0.117544	1.51858	0.255017	0.519365	-0.0177309	0.376955
Ndufaf2	A0A0G2JZF6	others	1.74689	1.43307	0.22811	1.30593	1.36383	0.437316	0.796049	0.252835	0.781018	0.820798	1.43745	1.43552	1.22351	1.23815	1.50546	1.51023	2.08138	1.1445	1.57875	1.44638
Ncoa1	A0A0G2JZG4	others	-1.02037	-0.748687	-0.255472	-0.476784	-0.987178	-1.32913	-1.68468	-1.39267	-1.35848	-1.43168	-0.756473	-1.12818	-1.58793	-0.916984	-1.09732	-1.31552	-1.43527	-2.01619	NA	-1.49909
Sars	A0A0G2JZG7	others	0.718373	0.867312	1.0587	1.10997	0.370384	0.927258	1.21177	0.968487	1.08531	0.691334	0.587119	NA	NA	NA	NA	0.577532	NA	0.0601145	NA	NA
Cab39	A0A0G2JZH0	others	1.64129	1.87076	0.996901	1.60392	1.68394	1.46043	2.37366	1.58695	2.17201	2.39882	0.502737	-0.00357364	-0.116664	-0.347333	-0.905109	0.29887	-0.130294	-0.202217	-0.141555	0.0149184
Slc35a1	A0A0G2JZH4;D3ZZ48	others	0.276276	-0.450488	NA	-0.127544	0.272238	-2.55049	-3.13078	-3.55381	NA	-2.86854	-0.407249	NA	-0.561653	-1.19134	0.0511485	NA	NA	NA	NA	NA
Pdhx	A0A0G2JZH8	others	3.74099	3.4479	3.50687	3.48099	3.65512	2.85507	3.00917	2.63975	2.9591	2.82267	4.381	6.52558	4.77757	5.52185	5.6065	4.94652	6.32815	5.00777	5.93269	5.50409
Dhx57	A0A0G2JZH9	others	1.51249	1.75879	1.77945	1.77178	1.48128	1.13375	0.940207	0.957786	1.20402	0.839589	1.85624	0.847289	1.18491	0.880726	0.578399	1.00747	-0.0893241	0.133222	-0.333148	-0.0570052
Safb	A0A0G2JZI0	others	2.27175	0.0947258	1.55612	1.01319	1.33108	0.255668	-0.576396	0.365878	-1.60844	-0.652602	NA	NA	0.0865208	NA	NA	NA	NA	NA	NA	NA
Eprs	A0A0G2JZI2	others	3.61554	3.32115	3.87903	3.66455	3.46505	2.70727	2.51414	2.28305	2.45128	2.58302	4.91779	5.73522	5.39358	5.53245	5.22188	4.537	4.85924	3.977	4.44296	4.67584
Psmd10	A0A0G2JZI5	others	-0.353576	-0.112386	NA	-0.229013	-0.209473	0.448728	0.239408	0.506026	0.57158	0.398322	-0.215772	-0.754587	NA	-1.16707	-0.680269	0.236213	-0.178911	0.0455947	NA	0.0343793
Ten1	A0A0G2JZI8;A0A0G2K213	others	-3.0143	-3.1953	NA	-3.42719	-3.01599	NA	NA	NA	NA	NA	NA	NA	NA	NA	NA	NA	NA	NA	NA	NA
Akap11	A0A0G2JZI9;D3ZS99	others	-1.20017	-1.19446	-0.938452	-1.06002	-1.08943	-1.96022	-2.1333	-2.06944	-1.91511	-2.36429	0.453914	1.05411	1.30886	1.10984	1.16724	0.325932	0.437004	0.395075	0.267235	0.602319
Nhsl1	A0A0G2JZL4	others	-2.9015	-2.49837	-2.98656	-2.45769	-2.19772	-2.56379	-1.98964	-2.69466	-2.76772	-1.89038	NA	-4.35051	-4.31421	-3.98698	-3.64512	-4.59065	-3.83465	-3.95264	-4.61515	-3.18478
Ift122	A0A0G2JZL6	others	-1.09439	-0.830888	-0.686706	-0.830035	-0.860286	-0.443726	-0.476063	-0.448983	-0.637514	-0.276809	0.0152581	0.456195	1.05497	0.970573	1.1845	0.976702	1.51148	1.62993	1.80724	2.1243
Sec23a	A0A0G2JZM2;B5DFC3	others	2.55061	2.71682	3.10968	2.95234	2.43659	2.36917	2.03581	2.23354	2.3318	2.14621	1.98732	0.623728	0.776582	0.355632	0.244988	1.76547	0.24108	0.474748	0.0939668	0.356412
Clasp2	A0A0G2JZM8	others	-3.77342	-3.19679	-3.25969	-3.33939	-3.23481	-3.26356	-4.17333	-4.0994	-3.35147	-3.76044	-3.61671	-4.18982	-3.13307	NA	-3.60383	-3.91169	NA	NA	NA	NA
Rnf25	A0A0G2JZP3;D3ZQ26	others	-0.174726	-0.253736	-0.167959	-0.272254	-0.277689	0.408607	0.131061	0.505714	0.344499	0.161721	-0.627464	-1.24713	-2.07166	NA	NA	-0.0701776	-1.02762	-0.596823	-2.36867	NA
Spg11	A0A0G2JZP7	others	-1.05986	-1.13309	-0.788383	-0.662281	-0.893866	-1.41437	-2.30433	-2.47057	-1.94088	-1.91613	0.343567	0.364251	1.31317	1.01367	1.27405	0.0262128	0.216742	0.281437	0.46416	0.808362
Rnf11l1	A0A0G2JZP9	others	-1.7868	-1.07528	-2.98022	-1.79697	-1.37532	-2.25841	-1.31267	-2.30931	-1.19079	-1.21867	-1.76779	-0.930983	-2.1741	-1.49878	-1.97383	-1.10864	-1.65502	-1.89223	-2.1327	-1.52327
Zfp532	A0A0G2JZQ5;D4A659	others	-0.641973	-0.754658	-0.528099	-0.651214	-0.862406	-2.80882	-3.2006	-2.74619	-3.36189	-3.36051	-1.20872	-0.515908	-0.861064	-0.176417	-1.00128	-1.88892	-1.89634	-1.6218	-1.84893	-1.87716
Osbpl6	A0A0G2JZR1	others	0.248926	0.209249	0.425641	0.32765	0.211987	0.517395	0.459076	0.572241	0.663069	0.514317	0.570934	0.558242	0.0378271	-0.251915	-0.14961	0.937992	0.828153	0.704366	0.735909	0.68953
Kpna6	A0A0G2JZS1	others	0.311246	0.685827	0.884947	0.960945	0.641402	0.803349	0.836757	0.680176	1.01013	0.735901	-0.0481343	-0.40837	-0.493624	-0.408602	-0.299006	0.600862	-0.14859	0.000697705	-0.112607	0.119377
Tm6sf1	A0A0G2JZS3;D4A3E7	others	-3.67206	-3.42766	-3.47828	NA	NA	NA	NA	NA	NA	NA	NA	-2.77091	NA	-3.41469	-3.48184	NA	NA	NA	NA	NA
Nwd2	A0A0G2JZT1	others	0.946592	1.70558	1.47994	1.54763	1.34183	1.34769	1.9476	1.71295	2.17535	1.67691	1.37577	1.41248	1.58058	1.09639	1.1079	1.80707	1.70915	1.73863	1.44865	1.77564
Tmeff2	A0A0G2JZU6	others	0.446654	0.537039	0.566269	0.723095	0.451046	0.0986541	0.763356	0.692037	0.669898	0.497716	0.603612	1.37942	0.95877	1.36049	0.888057	0.22159	2.10011	1.8404	3.0286	2.55552
Nlrp4	A0A0G2JZV0	others	NA	NA	NA	0.838801	NA	NA	-0.176693	NA	NA	0.194015	NA	NA	NA	NA	NA	NA	NA	NA	NA	NA
Agtpbp1	A0A0G2JZV3;G3V8G1	others	0.670318	1.02694	1.02049	0.903312	0.73493	1.06732	1.29119	1.19141	1.60614	1.0832	0.752479	-0.0711893	0.140536	-0.148904	-0.0951679	0.928674	0.427728	0.53444	0.482375	0.492172
Itfg2	A0A0G2JZW3;B0BN77;D4A716	others	-4.41285	-3.46384	-4.16087	-4.34614	-4.63607	NA	NA	NA	-5.59299	NA	-3.30996	-3.08118	-2.10158	-2.54021	-2.1472	-3.9995	NA	-3.46421	-4.19774	-2.92526
Apc2	A0A0G2JZW4	others	-0.583532	-0.434967	-0.52825	-0.423573	-0.453765	-0.308398	-0.305019	-0.376413	-0.139844	-0.300167	0.974061	1.41375	1.2199	1.37803	1.26834	2.0743	2.3685	2.09408	2.13524	2.07476
Iqsec2	A0A0G2JZX5	others	2.1755	2.72617	2.57099	2.71197	2.61497	2.35509	2.59694	2.57412	3.0229	2.67268	3.69537	4.25154	4.04561	4.32844	4.04575	4.71851	5.04676	4.47093	4.8005	4.11682
Lsm14b	A0A0G2JZY0	others	0.511021	0.240845	0.452104	0.375632	0.299397	-0.217914	-0.651663	-0.46359	-0.799678	-0.742457	0.528713	1.15194	1.39213	0.917112	0.742995	1.20946	1.27306	0.967721	1.12099	0.70313
Reps1	A0A0G2JZY3	others	0.605558	0.72204	0.66275	0.575802	0.719319	1.06524	0.996247	0.991543	1.22762	1.03844	-0.257289	-0.606543	-0.800114	-1.1163	-0.962418	0.113487	-0.47545	-0.21222	-0.574348	-0.688138
Sptbn1	A0A0G2JZY6	others	1.79374	NA	2.29323	2.51545	1.97719	NA	1.25997	2.05586	NA	NA	2.91677	2.14832	2.12664	2.33485	1.74711	NA	NA	3.75468	3.81037	3.75423
Ctif	A0A0G2JZZ3	others	1.49975	1.22958	1.4072	1.42472	1.33994	0.398723	0.469543	0.217376	0.475216	0.270737	1.98939	1.89087	2.55083	2.36621	1.94889	1.66633	1.46002	1.39141	1.34438	1.48748
Selenom	A0A0G2JZZ4	others	-1.52496	-2.47479	NA	NA	-1.89931	-2.83301	-2.88768	NA	NA	NA	NA	NA	NA	NA	NA	NA	NA	NA	NA	NA
Frs2	A0A0G2JZZ5;D4A244	others	-1.1791	-1.17607	-1.40999	-1.43178	-1.1138	-1.08757	-0.691544	-0.670694	-0.638197	-0.737705	-2.05411	-0.980351	-1.94408	-1.43984	-1.4226	-1.71024	-1.38352	-1.41391	-1.55155	-1.33879
Abr	A0A0G2JZZ7	others	2.60874	3.19813	3.08472	3.04922	2.85253	3.12904	3.37757	3.41989	3.71701	3.36378	2.36272	1.56207	1.68465	1.47163	1.3597	2.5268	1.81767	2.06299	1.59295	1.74954
Zc3h12c	A0A0G2K000;D3ZSI6	others	-3.02256	-3.23715	-3.0462	-3.29706	-3.63648	-2.95717	-3.10063	-3.00631	-2.75337	-3.1055	-2.71211	-3.53932	-3.26967	-3.32641	-3.9936	-2.78295	-4.45753	-3.35967	-3.94036	-3.48863
Nsd3	A0A0G2K001	others	-0.923996	-1.541	-1.1218	-1.27061	-1.15243	-3.1842	-3.66605	-3.9507	NA	-3.34835	-2.61509	-3.25351	-2.98372	-3.35085	-2.89518	-3.66985	-5.13657	-4.3779	-4.85985	-4.30191
Ubxn6	A0A0G2K012	others	0.59821	0.79697	0.388229	0.710933	0.612973	0.797431	1.09447	0.905684	1.24835	1.02925	0.207356	-0.861733	-0.76881	-1.03664	-1.6665	0.330086	-0.534766	-0.673325	-0.774167	-0.944929
Sun1	A0A0G2K016	others	1.10876	1.03812	1.3311	1.32382	1.35205	-1.55194	-2.01751	-1.54446	-1.84002	-1.59998	0.265948	0.69533	1.31214	1.10194	1.35857	0.360401	-0.105992	-0.795761	-0.453077	-0.301942
Rcn3	A0A0G2K022;I6L9G5	others	-2.00527	-2.25812	-2.34379	-2.42286	-2.13183	-3.02704	-2.7187	-2.76914	-2.88024	-3.26188	NA	NA	NA	NA	NA	NA	NA	NA	NA	NA
Usp36	A0A0G2K033	others	0.518106	0.482132	0.411529	0.613055	0.341379	NA	NA	NA	NA	-1.76528	NA	NA	NA	NA	NA	NA	NA	NA	NA	0.425723
Acss3	A0A0G2K047;D3ZGU2	others	-4.07718	-4.75944	-4.53384	-3.66876	-3.10742	NA	NA	NA	NA	NA	NA	NA	NA	NA	NA	NA	NA	NA	NA	NA
Dtx4	A0A0G2K048	others	NA	NA	-4.1582	NA	NA	NA	NA	NA	NA	NA	-3.5972	-3.02453	-3.26192	-3.2727	-3.00545	-2.89877	-3.17749	-3.34242	-3.30562	-2.92191
Yif1a	A0A0G2K050;B0BMV4;O35946	others	-1.41266	-0.945083	-1.22325	-0.995209	-1.35925	-1.89407	-2.14898	-1.53119	-1.52708	-1.73785	-0.16867	-0.2618	0.216075	-0.0599684	0.551156	-2.12291	-0.991147	-1.26053	-0.986732	-1.27385
Mcu	A0A0G2K059;M0RDI5	others	3.62341	3.34476	3.56518	3.57289	3.54785	2.96104	3.41025	3.02466	3.42747	3.23898	5.32975	5.62448	5.87003	5.83592	6.08671	4.33639	6.85817	6.0002	6.51325	4.94491
Kif5c	A0A0G2K070;G3V6L4	others	3.75482	3.8618	3.92096	3.82857	3.73977	4.23356	4.19579	4.32048	4.4616	4.21644	3.74975	2.60102	2.64984	2.33946	1.94959	4.10802	3.04586	3.25556	2.92421	2.88557
Ssr1	A0A0G2K075	others	1.72047	1.09331	1.90832	1.7007	1.71228	-0.953697	NA	NA	NA	-1.06738	0.156487	2.47248	1.50859	2.21103	1.58965	-1.63341	-1.33468	-1.62832	-1.43029	-0.754807
Layn	A0A0G2K085	others	-2.44772	-2.25056	-2.70258	-2.30405	-2.21491	NA	NA	NA	-1.25437	NA	NA	NA	NA	NA	NA	-1.27301	-0.531426	-1.6013	-0.501852	-1.89824
Suco	A0A0G2K087	others	NA	-3.23512	-3.07239	NA	-3.08479	NA	NA	NA	NA	NA	-3.04266	-2.95937	-1.92274	-2.10053	-2.09026	-2.65117	-2.207	-2.3879	-1.98394	-1.89167
Dennd4c	A0A0G2K089	others	-3.4022	-2.69487	-3.15635	-2.89577	-2.7224	-2.83401	-2.7602	-2.84422	-2.51198	-2.37639	-3.2355	-4.02473	-3.73384	-3.88945	-3.56689	-2.72817	-2.36724	-2.56057	-2.21688	-1.78554
Arid4a	A0A0G2K094	others	-2.20575	-2.08506	-2.21671	-1.91987	-1.99452	NA	NA	NA	NA	NA	-2.80772	-2.87416	-1.26897	-1.87485	-1.80897	-3.81131	-3.16616	-3.48596	-3.18008	-3.362
Mcc	A0A0G2K098;A0A0G2K6G7;F1LZS6	others	-3.59231	-3.74992	-3.82951	-3.2604	-3.48024	-2.93477	-3.24834	-3.62021	-3.16245	-2.98488	-3.24941	-3.48515	-3.99482	-4.06831	-4.46334	-2.95403	-2.98936	-2.54425	-2.8437	-3.19816
Tmem184b	A0A0G2K0C2	others	-1.46614	-1.90264	-1.30036	-1.55093	-1.86594	-1.73518	-1.9753	-1.58038	-1.96634	-1.91516	-1.0222	-0.587295	-0.193002	-0.285984	0.0217588	-1.45491	-1.4685	-0.54004	-0.651562	-0.561965
Osbpl7	A0A0G2K0D5	others	-0.815177	-0.699207	-0.867459	-0.875716	-0.809069	-0.395176	-0.607142	-0.441716	-0.429365	-0.417953	0.0582412	-0.455496	-0.812834	-0.714559	-0.561711	0.146137	-0.416448	0.0357059	0.299341	0.548571
Ddx56	A0A0G2K0E0	others	-1.39913	-1.94089	-1.51907	-1.69747	-1.51626	-4.00924	NA	-4.39713	NA	-4.08323	-1.25073	-1.87448	-1.15487	-1.05609	-1.3188	-3.8375	NA	-3.71541	-4.67985	NA
Myh1	A0A0G2K0F5	others	NA	NA	NA	NA	NA	NA	NA	NA	NA	NA	NA	NA	NA	NA	NA	NA	NA	NA	NA	NA
Txnrd3	A0A0G2K0G3;A0A0G2K764	others	-0.533181	-0.0891057	-0.118496	-0.242488	-0.536932	0.34374	0.43586	0.474393	0.594026	0.265277	-1.45264	-2.42603	-2.78841	-3.10498	-3.18881	-1.28864	-2.6852	-2.46301	-2.61574	-2.31584
Lrp6	A0A0G2K0H3	others	-3.79227	-3.80524	-3.42051	-3.48324	-3.47477	-3.67174	-3.97222	-3.66077	-4.1872	-3.85402	-2.26288	-1.61648	-1.62486	-1.68221	-1.43409	-1.97879	-1.46438	-1.41569	-1.4802	-1.40692
Spata5	A0A0G2K0I1	RBF	-1.59348	-2.14446	-1.70711	-2.06353	-1.69768	-1.75032	-2.11929	-1.99407	-2.16271	-1.90323	-0.872284	-1.06866	-1.3938	-1.27079	-1.24796	-1.09254	-1.2658	-1.3469	-1.42098	-0.711671
Supt6h	A0A0G2K0J0	others	0.671164	0.383817	0.780694	0.621419	0.572617	-0.752121	-1.52466	-0.851948	-1.32067	-1.25094	0.0061749	-0.533335	0.345007	-0.0181286	-0.505904	-0.593262	-1.82459	-1.44338	-2.19493	-1.48569
Cacna2d2	A0A0G2K0J2	others	0.328071	-0.0969103	0.365154	-0.224933	-0.174664	0.895163	0.283219	0.544534	0.00100411	0.351797	-1.0244	-0.540152	-0.474408	-1.18523	-0.278664	0.446119	0.262168	0.591027	0.275893	0.367445
Ank3	A0A0G2K0J3;A0A0G2K1R9	others	-1.3097	-1.49854	-1.0666	-1.31013	-2.12439	-1.66286	-1.52568	-1.68865	-3.15651	-1.85638	-1.21016	-1.85917	-0.0295646	-0.216647	-0.831906	-1.04316	-0.771951	-0.314769	-0.930859	-0.584298
Nipbl	A0A0G2K0J4	others	-0.219099	-0.684269	-0.236591	-0.289012	-0.433117	-2.13551	-2.18123	-2.19328	-2.16561	-1.86337	-1.14796	-1.08618	-1.01127	-0.903827	-0.96477	-1.23391	-0.106978	-0.487174	NA	-1.36413
Ctdp1	A0A0G2K0J7	others	-2.66919	-2.51852	-2.27958	-2.27259	-2.58125	-3.08837	-3.42732	-2.61152	-3.05332	-3.28016	-2.1393	-3.81211	-3.16878	-2.97243	-3.2393	-2.79772	-3.83549	NA	NA	-3.95536
Zfp955a	A0A0G2K0K0;B1H2A1;M0R713	others	NA	NA	-2.7505	-2.82708	-2.82416	NA	NA	NA	NA	NA	-1.54739	NA	-0.370985	-0.43119	-0.217757	NA	NA	NA	NA	-2.66021
Nprl3	A0A0G2K0K3	others	-2.88787	-2.84951	-2.55547	-2.72377	-2.96387	-2.28487	-2.65804	NA	-2.30345	-2.64482	-3.04311	NA	-2.58095	NA	NA	-3.59429	NA	NA	NA	-3.97983
Ap1ar	A0A0G2K0K6;F1M9P0	others	-0.891321	-0.811009	-0.288777	-0.640863	-0.752778	-0.381924	-0.81408	-0.464722	-0.483418	-0.422128	NA	NA	NA	NA	NA	NA	NA	NA	NA	NA
Nbr1	A0A0G2K0K7;F1LSE5	others	NA	-2.86545	NA	NA	NA	NA	NA	NA	NA	NA	0.32273	-2.19222	0.299148	0.426113	0.259083	-2.28998	-2.24968	NA	-1.90545	NA
Ralgapb	A0A0G2K0K8	others	-0.204006	-0.869425	-0.0781136	-0.170345	-0.29057	0.414606	0.0504281	0.65833	0.0954569	0.395477	0.00547113	-0.896903	-0.551027	-1.33612	-0.839813	0.540589	0.316632	-0.0530322	0.432501	0.931016
Ncam1	A0A0G2K0M8	others	4.92393	4.47297	5.00556	4.633	4.64511	5.31144	5.46841	5.33099	5.39829	5.5002	1.75753	2.1192	2.0447	2.25893	2.59396	3.37754	3.66913	3.54724	3.78901	3.9816
Nfrkb	A0A0G2K0N5	others	-1.77936	-2.11526	-1.87317	-1.92747	-2.02255	NA	NA	NA	NA	NA	-0.904212	-0.480718	-0.152425	0.0925966	0.058387	-1.60808	-1.78595	-1.56096	-1.61278	-1.43403
Akap8l	A0A0G2K0P0;Q5U306	others	0.702586	0.479301	0.62866	0.680082	0.693297	-2.4528	-2.24708	-2.21976	-1.95248	NA	0.779542	2.06874	2.38252	2.32395	2.44378	-0.298131	-0.649101	-0.670934	-0.785382	-0.276605
Kifap3	A0A0G2K0P1;D3ZWA5	others	1.47389	1.73482	1.36201	1.57289	1.36233	1.80837	1.68459	1.7397	1.95801	1.56728	1.87448	0.550105	0.844653	0.496732	0.308049	1.95629	0.758246	0.861035	0.296566	0.530594
Trip4	A0A0G2K0P5	others	-0.991716	-0.864272	-1.05421	-0.844343	-1.29368	-0.68256	-0.780142	-0.629488	-0.83143	-0.861126	-1.35875	-1.29967	-0.717197	-1.10508	-1.60068	-0.819087	-1.27637	-0.0907193	-0.856398	-1.05855
Kif5a	A0A0G2K0Q2;F1M8F2	others	1.43495	1.42012	1.51855	1.65911	1.3915	1.57459	1.39488	1.58642	1.86234	1.54778	1.5428	1.25558	1.76093	1.84873	1.23085	1.90892	2.01869	1.83838	1.82536	1.91761
LOC100365363	A0A0G2K0R0	others	NA	NA	NA	NA	NA	NA	NA	NA	NA	NA	-4.52487	-3.99647	-3.66579	-3.36602	-3.92361	NA	NA	NA	NA	NA
Maz	A0A0G2K0R4;A0A0G2KAJ3;A8QJL8	others	-1.38423	-1.35338	-1.04527	-1.1815	-0.982226	-3.14716	-3.87929	-3.07553	-3.19249	-3.80018	-1.98924	-2.17865	-1.85384	-2.2548	-2.5233	-3.88982	-5.00863	-3.52306	NA	NA
Sema3f	A0A0G2K0S6;D3ZGX9	others	-4.56161	-4.88073	-4.45488	-4.49087	-4.86674	NA	-5.24866	NA	-6.00116	NA	-4.70357	-5.12258	-4.88449	-5.67424	-5.32753	-4.72953	-5.282	NA	-4.7944	-4.4501
Rap1gap2	A0A0G2K0S7	others	0.463772	0.830396	0.919626	0.772996	0.429893	1.22083	1.4467	1.37745	1.4984	1.13165	-0.170567	-0.64655	-1.04594	-0.897971	-1.39454	0.271113	-0.488072	-0.401559	-0.754348	-0.93314
Pus10	A0A0G2K0U8	others	-4.85411	NA	-4.49913	-4.30049	-4.66961	NA	NA	NA	-4.78443	NA	NA	NA	NA	NA	NA	NA	NA	NA	NA	NA
Bpnt1	A0A0G2K0V3	others	0.458763	-0.502138	0.606866	0.229249	0.286909	0.627805	0.154552	1.13931	0.551496	0.197664	-1.67924	NA	NA	NA	NA	-1.25151	NA	NA	NA	-2.19417
Leng8	A0A0G2K0W4	others	-1.62185	-1.77093	-1.64365	-1.65611	-1.62782	NA	NA	NA	NA	NA	-0.615385	-1.00059	-0.820794	-0.681292	-0.295492	-1.52997	-2.3547	NA	-3.07728	-2.1111
Psma7	A0A0G2K0W9;A0JPK2	others	2.13141	1.7729	2.18191	2.34965	2.06506	2.42961	2.27261	2.20971	2.35163	2.45712	NA	NA	NA	NA	NA	-3.10221	NA	NA	NA	NA
Pcm1	A0A0G2K0X1	others	-0.308397	-0.340017	-0.057585	-0.324701	-0.245308	-0.378427	-0.926668	-0.985245	-0.779139	-0.532247	1.8537	3.15662	2.77193	2.70507	2.55394	2.84168	3.27873	2.87521	2.92655	2.72151
Igf2bp3	A0A0G2K0Y2	others	-1.58905	-1.94403	-2.20613	-2.09621	-1.48719	-3.26841	-3.30757	-3.06919	-3.09764	-2.45993	-0.0775147	1.03701	-0.2327	0.132349	0.583368	0.114634	1.21902	0.170963	0.634768	1.40137
Nop14	A0A0G2K0Z9	others	-1.84966	-2.4412	-2.02064	-1.78018	-1.71841	NA	-3.51924	NA	-3.62994	-4.00477	-1.97648	-1.97039	-2.28347	-2.15885	-2.28421	-3.48922	NA	-2.54839	-3.32765	NA
Kbtbd4	A0A0G2K102	others	-4.5665	-4.62459	-4.54975	-4.6383	-4.69253	NA	-5.15778	-5.80085	-4.81451	-5.16796	-4.19221	NA	NA	NA	NA	-4.69189	NA	NA	NA	NA
Cnih1	A0A0G2K112	others	-4.17408	-5.86476	-5.86976	-5.55592	-4.89338	NA	-6.83281	NA	NA	NA	NA	NA	NA	NA	NA	NA	NA	NA	NA	NA
Fmnl2	A0A0G2K132	others	3.05917	3.30508	3.06482	3.10174	3.08411	3.1252	3.23192	3.17249	3.52562	3.20721	4.31516	4.32942	4.78858	4.31351	4.72366	4.47465	4.91328	5.07909	4.95567	5.34155
Grk3	A0A0G2K145	others	-2.12016	-1.34112	-1.71834	-1.56685	-1.80098	-1.64382	-1.24885	-1.40936	-1.13312	-1.48043	-2.48769	-3.35679	-3.19497	-3.02919	-2.99971	-2.81208	NA	-2.98954	-3.38055	NA
Lysmd2	A0A0G2K146;B2RZ41	others	-0.811393	-1.17944	-1.91185	-0.922744	-0.929391	-0.394551	-0.113953	-0.318102	-0.490581	-0.10806	NA	NA	NA	NA	NA	NA	NA	NA	NA	NA
Trpc5	A0A0G2K149;F1M176;Q8VD38	others	-3.05505	-3.11132	-3.32121	-3.03484	-3.04822	-3.94362	-2.76684	-1.90791	-3.42298	NA	-1.998	-0.646297	-1.06642	-1.07278	-0.860615	-1.56564	0.253567	-0.758179	-0.163004	-0.713303
Rspo2	A0A0G2K155	others	-3.79165	-3.14067	-3.11284	-3.07782	-3.20257	NA	NA	NA	-2.77502	NA	-3.4467	-3.20906	-3.52025	-3.40596	-3.45139	NA	-2.60554	NA	-2.60554	-2.95154
Ahctf1	A0A0G2K160;D3ZZZ0	others	-0.296411	-0.988954	-0.412632	-0.513767	-0.430163	-2.11112	NA	-2.84381	-2.41626	NA	-1.89734	-1.96932	-1.29417	-1.47986	-1.28969	-1.9037	-1.74552	-1.70567	-2.21212	-1.32456
Epb41	A0A0G2K161;D3ZIP3	others	-0.0459075	-0.182437	0.101841	-0.253608	-0.24316	-0.120208	-0.336403	-0.154401	-0.35616	-0.26273	-0.659707	-1.10107	-0.684317	-0.804562	-1.16569	-0.427199	-1.18665	-0.616626	-1.22378	-1.00684
Baz2b	A0A0G2K175;A0A0G2K535	others	-5.48911	-5.58201	-5.24785	-5.19737	-4.82671	NA	NA	NA	NA	NA	NA	-5.492	-5.10649	-4.90264	-4.82937	-4.89806	NA	NA	NA	NA
Ift52	A0A0G2K177;B1WC53;D4A5T7	others	-2.97691	-2.69869	-3.106	-2.44261	-2.61566	-3.25341	-2.8894	NA	-2.62142	-2.86291	-2.33215	-2.63268	-2.40063	-2.56378	-2.33781	-2.40883	-2.33379	-1.87147	-1.84167	-1.65452
Baz2a	A0A0G2K178	others	-3.28778	-3.64206	-3.34555	-3.42417	-3.17244	NA	NA	NA	NA	NA	NA	-3.02445	-3.13239	-2.66248	-3.08717	NA	NA	NA	NA	NA
Scrn3	A0A0G2K189	others	-0.397637	0.205949	0.0200247	-0.0259017	-0.143562	0.316954	0.227381	0.411827	0.740152	0.444678	-1.46829	-1.55988	-2.14174	-1.64951	-1.8416	-1.56551	-2.09106	-2.12154	-2.553	-1.77963
Zfp706	A0A0G2K1A1	others	-0.269185	-0.452272	-2.32405	-0.785113	-0.348548	-0.215247	0.122621	-0.514497	-1.58286	0.424738	NA	NA	NA	NA	NA	NA	NA	NA	NA	NA
Crtc3	A0A0G2K1A6;F1LVL6	others	NA	-7.47297	NA	NA	NA	NA	-7.36943	NA	-8.17645	NA	-6.95045	-7.05099	-7.41369	NA	NA	-6.55051	NA	-6.66146	-7.01682	NA
Nol11	A0A0G2K1A9	others	-0.889366	-1.20926	-0.934264	-1.14025	-1.05335	-2.90656	-3.79716	-3.72335	-3.33569	-3.37686	-1.92954	-2.45407	-2.49576	-2.21225	-2.26168	-3.04521	-3.18768	-3.18758	-3.52726	-3.33263
Rbfa	A0A0G2K1B0	others	-0.30163	-0.513453	-0.584531	-0.629882	-0.572386	-0.860355	-0.730697	-0.935813	-0.999004	0.0165367	1.51763	2.35033	1.42666	2.43318	2.40804	2.04168	2.57889	1.76354	2.62957	2.29203
Rab3ip	A0A0G2K1B4;A1L127	others	NA	-3.08016	NA	-2.77839	-3.1606	-3.10492	-2.66725	-2.46585	-2.70358	-3.45005	-2.91241	NA	NA	NA	NA	-2.55242	NA	NA	NA	NA
Nf1x	A0A0G2K1B6	others	0.463063	-0.00308715	0.460125	0.293113	0.399054	-2.09798	-2.57245	-2.38722	-2.67798	-2.33054	-0.118455	-0.586266	-0.00893588	-0.778227	-0.461347	-1.45376	-2.65256	-2.06151	-2.45864	-2.1049
Rap1gds1	A0A0G2K1D2	others	3.73661	3.93321	3.33528	3.75718	3.78987	3.60779	4.54414	3.81221	4.28608	4.45738	2.99374	1.67402	1.85065	1.37882	0.921862	3.56169	2.23324	2.37218	1.95211	1.91169
Itga5	A0A0G2K1E2	others	-1.74033	-1.26428	-1.78455	-1.80795	-1.73537	-1.94356	-1.2317	-2.0124	-1.61936	-1.93539	-2.191	-1.32815	-0.872623	-0.989078	-0.898063	-1.63065	-0.0445853	-0.756414	0.0976167	-0.232981
Kmt2b	A0A0G2K1E3	others	-3.45891	-3.21463	-3.3286	-3.40158	-3.33503	-3.34618	NA	NA	NA	NA	-2.92196	-3.26086	-2.07124	-2.39368	-2.12872	-3.8017	NA	NA	-4.20762	-3.32829
Sympk	A0A0G2K1E5	others	0.569744	0.151177	0.51271	0.422233	0.487548	-1.77556	-2.45616	-2.17485	-2.2685	-2.04968	-0.218666	-0.304906	0.297132	0.524943	0.48449	-1.90979	-2.38911	-2.5709	-2.47292	-1.99219
Ccdc92b	A0A0G2K1E8	others	-2.30012	-2.41022	NA	-2.31243	-2.67107	NA	-1.66059	NA	NA	-2.09654	-1.036	-1.84906	0.0732749	-0.163648	-2.43604	-1.24759	-0.684515	-1.14443	-0.987077	0.395253
Acacb	A0A0G2K1F2;Q1HEC0	others	-1.80645	NA	-1.89304	NA	NA	NA	-1.20298	NA	NA	NA	1.04278	NA	NA	NA	NA	NA	NA	NA	NA	NA
Slc41a3	A0A0G2K1G1	others	-0.391147	-1.51546	-1.08223	-1.27245	-1.08958	-1.64508	-1.8431	-2.03666	-2.12707	-2.43036	NA	NA	NA	NA	NA	NA	NA	NA	NA	NA
Rspry1	A0A0G2K1G4;A1L1K9	others	-0.683351	-0.544375	-0.410349	-0.615607	-0.59119	-0.288984	-0.458926	-0.287316	-0.427652	-0.447814	-0.278123	-0.234893	-0.258153	-0.273698	-0.395617	0.0420212	0.184857	-0.137553	-0.256395	-0.438675
Slc7a14	A0A0G2K1G8	others	-0.824803	-1.09109	-0.768906	-1.15347	-0.725282	-0.946902	-0.892108	-0.558407	-0.618852	-0.963188	-1.976	-1.18446	-1.12033	-1.36082	-0.784091	-1.47332	-1.36565	-0.752842	-0.959525	-0.782589
Fxyd6	A0A0G2K1I7	others	-1.83784	-2.44457	-2.72437	-2.7381	-2.39213	-2.23173	-1.11056	-2.04271	-1.82631	-1.46301	NA	NA	NA	NA	NA	-2.65477	-2.41661	-2.16147	-2.39787	-2.47394
Tia1	A0A0G2K1I8	others	-0.369105	-0.561735	-0.147524	-0.280264	-0.150024	-2.311	-2.13865	-2.31388	-2.19225	-1.79741	NA	NA	NA	NA	NA	NA	NA	NA	NA	NA
Plec	A0A0G2K1J5;F7F9U6	others	-1.57539	-2.39371	NA	NA	-1.33483	-1.84409	NA	-1.77803	NA	NA	NA	NA	NA	NA	NA	-1.57165	NA	-1.72423	NA	NA
Tnc	A0A0G2K1L0	others	-3.41083	-1.86982	-2.52242	-2.37411	-1.9409	-3.04691	-1.71164	-3.21796	-2.03937	-1.61578	NA	NA	NA	NA	NA	NA	NA	NA	NA	NA
Reps2	A0A0G2K1L4	others	-0.635766	-0.390519	-0.335286	-0.41755	-0.663051	-0.14429	-0.310064	-0.104673	0.0016753	-0.132508	-1.48356	-2.33436	-2.36744	-2.70866	-2.99337	-0.891056	-1.99468	-1.8706	-2.13111	-2.20584
Basp1	A0A0G2K1L8	others	-2.35191	NA	-2.70191	-2.07156	-1.63871	3.01151	1.19409	2.4481	-2.7464	1.5951	NA	NA	NA	NA	NA	-4.3403	-3.60164	-4.07696	NA	-4.36933
Dlg1	A0A0G2K1M2;F1LNM0	others	-2.43896	NA	-1.51794	-1.93073	-1.93383	-2.80557	-2.25118	NA	-1.58119	-2.65139	-3.19334	NA	NA	NA	-2.0353	NA	-1.56518	NA	NA	NA
RGD1309079	A0A0G2K1M5	others	-0.731993	-0.782575	-0.565414	-0.305462	-0.329056	-0.850114	-2.23385	-2.36843	-2.27354	-2.30981	0.0321624	0.135184	0.210734	0.291023	0.0876965	0.143385	0.688554	0.703415	0.792656	0.415656
Ano6	A0A0G2K1M7	others	-0.543125	-1.20026	-0.87676	-1.23215	-0.845671	-0.728122	-1.42701	-0.856994	-1.19866	-1.57452	-0.849062	-0.76719	-0.62817	-1.46644	-0.730424	-0.64813	-0.694108	-0.382158	-0.245171	-0.744906
Hmbs	A0A0G2K1N3;Q5M893	others	NA	-3.51958	NA	NA	NA	-4.55829	NA	-3.96772	-5.84746	-5.03093	-5.64904	NA	NA	-5.34166	NA	NA	NA	NA	NA	NA
Btaf1	A0A0G2K1N4;F1LW16	others	-2.10531	-2.50723	-1.8557	-2.10684	-2.4128	-3.0869	-3.90354	-3.54562	-3.37627	-3.239	-1.20249	-3.1553	-1.85193	-2.31114	-2.42408	-2.56108	-3.3906	-2.8998	-3.13715	-2.64518
Selenoo	A0A0G2K1N9;B2GVA1	others	-0.656667	-0.672598	-0.52176	-0.5171	-0.613696	-0.520631	-0.721556	-0.492818	-0.553033	-0.588483	-1.01987	NA	NA	NA	NA	-1.11173	-1.30994	-1.02442	-2.55546	-1.01094
Mtmr7	A0A0G2K1P1	others	1.1452	1.1753	1.40208	1.21329	1.15382	1.68159	1.35669	1.76403	1.69444	1.46488	1.02193	-0.523628	-0.010281	-0.635214	-0.704274	1.13376	-0.226598	0.21922	-0.499136	-0.375055
Bnip2	A0A0G2K1P3;D3ZGE0	others	-4.05555	-3.96022	-4.16163	-4.26889	-3.90783	-3.75441	-4.33065	-3.76838	-4.02492	-4.33367	-3.49662	NA	-4.21149	NA	NA	-3.78575	NA	NA	NA	NA
Triobp	A0A0G2K1P8	others	-2.19008	-1.90304	-2.37096	-2.02382	-2.15293	-2.11563	-1.74808	-1.95816	-1.92186	-1.61627	-1.44327	-0.85607	-1.1433	-0.966837	-1.82522	-0.99547	-1.04356	-0.693062	-0.881387	-1.11415
Shprh	A0A0G2K1Q2	others	-1.51103	-1.41469	-1.0458	-1.22775	-1.45443	-1.86698	-2.81511	NA	-2.45643	NA	-1.26722	-1.51082	-1.4492	-1.34406	-1.08424	-2.5582	NA	NA	NA	-1.97915
Tmem53	A0A0G2K1Q4;D3ZPB8	others	-3.60877	-3.9389	-3.88402	-4.11952	-3.98441	NA	NA	NA	NA	NA	NA	NA	NA	NA	NA	NA	NA	NA	NA	NA
Cacna1g	A0A0G2K1Q5;Q9WUB8	others	-6.05746	-5.6725	NA	NA	NA	NA	NA	NA	-5.17849	-5.69675	NA	NA	-4.03841	-4.21113	-3.37542	NA	-3.62203	-3.14075	-2.96099	-3.29965
Ank3	A0A0G2K1Q7;A0A0G2K4D0	others	-1.90035	-1.10035	-1.60696	-1.55238	-2.15841	-4.02438	-4.34802	-2.72242	-2.21501	-3.60005	-0.956393	-1.00245	0.450844	1.548	0.67951	-1.78994	-1.92037	-1.77323	-0.800451	-2.19324
Abca3	A0A0G2K1Q8	others	0.412766	0.463743	0.576766	0.473558	0.384995	-0.110313	-0.217421	-0.154211	0.197942	-0.147414	1.40502	1.75158	1.95834	1.72417	1.84	1.33334	1.65106	1.72668	1.67486	1.6489
Bcl7a	A0A0G2K1R2	others	-1.12779	-1.18429	-0.826848	-0.742025	-1.14738	-2.0731	NA	NA	-2.87635	-4.62178	-1.29479	-1.06406	-1.61544	-0.692783	-0.939536	-2.24987	-2.48048	-2.08462	-2.34761	-2.30843
Me1	A0A0G2K1S6	others	0.770159	1.67822	1.27458	1.42563	1.43783	1.21573	1.47566	1.0485	2.1711	NA	NA	NA	NA	NA	NA	NA	NA	NA	NA	NA
Sbf2	A0A0G2K1T3	others	NA	NA	NA	NA	NA	-0.809764	NA	-0.384255	NA	-1.03301	NA	NA	NA	NA	NA	NA	NA	NA	NA	NA
Irgq	A0A0G2K1U9	others	2.26966	2.10273	1.20601	2.06048	2.03075	2.40316	2.65654	2.19746	2.73194	2.63116	1.88195	0.385501	0.692298	-0.0223509	-0.43314	1.75099	0.570959	1.0194	0.276214	0.14317
Tsen15	A0A0G2K1V3	others	-2.25807	-2.39153	-4.11568	-2.36522	-2.31818	-3.18192	-2.49321	-3.43222	-2.36894	-1.91653	NA	-5.72898	-5.06887	-5.37706	-4.96758	-3.51001	-4.764	-5.05299	-4.56597	-4.70182
Sgcb	A0A0G2K1V7;D4A5E5	others	-3.16053	-3.19121	-2.74082	-3.24125	-2.97122	NA	NA	NA	NA	-2.88627	NA	-3.28581	-2.67776	-3.08346	-2.49854	-3.53278	-3.05001	NA	-2.95977	-2.77239
Rab11fip5	A0A0G2K1W1	others	1.11054	1.08252	1.02688	1.18016	1.14216	1.17058	1.02489	1.23733	1.12091	1.19049	-0.674805	-0.69327	-0.294662	-0.553617	-0.586914	-0.441965	-0.249575	-0.125425	-0.551615	-0.172135
Cep85l	A0A0G2K1W5;B1H279;F7EXF4	others	NA	NA	NA	NA	NA	NA	NA	NA	NA	NA	-5.84447	-5.10514	-5.84292	-5.57562	-5.82632	NA	NA	NA	-5.50158	NA
Ldhd	A0A0G2K1W9	others	-0.122121	-1.02915	NA	-0.590962	-0.760679	NA	NA	NA	-1.52652	NA	NA	NA	NA	NA	NA	NA	NA	NA	NA	NA
Wdr60	A0A0G2K1X3;D3ZYV1	others	-5.76695	-5.38242	-5.91358	-5.61577	-5.69751	-5.5406	NA	-4.99746	-4.90415	-5.5545	-5.0491	-5.93025	-4.93996	-4.96636	-4.70485	-5.00081	NA	-5.40408	-4.98485	-4.8942
Sptan1	A0A0G2K1Y8	others	6.06798	6.08813	6.25538	6.21056	6.1282	6.13715	6.38654	6.30426	6.42108	6.31473	6.10407	5.06983	6.04834	5.88907	5.5388	6.5757	6.43936	6.9481	6.76325	6.76497
Arhgap12	A0A0G2K1Z2	others	-0.4355	-0.429087	-0.498603	-0.527509	-0.460588	-0.146492	-0.320152	-0.518287	-0.149695	-0.284721	-0.822962	-1.73646	-2.08969	-2.32716	-2.51535	-1.24707	-1.9487	-1.99159	-2.37914	-1.87549
Hm13	A0A0G2K1Z9	others	2.03798	1.38786	1.79858	1.79372	2.1527	1.4562	1.10547	1.31595	1.16795	1.13513	1.94443	1.56251	1.4788	1.5569	1.84225	0.681154	0.495515	0.273412	0.64529	1.07137
Scn2a	A0A0G2K207;F1M9G9	others	0.72851	1.55403	1.05333	1.07237	0.538444	1.00557	1.18377	1.06133	1.96676	1.36767	2.56936	4.45989	3.49046	4.25811	4.39482	1.99505	3.3373	3.52828	4.15559	3.3977
Fgfr3	A0A0G2K210;F1LSN4;Q9JHX9	others	-2.79351	-2.70441	NA	-2.32538	-1.66288	NA	-2.99951	NA	-4.14958	-1.70746	-3.64994	-2.42976	-2.55624	NA	-1.39662	-2.16607	-0.963335	-1.66763	-1.77374	-0.413553
Mast2	A0A0G2K212;D3ZAR2	others	-3.0852	-3.25905	-3.28562	-3.3342	-3.03871	-3.00079	-3.25268	-3.05257	-3.21207	-2.96825	-2.1948	-2.39615	-2.11518	-2.4716	-1.89287	-1.85124	-2.71963	-2.09261	-2.19585	-1.73833
Zc3h7b	A0A0G2K214	others	0.411	0.741198	0.834463	0.700543	0.506491	0.082844	-0.0975028	0.0803593	-0.0191318	0.00691485	0.466712	0.66548	1.02434	0.871931	0.476469	0.35213	-0.267872	0.0620348	-0.793052	-0.370232
Fchsd2	A0A0G2K219	others	-0.86209	-0.773865	-0.838787	-0.90727	-0.839245	-0.363578	-0.599333	-0.64804	-0.552342	-0.577807	-1.23117	-2.20375	-2.08744	-2.31522	-2.53497	-1.13313	-2.25055	-2.23757	-3.01656	-2.71827
Rab1a	A0A0G2K235;E9PU16;Q7TPK7	others	-2.08163	NA	NA	NA	NA	-1.86711	NA	-1.9056	-2.84453	-1.66558	-2.91344	-3.35641	NA	NA	NA	NA	-3.05068	-2.6582	-3.74342	-3.27786
Papd5	A0A0G2K239	others	-0.504695	-0.622563	-0.301957	-0.586305	-0.764567	NA	NA	NA	NA	NA	-0.272953	1.04059	1.35264	1.35283	1.07547	-0.947107	-1.1309	-0.90553	-0.878769	-0.647413
Plekhh2	A0A0G2K246;D3ZNS6	others	-1.94	-2.14357	-1.67802	-2.24288	-2.03726	-2.32086	NA	-2.24752	NA	-2.36216	NA	NA	NA	NA	NA	NA	NA	NA	NA	NA
Iars2	A0A0G2K261	others	3.24495	3.14641	3.27475	3.09694	3.19548	2.54537	2.6683	2.54838	2.74964	2.42908	1.64345	-0.431744	0.359714	-0.203985	-0.12968	1.12384	0.121945	0.05777	-0.53442	0.111304
Eci3	A0A0G2K277;Q5M884	others	-5.29531	-5.62178	-5.3466	-5.17753	-5.21747	-5.96888	-5.49517	-6.29545	-5.65481	-5.72042	NA	NA	NA	NA	NA	NA	NA	NA	NA	NA
Dhx8	A0A0G2K283	others	-0.784665	-0.967025	-0.746206	-0.780104	-0.786237	-2.32134	NA	NA	NA	NA	-0.901389	1.15798	1.01294	1.21641	1.09341	-1.26518	-1.27818	-1.47027	-1.30946	-1.55844
Ldb2	A0A0G2K287;E9PTQ0	others	-3.72112	-3.49654	-2.86512	-3.39339	-3.79349	NA	NA	NA	NA	NA	-4.08422	-4.59135	-5.11385	-4.23181	-4.29491	NA	NA	NA	NA	NA
Med11	A0A0G2K2A7;D4ADJ7	others	-3.28178	-3.82149	-4.33897	-4.4168	-3.58921	NA	NA	NA	-4.74635	NA	-2.43339	-3.683	-2.02399	-2.2048	-3.42096	-3.7392	-4.21305	-3.87116	-3.95426	-3.54519
Phc3	A0A0G2K2B0	others	-0.327099	-0.696512	-0.264039	-0.376791	-0.383461	-2.5927	-2.94271	-3.05129	-2.28845	-3.17174	-0.572828	-0.529288	-0.205424	-0.246145	-0.184377	-1.98894	NA	-2.70719	-0.849335	-2.82202
Ncor1	A0A0G2K2B4	others	0.674492	0.709245	1.13089	1.09199	0.660509	0.420198	-0.0951706	0.163022	-0.312397	0.00538097	-0.0157392	0.530648	0.842115	0.796567	0.295474	0.404169	0.461124	-0.0605497	-0.0426795	0.0493983
Asph	A0A0G2K2B5	others	1.72455	1.64686	1.62929	1.67716	1.79211	0.310578	0.248604	0.193417	0.27907	0.326723	1.30806	1.469	1.58609	1.67043	1.65818	0.288582	0.392538	0.359399	0.446506	0.578947
Wdr20	A0A0G2K2B7;D3ZVJ9	others	0.390058	0.653799	0.583228	0.517739	0.60775	0.717702	0.641095	0.627593	0.966588	0.737226	0.150526	-0.603111	0.653549	0.480995	0.745325	0.514706	0.0995267	0.969332	0.887846	1.34413
Usp9x	A0A0G2K2C7;D3ZC84	others	2.522	2.72685	2.7037	2.6908	2.58416	2.8404	2.83362	2.86285	3.18861	2.80903	2.96338	2.04908	2.88309	2.19053	2.25328	3.47859	2.7877	3.49696	3.0809	3.42818
Mtss1	A0A0G2K2D5;D3ZYM5	others	-1.35371	-2.00517	-1.31328	-1.79867	-2.01944	-0.667184	-1.33198	-1.242	-1.77832	-1.43832	-2.22138	-2.83707	-3.27317	-3.24172	-3.56177	-1.22347	-2.02861	-2.03353	-2.64011	-2.14463
Srsf12	A0A0G2K2F4	others	1.24118	0.67177	1.06435	0.999428	0.833733	-2.59905	NA	-2.20218	NA	NA	1.09416	3.48631	2.56795	2.4337	2.5657	0.173698	-0.912513	-0.0456099	-1.10259	-1.11514
NA	A0A0G2K2F6	others	3.54003	2.83727	3.46885	3.57686	NA	2.98607	3.10345	2.31936	1.63657	2.5199	6.07716	7.38321	7.16232	7.31922	7.17553	6.21281	6.77364	5.91207	6.64929	6.58056
Axl	A0A0G2K2H0;E9PSX9;E9PSY0	others	NA	NA	NA	NA	NA	NA	-4.32719	NA	NA	-3.67497	NA	NA	NA	NA	-2.53599	-2.94291	-2.85305	-2.80158	NA	-2.63461
Dock9	A0A0G2K2I6	others	-4.01166	-3.78939	NA	-3.94406	-4.47103	NA	NA	-4.19605	-3.02478	-4.0294	NA	-5.26206	-3.77503	-3.6012	NA	NA	NA	-3.35546	-2.56663	NA
Rbfox3	A0A0G2K2J4	others	0.214713	0.0795491	0.18669	0.089186	0.125969	NA	NA	NA	NA	NA	0.437521	1.70848	1.56641	1.85493	1.5926	-0.290017	NA	-1.01526	-0.572061	-0.116654
Mia2	A0A0G2K2J9;A0A0G2KA58	others	0.419977	0.225776	-0.87651	0.310433	0.436736	-1.21399	-1.31602	-1.96868	-1.67894	-1.14413	-1.41893	-1.25956	-1.07346	-1.08091	-1.2048	-2.18236	-2.57074	-2.30899	-2.66599	-1.7286
Srrm2	A0A0G2K2M9	others	1.9817	1.75352	1.90493	2.0239	2.07293	-0.1976	-1.04375	-0.728993	-0.737805	-0.648536	1.09926	3.61827	3.85921	3.94812	3.90346	2.28869	1.97043	1.60142	1.8856	1.67085
Tnfaip8	A0A0G2K2P3;D4A9G3	others	-1.5842	-1.51959	NA	NA	-1.60755	-1.66051	-1.19041	-2.31546	-2.05263	-1.04432	-1.64457	NA	NA	NA	NA	NA	NA	NA	NA	NA
Tjp1	A0A0G2K2P5	others	0.731569	0.861836	0.896305	0.814485	0.85807	0.910725	1.03366	0.944381	0.956287	1.09081	0.849597	0.672053	0.954315	0.853278	0.601884	1.38182	0.875581	1.01377	0.842807	0.855399
Gcat	A0A0G2K2Q2;Q562C3	others	1.25031	1.0016	1.49073	1.2444	1.29732	0.696719	0.872295	0.892866	0.88941	0.667439	-0.350932	-1.42585	-0.840437	-1.27223	-0.723791	-0.0222979	-0.409597	-0.521963	-0.386187	0.112661
Frmd4a	A0A0G2K2R0;D3ZU85	others	1.01016	1.3078	1.31297	1.21699	1.09847	1.44701	1.52413	1.57985	1.90262	1.52749	1.4643	1.38776	1.42642	1.20041	1.64944	1.66604	1.1442	1.44654	1.59512	2.05417
Miga1	A0A0G2K2T2	others	0.268851	0.274698	0.397958	0.420822	0.332874	-0.120512	-0.0457622	-0.32442	0.0498119	-0.347523	0.556376	1.35798	1.18919	1.28528	1.38707	0.848675	1.42487	1.14717	1.05054	1.03713
NA	A0A0G2K2T8	others	NA	NA	1.05868	NA	NA	1.40463	1.4703	1.7912	NA	1.47609	NA	NA	NA	NA	NA	NA	NA	0.219751	NA	0.0834714
Gpam	A0A0G2K2U7;G3V9J8	others	-0.523864	-0.470672	-0.723016	-0.655289	-0.109955	-1.19105	-1.03831	-1.15103	-0.846387	-0.826083	-0.818514	-1.2545	-0.502226	-0.783844	0.391922	-1.28998	-1.38682	-1.3936	-1.14589	-0.244318
Fgd3	A0A0G2K2U9	others	-3.25201	-3.08723	-3.01447	-3.01668	-3.20579	-2.77011	-2.6404	-2.72884	-2.84678	-2.58999	-3.70522	-4.77031	-3.82398	-4.23907	-4.09071	-3.23329	-4.1601	-4.42441	-3.99297	-4.96822
Ap1b1	A0A0G2K2V2;G3V9N8	others	2.37457	2.16015	2.41288	2.34509	2.41857	2.59746	2.42524	2.56955	2.84041	2.5223	0.635198	0.238014	-0.261051	-0.534157	-0.508499	1.27804	-0.132464	0.245564	-0.0248616	-0.388269
Usp31	A0A0G2K2V3	others	-1.08103	-0.3796	-0.784682	-0.685842	-0.815047	-0.685302	-0.316543	-0.216143	0.136379	-0.39018	-0.0286435	0.097416	-0.159516	-0.192801	-0.0553371	0.400217	-0.409334	-0.143711	-0.00638626	0.15493
Exoc1	A0A0G2K2V5	others	1.28237	1.39252	1.3792	1.26463	1.246	1.56896	1.58257	1.79096	1.78972	1.53743	1.98822	1.81816	2.39498	1.91586	2.27493	2.59655	2.69242	3.32561	3.13713	3.37895
Wnk3	A0A0G2K2Y2	others	-0.948523	-0.824008	-0.783123	-0.80113	-1.03314	-0.353059	-0.167685	-0.302488	-0.471711	-0.548256	-0.696291	-0.506658	-0.721031	-0.973464	-0.839602	-0.108729	-0.262219	-0.181312	-0.0598708	-0.194788
Eml4	A0A0G2K2Z0	others	1.20586	1.26333	1.39383	1.28187	1.26627	1.67452	1.56968	1.73294	1.83764	1.49204	0.653131	0.642594	0.404709	0.0201917	-0.00609017	0.896291	0.321395	0.558408	0.326864	0.380117
Cwf19l2	A0A0G2K305;D4A877	others	-1.6198	-1.87348	-1.43853	-1.55995	-1.68006	-2.25645	-3.12757	NA	-3.26037	-2.90925	-1.4591	-0.771728	-0.882868	-1.05374	-1.0892	-0.730979	-1.17409	-1.5185	-1.59859	-1.55891
Slc25a15	A0A0G2K309	others	-1.99199	-2.32611	-2.30168	-2.15227	-2.00205	-2.60168	-2.14536	-2.52418	-2.42978	-2.13351	-2.34695	-1.16375	-1.75761	-1.816	-0.838738	-2.90582	-2.37705	-2.63595	-2.43133	-1.38455
Myo5b	A0A0G2K318;F1M3R4	others	NA	NA	-1.66817	NA	NA	-0.18815	-0.691849	0.0570645	-1.47262	-0.367174	0.814743	1.31816	0.9808	1.06258	1.28285	1.89003	2.25727	2.43511	2.00225	1.59668
Nrcam	A0A0G2K329	others	NA	-1.89168	NA	-1.69008	-0.779075	NA	-0.921462	NA	-1.46667	-0.841699	NA	NA	NA	NA	NA	NA	-2.79765	NA	NA	-0.991938
Aqp4	A0A0G2K336	others	NA	-4.75537	NA	-4.83434	-3.9928	NA	NA	NA	-4.02804	NA	NA	NA	NA	NA	-1.85441	-1.97363	-0.213022	-1.85963	-0.595913	-0.473687
Fhl1	A0A0G2K338	others	-2.36375	-2.55224	-2.75997	-2.57719	-2.46159	-3.08136	-2.61494	-3.53033	-3.15242	-3.53551	-1.46715	NA	-2.37247	-2.13291	-2.01277	-2.38883	-3.11126	-2.72357	-2.80099	-2.70801
Pik3ca	A0A0G2K344	others	-0.764778	-0.566776	-0.278343	-0.370195	-0.265004	-0.319683	-0.535971	-0.101797	-0.0135608	-0.409012	-0.798404	-2.25203	-1.2019	-2.63873	NA	-0.620612	-1.61119	-1.12711	-2.24698	-1.81172
Napg	A0A0G2K350	others	3.39672	3.49581	2.79493	3.55536	3.47668	3.40167	3.61315	3.38562	3.88298	3.65747	3.83552	4.63273	4.34163	4.38385	4.59682	3.53608	4.09455	4.00309	4.24034	3.95774
Unc119b	A0A0G2K351	others	-1.03423	-1.05409	-0.822724	-1.04049	-1.1605	-0.434543	-0.424737	-0.406991	-0.413798	-0.528463	-1.5676	NA	-2.70408	NA	NA	-1.11555	-1.86275	-1.66327	-2.64658	-1.84766
Dpyd	A0A0G2K355;F1M891	others	-3.89716	-2.35849	-2.76084	-2.02284	-3.5356	-3.75438	NA	-2.53409	NA	-3.71778	-3.69549	NA	NA	NA	NA	NA	NA	NA	NA	NA
Rps6ka5	A0A0G2K366	others	0.0115063	-0.0750364	0.61194	0.164058	-0.21793	-0.195729	-0.95752	-0.808599	-1.1602	-0.872449	0.415193	-1.12639	-0.519387	-1.15603	-0.428972	-0.88215	-1.37708	-1.3934	-2.20766	-1.44606
Sema3e	A0A0G2K377;D3Z8E2	others	-2.28745	-2.71897	-2.69692	-2.88495	-2.86838	-2.8357	-3.8055	-2.65099	-2.94932	-3.0273	-1.17177	-2.02974	-1.39794	-1.88311	-1.73643	-1.10225	-1.79215	-0.575562	-0.902447	-1.52771
Giot1	A0A0G2K378;A0A0G2K8T1;Q91XV2	others	-2.02075	-1.88718	NA	NA	NA	NA	NA	NA	NA	NA	-1.90253	-2.79322	-2.83691	NA	-2.60681	NA	NA	NA	NA	-2.69083
Ppfibp2	A0A0G2K383;G3V9H6	others	-3.70254	-3.28653	-4.06677	-3.86091	-3.09499	-3.13654	-2.96542	NA	-3.19033	-2.95641	NA	NA	NA	NA	NA	NA	NA	NA	NA	NA
Acp1	A0A0G2K394;B0BNC1	others	0.326424	-0.538867	-0.858809	-0.190647	0.0843787	-0.101684	0.535749	0.583447	0.314476	0.768589	-0.822225	NA	NA	NA	NA	NA	NA	-0.966564	NA	NA
Wnk1	A0A0G2K3A0	others	-6.14329	NA	-6.14465	NA	-6.29572	-5.59517	-5.61958	-5.82331	-5.84082	-5.91593	NA	NA	NA	NA	NA	NA	NA	NA	NA	-4.94768
Grb14	A0A0G2K3B0	others	-1.92886	-0.884806	-2.02033	NA	-2.87	-2.12877	-2.01714	-1.33821	-0.312928	-1.55201	-1.65806	-1.7038	-2.8775	-2.10917	NA	NA	NA	NA	NA	NA
Wnt7b	A0A0G2K3B7;E9PU66;Q5NSW6	others	4.34466	4.70114	4.45577	4.74595	4.49624	3.50978	NA	3.75722	3.76115	3.46046	4.99181	4.88639	4.79251	4.69925	4.95363	4.91595	4.87381	5.00391	5.04191	4.84347
Kcnh7	A0A0G2K3B8	others	NA	NA	NA	NA	NA	NA	NA	NA	NA	NA	NA	NA	-3.47068	-2.73473	-2.82316	NA	-3.37825	-3.67933	-3.08832	-3.06486
Tmem132b	A0A0G2K3D9	others	-1.0498	-0.631659	-0.932711	-0.867038	-1.0184	-0.875253	-0.89894	-0.668838	-0.569089	-0.736923	-1.22406	-0.208396	-0.260043	-0.207957	-0.140615	-0.817667	-0.0957143	0.0389118	0.0796193	0.0969557
RGD1565059	A0A0G2K3F1	others	-2.12453	-2.70289	-3.06817	-2.84571	-2.20383	-2.41295	-2.28073	-2.40439	-1.71305	-3.00619	-3.72614	-3.59595	-3.65023	-3.52765	-3.25196	-2.58524	-3.33603	-3.38937	-3.50455	-2.12836
Ap5s1	A0A0G2K3F6	others	0.715109	0.252203	0.0306877	-0.0114221	0.188326	NA	0.213174	NA	-0.947149	NA	1.58858	1.35867	2.44295	2.20076	2.42683	1.02794	1.03154	0.671	1.18531	1.55465
Ptpru	A0A0G2K3H0;F1MAG7	others	-0.24205	0.501409	0.00831931	0.341653	0.178614	0.188408	0.685407	0.156749	0.872167	0.496588	0.451684	1.84281	1.28655	1.74589	1.64784	1.15425	2.33281	1.74389	2.10757	1.92545
Dock7	A0A0G2K3H2	others	2.36745	2.33668	2.35668	2.24662	2.35579	2.36635	2.19146	2.22213	2.45196	2.21218	3.30781	3.01486	3.34517	3.19135	3.14193	4.12568	3.78587	4.03175	3.96937	4.22611
Epb41l4b	A0A0G2K3H4	others	-2.86742	-2.60809	-2.31629	-2.21456	-2.22953	-2.50167	-2.59637	-2.17474	-2.04464	-2.06121	-0.662273	0.362389	-0.0102436	0.334187	0.335354	0.527404	1.13075	1.05433	1.38065	1.48479
Sin3a	A0A0G2K3H5	others	0.174463	-0.0104874	0.151945	0.165943	0.186293	-1.88489	-2.58929	-2.59902	-2.76631	-2.41125	0.323434	0.422638	1.41859	1.13016	1.12661	-0.799782	-0.889377	-0.141668	-0.2752	-0.170568
Atm	A0A0G2K3I0;D4ACL8	others	-4.19928	-3.93729	-3.79183	-3.51413	-3.65906	NA	NA	NA	-4.55099	-4.19253	-3.36342	-3.39313	-2.55091	-2.85199	-2.9275	-3.70206	-3.60867	-3.26556	-3.22718	-3.02642
Dusp3	A0A0G2K3I9;B5DFF7;G3V9L3	others	2.49286	2.83254	2.46295	2.88203	2.6808	2.69628	3.31826	3.03995	3.6676	3.2607	1.84857	0.717601	0.645658	0.264294	0.228178	2.2093	1.33226	1.51286	0.933876	0.742294
Sphkap	A0A0G2K3J4	others	-0.246321	0.149624	0.568294	0.333913	0.213569	-0.50996	-0.8723	-0.597131	-0.742318	-1.76619	1.17461	2.44496	2.39971	2.53491	2.10609	2.05658	2.57695	1.59994	2.15104	2.1301
B4galt5	A0A0G2K3K5	others	-3.52242	-4.21501	-3.96169	-4.22893	-3.95961	NA	NA	NA	-5.3469	NA	-2.58888	-2.41506	-2.3782	-2.50162	-2.63346	-2.88917	-2.93362	-2.45241	-2.73845	-2.97546
NA	A0A0G2K3L0	others	-1.34503	NA	-1.1461	-1.40009	-1.20263	-1.43582	-1.00481	-1.78453	NA	-1.12737	-1.23182	-1.52523	-0.826033	-1.02373	-0.243375	-1.10908	-0.578787	-0.468666	-0.469345	0.169031
Strbp	A0A0G2K3L7;D3ZDD7	others	2.83593	2.30552	2.88898	2.66395	2.60767	0.198488	-0.504714	0.0875547	-0.00377276	-0.193208	2.34786	4.45885	4.14665	4.39103	4.17983	1.2581	0.98599	1.22589	0.737654	0.443184
Wdfy1	A0A0G2K3L8	others	2.26192	2.0599	2.38974	2.12369	2.11421	1.86338	1.55081	1.80182	2.09714	1.79811	2.10144	0.481033	1.1647	0.833492	0.488656	1.72379	0.640133	0.95103	0.775078	0.309654
Zfp281	A0A0G2K3M5;Q5XI48	others	-2.66996	-3.39337	-2.70834	-2.86541	-2.71322	NA	NA	NA	NA	NA	-2.45519	-2.34702	-2.16991	-2.08276	-2.27478	-3.33499	NA	-3.29753	NA	-2.89922
Atp11b	A0A0G2K3P7	others	-1.42354	-1.95019	-1.36412	-1.67062	-1.33942	-1.42135	-1.78903	-1.38111	-1.52377	-1.8757	-1.00405	-1.22306	-0.294623	-0.535564	-0.146525	-1.02246	-0.77046	-0.302897	-0.20821	-0.392563
Nrcam	A0A0G2K3Q5	others	0.461586	0.70241	0.651862	0.929141	0.722195	0.61796	0.887478	0.672939	1.25201	1.10667	-0.834706	0.302559	-0.777734	0.360468	-0.0692766	-0.664602	-0.0191443	0.225693	0.394857	0.716475
Map3k4	A0A0G2K3R1	others	-0.889418	-0.374689	-0.531791	-0.470042	-0.743393	-0.342086	0.027187	-0.404984	0.24221	-0.303881	-0.515005	-0.96505	-0.871442	-0.951613	-0.811928	-0.536879	-0.408955	-0.428169	-0.245887	-0.0886329
Rbm10	A0A0G2K3S6	others	0.556207	0.169394	-0.163932	-0.49019	0.0447867	NA	NA	NA	NA	NA	NA	0.856776	0.832518	0.609071	0.496346	NA	NA	NA	NA	NA
Slc24a4	A0A0G2K3S9;D3ZCC3	others	0.505947	1.10081	1.22174	1.08003	0.925939	1.66777	1.12126	1.84071	2.02752	1.95396	-0.397611	0.702362	0.666207	0.710299	1.49246	0.222056	0.911966	1.191	1.40833	1.91335
Ogt	A0A0G2K3V4	others	-0.811372	-0.724287	-0.415149	-0.617632	-0.617838	-0.936362	-0.610102	-0.575866	-0.532915	-0.453232	-0.998933	-1.69078	-1.05114	-1.51662	-1.37763	-0.318269	-0.271817	-0.983782	-0.877601	-0.877867
Clpb	A0A0G2K3V9;Q6IRH7	others	0.20706	-0.101313	0.247904	0.14461	0.0719573	-0.470297	-0.277339	-0.474477	-0.152803	-0.401628	0.0816868	0.23402	0.147871	0.0982598	0.149538	-0.6743	-0.45015	-0.187183	-0.643943	-0.912773
Vwa8	A0A0G2K3W1	others	-0.409958	-0.564329	-0.41977	-0.482347	-0.102949	-0.85509	-0.557198	-0.918779	-0.81331	-0.528339	-1.64098	-2.27769	-1.52755	-1.92776	-1.46797	-1.74958	-1.95856	-1.62135	-2.22991	-1.29769
Cpeb4	A0A0G2K3Y6	others	0.607884	1.06931	0.925614	1.03261	0.796975	-0.541771	-0.766009	-0.754356	-0.324429	-0.5629	2.20107	2.91305	2.77389	3.31378	2.79819	1.73154	1.17942	0.746553	0.704034	0.811037
Patz1	A0A0G2K420	others	-1.46625	-1.73758	-1.45505	-1.71256	-1.71103	-1.40047	NA	-2.11349	-2.26177	-1.64336	-1.09185	-0.28542	-0.506174	-0.25104	-0.654598	-1.68186	-1.37544	-1.70495	-1.97997	-1.53753
Ivns1abp	A0A0G2K427	others	-0.148805	-0.337717	0.158212	-0.289274	-0.401606	0.299596	-0.195989	0.0637166	-0.220322	-0.0878749	-0.371585	-1.87058	-1.54014	-1.85146	-2.00781	-0.680075	-1.90514	-0.782309	-1.14491	-0.67716
Dctn1	A0A0G2K428;D4A8U7	others	2.91141	2.72555	3.05572	2.98339	2.81064	3.164	3.16293	3.24048	3.37065	3.57777	3.52363	3.49528	3.08336	3.203	3.09421	4.12939	4.19007	4.47154	4.47285	4.65793
Dnajc7	A0A0G2K435	others	1.12907	0.951233	0.890687	1.21831	0.997388	0.858878	0.601246	0.785168	0.935214	0.80578	1.083	-0.40096	-0.0261712	-0.419127	-0.665289	0.693309	-0.391739	-0.0730522	-0.596496	-0.369961
Amfr	A0A0G2K437	others	0.467471	0.124564	0.578842	0.263983	0.441975	-0.435592	-0.880827	-0.51059	-0.695707	-0.550777	0.312724	0.381532	1.21232	1.14018	1.52804	-0.191415	0.124689	0.513298	0.622288	0.946249
Mtch2	A0A0G2K459	others	4.9092	5.08636	5.08319	5.16842	5.11836	4.59774	4.80207	4.8635	5.10699	4.67184	5.50863	6.35131	5.55917	6.04081	5.86792	6.05743	6.57221	5.80844	5.75713	5.44913
Pde4dip	A0A0G2K463;F1M7R5	others	NA	NA	-2.85704	-3.99618	-3.57151	NA	NA	NA	NA	NA	-2.07957	-1.59473	-1.60197	-1.5942	-1.70267	-2.20633	-2.12938	-2.43284	-2.88163	-2.26766
Oxnad1	A0A0G2K466;D4A0Y4	others	-0.0846461	-0.195886	0.136432	-0.0584645	0.110041	-0.136757	-0.326347	-0.36145	-0.555081	-0.145219	-0.895515	-2.59213	-3.37173	-3.83143	-3.23043	-1.56693	-2.96496	-2.59466	-3.61886	-3.20411
Itga2	A0A0G2K470	others	-2.19014	-1.93766	-2.36113	-1.95261	-1.6228	-1.80714	-2.03198	NA	-1.96609	-1.67179	-1.51068	-1.413	NA	-1.82361	-0.548123	-1.4001	-0.831826	-1.04041	-0.851047	-0.200274
Cyfip1	A0A0G2K472	others	3.94363	4.28763	4.24182	4.10397	4.23946	4.23992	4.35842	4.40648	4.63665	4.33748	3.70086	2.86289	2.9701	2.66576	2.68868	3.94077	2.91712	2.98709	2.77331	2.88492
Dguok	A0A0G2K478	others	0.0290402	0.459092	-0.531614	-0.0027075	0.716847	-0.521151	-0.109444	-0.911672	-0.330596	0.11415	-0.683461	-1.07904	-2.74119	NA	-1.67304	-1.16734	-2.44928	-2.74524	NA	NA
Tnik	A0A0G2K490	others	2.86324	3.29402	3.24001	3.23584	3.08503	3.42821	3.61923	3.58202	3.81283	3.53942	2.84506	3.25958	2.39634	2.54857	2.67261	4.00317	4.16651	3.74799	3.85377	4.00518
Qpct	A0A0G2K497;D4AC85	others	-2.58038	-3.24809	-3.41296	-3.34924	-3.0621	-3.22475	-3.65847	-2.72734	-4.03882	-3.04631	-3.70262	-3.19946	-3.53544	-3.34266	NA	-2.19564	-2.5834	-3.11491	-2.88089	-3.14127
Rab11fip5	A0A0G2K4A0	others	0.752679	0.838566	0.870575	1.08108	0.936468	0.873009	0.605458	0.749811	1.22021	0.897418	0.893454	0.140136	0.0237958	-0.228923	-0.413679	0.425219	-0.426117	-0.256798	-0.603135	-0.951514
Gprc5b	A0A0G2K4B0;B2RZ13	others	-1.21837	-0.946919	-1.07909	-1.40864	-1.27524	-1.32912	-0.870287	-1.4597	-0.640434	-0.842794	-0.881175	1.10638	0.202291	0.851198	1.34391	-0.747625	0.363347	0.0776924	0.422551	0.82383
Lmbr1	A0A0G2K4B6	others	-2.16813	-2.41124	-2.19064	-1.884	-2.27371	NA	-3.85946	NA	NA	-3.27692	-1.85906	-0.990246	-1.71804	-0.859805	-0.78037	-2.46709	-2.36447	1.45761	-2.30545	-2.10699
B4galt7	A0A0G2K4C0;Q4FZU7	others	0.262347	-0.088822	0.155568	0.179386	0.21685	NA	-2.44413	NA	-2.34245	NA	1.32887	1.08573	1.17293	1.21517	1.40607	-1.27742	-0.91907	-1.05582	-1.16243	-1.12993
Me3	A0A0G2K4C6;F1M5N4	others	0.192659	0.1667	0.455959	-0.0903655	-0.47516	-0.772233	-0.850507	-0.510927	-0.464019	-1.68828	-2.01623	-3.21959	-2.52936	-2.61877	NA	-3.13264	NA	NA	NA	NA
Fnbp4	A0A0G2K4C8;F1MAK1	others	-2.64501	-2.30555	-2.40112	-2.09422	-2.43756	-3.46247	-4.776	-3.90677	-3.97135	-4.06991	-3.70426	-3.94048	-4.38236	-4.31097	-4.18797	-4.78945	NA	NA	NA	NA
NA	A0A0G2K4D5	others	-1.94301	-1.54847	-3.08811	-2.27224	-2.03934	-1.30099	-1.59255	-1.98995	-1.9003	-1.38843	-2.52078	NA	-3.08526	NA	NA	-2.5722	NA	NA	NA	-2.77982
Stag2	A0A0G2K4D9;D3ZXT2	others	-0.9527	-0.985109	-0.819627	-0.938441	-0.61515	-2.33361	-2.49513	-2.3539	-2.81457	-2.54815	NA	-2.63982	-2.00486	-2.20708	-1.9758	-2.48189	NA	-2.30723	NA	-2.34389
R3hdm2	A0A0G2K4E8;G3V9G7	others	-0.72424	-0.407275	-0.352845	-0.509613	-0.778002	-0.700924	-0.653297	-0.248793	-0.125611	-0.822757	-1.17176	-2.26138	-1.91142	-2.14766	-1.9616	-1.17963	-1.91541	-1.53169	-2.14816	-1.98089
Rai1	A0A0G2K4G0	others	-0.399776	-0.450882	-0.723763	-0.214747	-0.280699	-2.58302	-2.03131	-2.9207	-2.20529	-1.82994	-1.77597	-1.55174	-1.33904	-1.19056	-1.72597	-1.47055	-1.59114	-2.04669	-2.00676	-1.36991
Adgra1	A0A0G2K4I3	others	-1.96715	-2.35879	-1.89901	-2.11219	-1.67733	NA	-1.70665	-1.81383	-2.01896	-1.68105	NA	NA	NA	NA	NA	-2.19288	-2.43991	-2.43466	-2.61679	-2.75532
Edrf1	A0A0G2K4K6;D3ZRW6	others	-2.40679	-2.06018	-1.9074	-2.00758	-2.13848	NA	NA	NA	-3.5248	-3.47404	-1.84906	-0.826146	-1.1903	-0.72934	-1.38974	-2.40183	-2.67176	-2.82435	-3.20729	-2.79932
Cdkl2	A0A0G2K4K8;Q6TXH3	others	-2.82275	-2.4443	-3.02024	-2.93806	-3.21382	-1.89876	-1.66453	-2.14558	NA	-2.13815	NA	NA	NA	NA	NA	NA	-3.55903	NA	NA	NA
Tsc22d2	A0A0G2K4L6;D3ZDW3	others	-2.39881	-2.25193	-2.33213	-2.27901	-1.90398	-2.19085	-2.30473	-1.8945	-2.08974	-2.62064	NA	NA	NA	NA	NA	NA	NA	NA	NA	NA
Ccpg1	A0A0G2K4M3	others	-1.53592	-2.86894	-1.68903	-2.42752	-2.21196	NA	NA	-4.32391	NA	NA	-0.175498	-0.72559	-0.175421	-0.23618	-0.0374832	-2.43927	-2.4324	-2.26723	-2.54231	-2.12591
Bcl11a	A0A0G2K4M7;Q5RJJ9	others	-0.0473454	0.125473	-1.91626	-0.481164	-0.339423	-0.50545	0.0631028	-1.06358	-0.334854	-0.371477	0.100439	0.46007	0.145964	0.4688	0.55704	-0.631124	-1.67428	-1.24628	NA	-1.40709
Acot3	A0A0G2K4M8	others	-2.47702	-2.12498	-1.63792	-1.05237	-1.38619	NA	-2.2034	-1.90163	-1.61036	-1.8992	NA	NA	NA	NA	NA	NA	NA	NA	NA	NA
Rnf41	A0A0G2K4P8;G3V930	others	-1.75757	-1.38004	-1.42213	-1.82833	-1.68071	NA	-1.60153	NA	-1.55659	-1.70385	-0.506814	0.225426	0.0583565	0.367513	-0.286842	-0.30264	-0.511536	-0.303862	-0.116652	-0.0186018
Ppp1r12c	A0A0G2K4R1	others	-0.274884	0.0709566	-0.619471	-0.164401	-0.142391	0.428853	0.621636	0.490942	0.345478	0.660484	-2.17977	-2.2203	-1.82812	-1.87511	-2.24013	-1.1931	-1.82734	-1.17722	-1.41688	-1.10087
LOC691280	A0A0G2K4R3	others	NA	NA	-0.782314	NA	NA	NA	NA	NA	NA	NA	NA	1.95215	2.10634	2.17136	2.28528	NA	NA	NA	NA	NA
Pop1	A0A0G2K4R5	others	-1.15689	-1.6961	-0.949488	-1.10154	-1.23542	-2.55021	-3.2837	-2.74653	-3.25784	-2.65894	-0.356814	-0.119238	-0.482387	-0.164132	-0.412732	-1.37441	-1.90241	-1.90686	-1.70874	-1.32612
Ddx51	A0A0G2K4S4	others	-1.05585	-1.29446	-1.01134	-1.31287	-0.979758	NA	NA	NA	NA	NA	-0.711308	-0.981441	-0.893923	-0.904184	-0.271009	NA	NA	NA	-2.82756	-2.11361
Usp45	A0A0G2K4S7;D3ZM59	others	-2.8274	-2.27045	-2.39666	-2.38256	-2.47391	-2.70429	-2.67151	-2.49216	-2.17789	-2.75682	-3.22592	-3.04926	NA	-2.82563	-3.30673	-3.08363	NA	-4.36171	-3.78589	NA
Acap2	A0A0G2K4T3	others	-1.93066	-1.52421	-1.47344	-1.39113	-1.77517	-1.64823	-1.55771	-1.54287	-1.00445	-1.49405	-3.55454	-4.29414	NA	NA	NA	-1.71405	NA	NA	-4.79438	NA
Smc5	A0A0G2K4T5	others	-3.51396	-3.59056	-3.41306	-3.46972	-3.32649	NA	NA	NA	NA	NA	-2.66917	NA	-3.6296	-2.9948	-3.12458	NA	NA	NA	NA	NA
Mipep	A0A0G2K4T8	others	0.22661	-0.0082355	0.46849	0.367676	0.400655	0.193694	-0.0282386	0.0365796	-0.335324	-0.115634	-1.42037	NA	NA	NA	NA	-1.29605	-1.60797	NA	NA	-1.35996
Cacnb1	A0A0G2K4U4;G3V6K8	others	0.397377	0.194905	0.419511	0.420239	0.0807878	0.0937671	0.10206	0.0277929	0.618225	0.287997	1.71245	2.23779	2.19523	2.21508	2.70286	2.93745	3.33766	3.46448	3.41587	3.82472
Mtus2	A0A0G2K4U7	others	-1.42548	-0.992515	-1.72297	-1.33726	-1.24075	-1.17698	-0.877564	-0.9879	-0.778069	-0.786345	-1.46951	-1.33477	-1.59626	-1.26755	-1.4471	-0.8981	-1.10016	-0.813453	-1.07066	-0.929893
Rsph1	A0A0G2K4W7;A0A0G2K6K4;A0A0G2K8M2;Q5XFW9	others	-2.83817	-3.30659	-2.85948	NA	-3.071	NA	-2.56081	-2.48861	-2.22441	-2.46379	NA	NA	NA	NA	NA	NA	NA	NA	NA	NA
Dnaja3	A0A0G2K4Y1;Q2TVU3	others	0.0591831	-0.697408	0.480966	0.0698081	0.208924	NA	-0.00969367	NA	NA	NA	-0.105706	-0.37628	0.418399	-0.230149	0.548497	0.495625	1.32774	0.663001	0.981195	1.04616
Mtg2	A0A0G2K4Z6;Q5XIH5	others	-2.22778	-2.01028	-1.84495	-2.16837	-1.95739	-2.394	-2.71084	-2.72721	-1.79238	-2.42308	-0.617986	0.369231	-0.0765577	0.648431	0.555312	-0.0340433	0.230564	-0.249428	0.535814	0.552531
Npnt	A0A0G2K500	others	-2.78515	-3.41144	-2.65306	-2.6468	-3.27182	-3.43905	-4.18353	-3.34874	-3.68935	NA	NA	NA	NA	NA	NA	-3.396	NA	NA	NA	NA
Me2	A0A0G2K502;D3ZJH9	others	2.21767	2.11154	2.42457	2.41198	2.40898	1.5122	1.58625	1.72934	1.88297	1.68648	0.950305	-0.791931	-0.612964	-0.909091	-0.831395	0.443915	-0.500776	-0.561265	-0.931057	-0.564608
Unc13b	A0A0G2K511;D3Z9Y2	others	-5.52317	-5.51118	-5.54343	-5.36078	-5.9215	-5.82527	-5.85533	-5.69163	-5.63608	-6.09789	NA	-5.58286	NA	NA	-4.78498	NA	NA	-5.21946	NA	NA
Tmem143	A0A0G2K513;D3ZSD8	others	-0.14592	-0.200096	-0.238822	-0.0600147	0.0533149	-0.597886	-0.310128	-0.892147	-0.419778	-0.482651	1.20682	1.6274	1.94983	1.7832	1.86155	0.74518	2.29407	1.62903	2.26008	1.90504
Cpeb2	A0A0G2K520	others	-0.919008	-1.15223	-0.924515	-0.736389	-1.0034	-1.64554	NA	NA	-1.67172	-2.21424	0.163436	0.521106	0.104214	0.360706	0.0796333	-0.0444048	-0.498498	-0.859115	-0.57879	-0.641796
Gnal	A0A0G2K526;G3V8E8	others	0.209482	0.162441	0.557004	0.10553	0.130477	1.42185	0.856963	1.41492	1.45831	1.75323	-0.421565	0.070499	-0.257958	-0.283001	-0.13705	1.11341	0.514523	1.11949	0.787917	0.899906
Stx16	A0A0G2K528	others	1.31013	1.1243	0.294167	1.24136	1.08977	0.718676	0.461077	0.595157	0.883298	0.750283	1.05846	1.15989	1.71523	1.26692	1.45275	0.639482	1.09987	1.08995	1.2764	0.914845
Gmcl1	A0A0G2K533;Q5I286;Q5I287	others	NA	NA	NA	-4.77912	NA	NA	NA	NA	NA	NA	-3.58466	-3.08111	-3.26226	-3.33701	-3.0608	NA	NA	NA	NA	NA
C2cd5	A0A0G2K543	others	0.592942	0.584692	0.857172	0.700705	0.656241	0.74685	0.610619	0.846577	0.979797	0.833297	1.49864	2.08504	2.24899	2.40189	2.34175	2.43208	2.97379	3.29916	3.67254	3.69353
Akap9	A0A0G2K548	others	-0.113143	-0.000111877	0.637722	0.421064	-0.302298	-0.477063	-1.32003	-0.935427	-1.68954	-1.13501	1.50902	1.87421	2.44283	2.212	1.71998	1.20692	0.506957	0.850227	0.679984	0.738597
Ptprg	A0A0G2K561;F1LP13	others	-3.80633	-3.5151	-3.38284	-3.61076	-3.28718	-3.61497	-2.97772	-4.12929	-3.61399	-3.66668	-4.14059	-3.91195	NA	NA	NA	-3.01953	-2.91121	-3.36564	-3.65877	-3.49049
Adam10	A0A0G2K562	others	0.641379	0.470743	0.630897	0.810579	0.731406	0.258297	0.3584	0.481098	0.783786	0.34999	0.677635	0.98987	1.10487	1.15576	1.23493	1.34548	1.39415	1.39081	1.39508	1.03183
Mtap	A0A0G2K583	others	0.322895	0.535381	0.636541	0.550157	0.480211	0.730282	0.87228	0.565552	0.813367	0.81212	0.154997	-0.883945	-1.06832	-2.07536	-1.90256	0.194604	-1.06897	-0.34935	-1.2359	-1.294
Spast	A0A0G2K590	others	-0.090224	-0.133326	-0.684606	NA	-0.509735	0.40612	0.611441	0.469165	0.52677	0.657532	-0.279891	-0.924208	NA	-1.62121	NA	NA	NA	NA	-1.85083	NA
Zc3h14	A0A0G2K596	others	-1.391	-3.37853	-2.39233	-2.49456	-2.19415	NA	NA	-3.59635	NA	NA	NA	-2.51337	-1.74108	-2.06175	-2.66021	NA	NA	NA	NA	NA
Exosc8	A0A0G2K5A0	others	-0.404825	-0.683177	-0.271237	-0.229266	-0.408102	-1.61677	-2.18008	-1.89843	-1.74419	-1.91165	-1.41534	NA	-1.33906	-1.07004	-1.42047	-1.35949	-1.77898	-1.19786	-1.36401	-1.41382
Setdb1	A0A0G2K5A7;D4A081	others	-1.66907	-1.71177	-1.53438	-1.55145	-1.74084	-1.93797	-2.63311	-2.32989	-2.12507	-2.21449	-1.26496	-1.96796	-1.72903	-1.78224	-1.89977	-1.27575	-1.48082	-1.34739	-1.60506	-1.37866
Tbc1d24	A0A0G2K5B0;D4A3Z3	others	2.39374	2.41969	2.52442	2.33056	2.40476	2.80956	2.68311	2.84575	3.06537	2.81691	1.77901	0.112925	0.771268	0.103011	0.0270118	2.10714	0.681723	0.966383	0.338877	0.287307
Ambra1	A0A0G2K5B6;F1LNQ2	others	-2.73141	-2.81355	-2.67945	-2.82036	-2.78436	-3.1735	-3.48769	-2.83524	-2.90517	NA	-1.70968	-1.89161	-0.921518	-1.1317	-1.01107	-1.96908	-1.85856	-1.47167	-1.55821	-1.25147
Map1a	A0A0G2K5C6	others	0.98332	1.36517	1.84309	0.717114	1.49012	1.69937	1.57894	2.41632	0.602418	1.72375	-2.40329	-0.550691	-1.17994	-2.33059	-1.74891	-1.23838	-0.415356	-0.0264216	-1.18861	-0.376749
Arhgap26	A0A0G2K5D5	others	0.124788	0.805268	0.801957	0.556068	0.569903	0.483701	0.737744	0.646793	0.743896	0.704732	-0.513929	-0.79606	-1.03549	-1.01703	-1.02815	-0.341976	-0.854452	-0.696534	-1.32585	-0.968482
Specc1	A0A0G2K5D7	others	-1.52166	-1.14863	-1.7338	-1.60592	-1.26182	-1.66567	-1.41065	-1.58064	-1.44224	-1.25719	-2.06963	-2.30884	-1.76964	-1.63477	-2.16613	-1.85618	-1.99559	-2.58247	-2.47727	-2.32634
Dnaja3	A0A0G2K5E4;Q2UZS7	others	2.71702	2.53212	2.7445	2.55599	2.56189	1.88055	1.8408	1.83869	1.98022	1.8047	3.0076	2.79279	3.1901	3.28528	3.40065	2.91053	3.13175	2.95221	3.41317	3.36491
Znhit1	A0A0G2K5F7;D3ZNG9	others	-3.86781	-4.33132	-3.77522	NA	-4.01204	NA	NA	NA	NA	-4.05229	NA	NA	NA	-4.73244	-3.85679	NA	NA	NA	NA	NA
Magt1	A0A0G2K5G6;G3V9X8	others	-1.30031	-0.826711	-1.2332	-1.21249	-0.69846	NA	-1.82493	-2.56319	NA	-1.45956	0.659693	1.39663	0.839346	1.36183	2.07246	0.0353627	0.684048	0.608337	1.17234	1.35186
Kdm4a	A0A0G2K5I7	others	-1.72476	-1.36343	-1.18734	-1.2933	-1.70081	-2.14996	-1.95237	NA	NA	NA	-1.38711	-2.37155	NA	NA	NA	-1.55148	NA	NA	NA	NA
Zfp62	A0A0G2K5I8	others	-2.50869	-2.67096	-2.65515	-2.70314	-2.75356	NA	NA	NA	NA	NA	-1.76509	0.165334	-0.458507	-0.265011	-0.151207	-2.14706	-2.04813	-3.05331	-2.6996	-2.15936
Ntng2	A0A0G2K5J5;D4A9F4	others	1.20964	1.38938	1.68103	1.63616	1.37692	1.81041	1.55441	1.93787	2.14235	1.83157	0.408971	1.22765	0.807794	0.506271	0.641718	0.816087	1.27921	1.05936	1.14831	0.876728
Ano8	A0A0G2K5K1	others	2.03314	1.64365	1.96261	1.83745	1.72242	1.66466	1.08112	1.41527	1.45457	1.14766	2.87033	2.78522	3.24384	3.07468	3.12019	2.84334	2.96594	3.52278	3.74488	3.44132
Nmral1	A0A0G2K5K3;D3ZDB9	others	0.238891	0.359078	0.258371	0.188842	-0.0959758	0.467117	0.112878	0.638483	1.28707	-0.154842	0.518816	-0.961076	-0.972297	-0.309872	-0.500918	0.0963571	NA	-0.93044	NA	NA
LOC100911440	A0A0G2K5L2	others	2.52703	2.55067	1.9215	1.66235	2.24276	1.83988	1.19743	1.56826	1.98334	1.23392	1.88408	3.09947	3.26125	2.67779	3.0108	1.50298	1.20013	1.32247	1.88118	1.60949
Kirrel3	A0A0G2K5L4;E9PTD7;Q09GS6	others	-0.354285	0.105311	-0.0321661	0.063209	-0.222873	0.143659	0.634081	0.408338	0.627173	0.408249	-0.659328	0.548677	0.0238792	0.150249	0.246789	0.166874	1.01268	0.762501	0.978204	0.74593
Prr12	A0A0G2K5M6	others	-1.99774	-2.61228	-2.64527	-2.45128	-2.169	-3.49946	NA	NA	-4.58367	NA	-3.24725	-3.44628	-3.31214	-3.54157	-3.09005	-4.1678	-4.91788	NA	NA	NA
Vps33a	A0A0G2K5N1;A0A0G2KAN2;Q3KRF0	others	0.491982	0.679321	0.33752	0.373851	0.420974	0.310631	0.434637	0.365073	0.705402	0.627849	-0.529329	NA	0.588702	0.242493	0.483318	0.66921	0.139776	-0.476636	0.704472	1.05539
Rock2	A0A0G2K5N6;F1LQT3	others	NA	NA	NA	NA	-0.0738129	NA	NA	NA	NA	0.249399	NA	-2.8193	NA	NA	-2.8799	-0.129093	NA	NA	NA	-1.7176
Acap3	A0A0G2K5N8	others	-0.387799	-0.0742042	-0.317634	-0.342399	-0.587544	0.447627	0.205844	0.271674	0.310835	0.080007	-0.015135	-1.52564	-1.16613	-1.22066	-1.31817	-0.0511035	-1.08426	-0.55855	-1.47491	-0.880581
Pcca	A0A0G2K5P9	others	0.23859	0.441122	0.555221	0.415952	0.288981	-0.5525	0.0373624	-0.56702	-0.37048	-0.159791	-0.316363	-0.326514	-0.868653	0	-0.257937	-1.20271	-0.942409	-1.26937	-0.0255292	-0.124086
Prkcb	A0A0G2K5Q0;F1LS42;Q6LDV0	others	-1.42691	-0.836169	-0.699926	0.156086	-0.979524	-1.26488	-0.345564	-0.687483	-1.36414	-0.57213	0.136303	-0.196496	-1.44522	-1.05533	-1.53225	-0.132157	-1.50638	-1.12342	-1.96018	-0.890785
NA	A0A0G2K5Q5	others	-5.29687	NA	NA	NA	-5.37577	-3.47835	-3.19066	-3.43218	NA	-3.50671	NA	NA	NA	NA	NA	NA	NA	NA	NA	NA
Clk2	A0A0G2K5Q8	others	-2.9881	-2.54809	-2.67351	-3.00944	-3.28169	NA	NA	NA	NA	NA	-2.22544	-1.15972	-0.754916	-0.985255	-1.20543	-2.87275	NA	-2.66275	NA	NA
Zfc3h1	A0A0G2K5R4	others	-1.70639	-1.52881	-1.18669	-1.18124	-1.33469	NA	NA	NA	NA	NA	-0.267408	-0.066802	0.795147	0.520265	0.662629	-1.03252	-1.36649	-0.748641	-1.07995	-1.00832
Wasf2	A0A0G2K5T9;E9PTF9;Q5FWU0	others	-3.21978	-2.8744	-3.09223	-2.83711	-2.55755	-2.52677	-2.50107	-2.86162	NA	-2.19609	NA	NA	NA	NA	NA	NA	NA	NA	NA	NA
Actn4	A0A0G2K5U9	others	2.94693	2.80206	3.3678	3.36772	3.33641	3.53133	3.49206	3.83274	3.75573	3.61599	1.63271	0.95343	0.277966	0.890937	0.0695492	2.6355	2.07637	1.30486	1.59472	1.1561
Lyst	A0A0G2K5V4	others	-3.05426	-3.33981	-3.35052	-3.18417	-3.54137	-2.5916	-3.04209	-2.63209	-2.94425	-3.03978	-2.9248	-3.19598	-2.32808	-2.81437	-2.38399	-1.90526	-1.85669	-1.50017	-1.56725	-1.11283
Dapk1	A0A0G2K5V8	others	0.0829709	0.274381	0.257013	0.0225434	0.191258	0.198304	0.198371	0.207669	0.380758	0.302389	1.15933	0.916586	0.71826	0.860116	0.525376	2.32326	1.88695	1.51387	1.96618	1.51134
Mindy4b-ps	A0A0G2K5W5;D3ZZD5	others	NA	NA	2.12006	NA	NA	NA	NA	NA	NA	2.75501	NA	NA	NA	NA	NA	NA	-3.49804	-3.69569	NA	NA
Ntrk2	A0A0G2K5X6	others	-5.05728	-4.96213	-4.85977	-4.8232	-4.79672	-4.69946	-5.31677	-4.74693	-4.76825	-4.991	-4.52264	-3.88213	-3.6793	-4.21508	-4.1913	-4.10134	-3.98082	-3.96905	-4.01574	-4.54767
Zfp11	A0A0G2K5Y5	others	NA	NA	NA	NA	NA	NA	NA	NA	NA	NA	NA	-2.5284	-2.72518	-2.83483	-3.09641	NA	NA	NA	NA	NA
Noa1	A0A0G2K602	others	-0.64214	-1.10909	-0.992335	-1.00101	-0.731192	-1.24697	-1.20592	-1.24096	-1.19564	-1.0673	-0.190611	0.151663	0.152614	0.767181	0.565634	0.07709	0.227284	0.0128174	0.723481	0.644664
Smurf1	A0A0G2K612;D3ZCF5	others	1.68888	1.79351	1.85807	1.79206	1.65064	2.0191	1.52757	2.15564	1.42601	1.36539	NA	1.01549	0.951748	NA	NA	2.22213	1.35141	NA	NA	1.04939
Large1	A0A0G2K618	others	0.420893	0.773049	0.703105	0.720775	0.748819	-1.38974	-1.47019	-1.47143	-1.60807	-1.66073	1.38144	1.81856	2.30002	2.09139	2.34669	0.398669	1.0347	0.763683	0.606186	0.354233
Ski	A0A0G2K628	others	-3.59581	NA	-3.58271	-3.88453	-4.08016	NA	NA	NA	NA	-4.59736	NA	NA	NA	NA	NA	NA	NA	NA	NA	NA
Acaa2	A0A0G2K642;G3V9U2	others	1.21727	0.930026	1.17202	1.3389	1.77989	-0.190935	0.610531	-0.298202	0.399788	0.357973	-0.513298	NA	NA	NA	NA	-0.803321	NA	NA	NA	NA
Syt16	A0A0G2K644;A0A0G2K6V7	others	NA	-2.94809	-2.54674	-3.05617	-2.89735	-2.86248	-3.31832	-2.82413	-3.15014	-3.26433	NA	NA	NA	NA	NA	NA	NA	NA	NA	NA
Cul9	A0A0G2K652	others	-0.796515	-0.63868	-0.544594	-0.640218	-0.699255	-0.490544	-0.716346	-0.578652	-0.448864	-0.723742	0.828593	1.47902	1.76397	1.97595	1.78814	2.18158	2.5112	2.78591	2.92803	2.83395
Hist1h1c	A0A0G2K654	others	4.92397	4.92419	6.05174	5.70651	5.74443	3.87327	4.56695	3.75333	4.33996	5.10583	5.99736	5.43745	4.34564	5.43332	4.87068	5.49712	5.92726	5.43018	4.96573	6.05536
LOC102556347	A0A0G2K658;M0R3X6	others	-1.48645	-1.03899	NA	NA	-1.47528	NA	NA	NA	NA	NA	-0.464168	-1.31713	-2.2088	NA	NA	-1.32223	NA	NA	NA	NA
Trim29	A0A0G2K659;D4ABW9	others	NA	NA	NA	NA	NA	NA	NA	-0.286407	NA	NA	NA	NA	NA	NA	NA	NA	NA	NA	NA	NA
Dixdc1	A0A0G2K662	others	-3.42807	-3.21693	NA	NA	-2.72544	NA	NA	NA	-3.40432	NA	-3.24933	-2.89879	NA	-2.47671	-2.8695	NA	NA	NA	NA	NA
Hspb11	A0A0G2K664;B1WC57	others	-1.64151	-1.65596	-1.74641	-1.60406	-1.63048	-1.26875	-1.10242	-1.21723	-0.822457	-0.826935	-2.35839	-2.44664	-2.28543	-2.52725	-2.69213	-1.34564	-1.75373	-1.71715	-1.89189	-1.40552
Sptbn4	A0A0G2K677	others	1.81742	2.04288	2.03029	2.14773	2.08766	1.45067	1.4508	1.34249	1.46834	1.57107	2.89115	1.88679	2.73142	2.87011	2.47573	2.70431	2.4785	2.90937	2.72225	2.88237
Rubcn	A0A0G2K687;A0A0G2K9T0	others	NA	NA	-6.04458	NA	NA	NA	NA	NA	NA	NA	NA	NA	-6.04642	NA	NA	-6.26172	NA	NA	NA	NA
Myof	A0A0G2K695;D4ACN7	others	-1.01166	-1.72185	-0.607327	-0.905407	-1.51793	NA	NA	NA	NA	NA	-0.216151	-0.127334	0.543241	0.60677	0.393004	-0.455831	0.0723797	0.541885	0.518271	0.141579
Rufy3	A0A0G2K6A9	others	-1.71991	-2.13678	-2.36158	-1.94134	-2.47378	-3.06973	NA	-2.58624	-2.04384	-2.75481	-2.82139	NA	-2.28159	NA	-3.74224	-2.16067	NA	-3.57519	-3.38715	-3.23029
Trim5	A0A0G2K6C7;D4A0Y0;Q6AYT1	others	0.569072	1.215	0.996788	1.36196	1.61828	0.930162	NA	1.07252	NA	1.71677	NA	-0.109951	NA	0.738404	NA	-0.244618	-0.0177433	NA	NA	0.428126
Kdm6a	A0A0G2K6D0	others	-4.35118	-4.39284	-4.00195	-4.14088	-4.28852	-5.09757	-4.96374	-5.07283	-5.52896	-5.02532	-5.28719	-7.39728	-4.73196	-4.93996	-4.72589	-5.11788	NA	-5.41739	-6.01611	-5.65823
Pitrm1	A0A0G2K6D5	others	1.797	1.6102	1.79653	1.67422	1.68738	1.25471	1.2659	1.06838	1.20692	0.991853	0.366257	-1.51305	-1.14765	-1.87007	-1.66133	-0.0599695	-1.12248	-1.44061	-1.56658	-1.1844
Orc5	A0A0G2K6D6;Q5M7U2	others	-3.28279	-3.62569	-3.38814	-3.68071	-3.39676	NA	NA	NA	NA	NA	-3.9436	-5.17162	-3.60987	-4.38324	-4.25249	NA	NA	NA	NA	NA
Grk6	A0A0G2K6E5;P97549	others	0.688361	0.178498	0.694821	0.641614	0.40697	0.790535	0.802088	0.969298	1.01772	0.767757	0.550111	-0.195234	-0.236634	-0.706108	-0.527534	1.15351	0.429524	0.347584	0.336365	0.251269
Adck5	A0A0G2K6E7;B5DEJ4;G3V9I7	others	-1.39803	-1.35615	-1.13974	-1.18207	-1.3031	-1.64331	-1.64129	-1.42724	-1.41884	-1.54429	-1.76435	-1.87512	-1.04055	-1.4215	-0.6299	-2.05432	-1.77379	-1.68214	-1.35993	-0.972107
Csmd2	A0A0G2K6F2	others	0.492283	0.704343	0.989725	0.865065	0.881808	0.635331	0.86565	1.0086	1.21744	1.06273	1.78054	2.80546	2.82971	2.89413	2.99262	2.6444	3.58949	3.49334	3.85298	3.73389
Apmap	A0A0G2K6G2	others	-0.00773344	0.127212	-1.00241	0.233415	-0.0247787	-1.27041	-0.883702	-2.17544	-0.669066	-1.14298	-1.12124	-1.00625	-2.45951	-0.828721	-0.942825	-1.79186	-1.21043	-2.61847	-0.743174	-1.24726
Kdm5b	A0A0G2K6G9	others	-1.07892	-1.11892	-1.12976	-1.04768	-1.15837	-3.47694	-3.61373	-3.27508	-3.24437	-3.23618	-2.0302	-1.80488	-2.14462	-1.49122	-2.16276	-3.25229	-3.75164	-4.27723	-3.99513	NA
Aph1a	A0A0G2K6H8	others	-1.03061	-1.32506	-1.04656	-1.34405	-1.18087	-1.42242	-1.60912	-1.89742	-1.66422	-1.69174	-1.8548	-1.80834	-1.46089	-1.39538	-1.23058	-1.57439	-1.6296	-1.60829	-1.61688	-1.3757
LOC691716	A0A0G2K6I0	others	NA	NA	NA	NA	NA	NA	NA	NA	NA	NA	3.43336	4.6021	3.85312	4.79176	4.00363	2.01469	3.2664	2.89344	2.82538	3.11351
Enah	A0A0G2K6I4;Q5XHX3	others	1.86986	2.31142	2.06855	2.10761	2.15833	2.09041	2.44975	2.10614	2.51601	2.41601	1.05756	0.540865	0.486923	0.650512	0.409233	1.14665	0.792232	0.726106	0.557954	0.748404
Dennd1a	A0A0G2K6J1	others	-0.230256	0.173921	0.0930168	0.133583	-0.129994	0.373624	0.379458	0.487317	0.434023	0.389842	0.362975	1.58934	1.56691	1.83885	1.32355	1.30869	1.63781	1.79537	2.04233	1.38992
Myl6	A0A0G2K6J5	others	1.48355	NA	0.166956	1.20955	1.51839	0.911837	1.4073	1.26336	1.23573	1.61793	-0.494198	0.142683	-0.240149	0.107265	-0.952579	1.67661	1.76221	0.877834	1.57226	1.2049
Ipo8	A0A0G2K6J6	others	-2.92929	-2.98159	-2.94575	-2.78487	-2.79432	-2.70051	-3.27059	-2.90116	-2.84028	-3.10696	-2.15315	-3.53529	-2.90865	-2.96859	-2.80235	-2.47761	-3.34658	-3.10619	-2.86785	-2.69994
Cdk5rap2	A0A0G2K6K7;K7QQW0	others	NA	-1.31387	-3.70419	-3.24789	NA	-2.20215	NA	NA	NA	NA	-2.39635	-2.44879	-2.84465	-2.84292	-3.23997	-3.34161	NA	-3.03715	-2.92514	-3.44871
Rev3l	A0A0G2K6L3;F1M8G6	others	0.108312	0.0892074	-0.12236	0.0522939	-0.0486754	-0.730279	-0.463204	-0.995738	-0.455036	-0.884082	0.701678	0.808215	0.951137	0.822606	0.603742	0.408139	-0.128065	0.445988	-0.00045258	0.477081
Sall2	A0A0G2K6M7;D4ADE6	others	-4.32258	-4.10485	-3.86294	-4.17071	-3.94811	-4.27198	NA	-4.67402	-5.46508	-4.55567	-3.28315	-2.02834	-2.87322	-2.11689	-2.0335	-3.336	-2.99691	-3.12005	-2.40559	-1.83208
Depdc5	A0A0G2K6M8	others	-1.68152	-1.50244	-1.33416	-1.65123	-1.82958	-1.29279	-1.60454	-1.33377	-1.34258	-1.65037	-1.87485	-2.6986	-1.71847	-2.08896	-2.21411	-2.12315	-2.42929	-1.91568	-3.54801	-2.66564
Adgrb2	A0A0G2K6N2;D3ZN99	others	0.558851	0.249253	0.696818	0.423633	0.66317	0.467479	0.280411	0.527584	0.540952	0.63518	0.903844	1.43765	1.57301	1.44144	1.87543	1.33883	1.74462	1.69667	2.02443	2.16584
Parn	A0A0G2K6N8;A0A0G2QC45	others	-1.01436	-1.31249	-0.833719	-1.23628	-1.20805	NA	NA	-3.05426	-3.28948	-3.04913	-0.63134	-2.08325	-2.29403	-2.8702	-2.39887	-2.23853	NA	-0.908597	NA	-3.27859
Commd4	A0A0G2K6N9	others	0.663216	0.302802	-0.694283	0.0456546	0.425635	-0.314665	0.645049	-0.142444	0.433589	0.700079	-0.186738	-1.52136	-1.52318	-1.99733	-1.98108	0.322296	-1.26161	-1.5475	-1.13665	-1.8193
Mfsd4a	A0A0G2K6P5	others	0.000211551	-0.50415	0.0535003	-0.280817	-0.627982	0.448171	0.235976	0.639808	0.353727	-0.105355	NA	NA	NA	NA	NA	NA	NA	NA	-1.11213	NA
Nek3	A0A0G2K6R1;D3ZCU1;D3ZTD6	others	-2.87308	-2.54308	-2.55269	-3.12328	-3.1665	-1.92281	-2.07853	-2.18312	-1.86947	-2.11684	-2.66375	NA	-3.83119	NA	NA	-2.84274	-3.33049	-3.30368	-3.12728	-2.9655
Ehbp1l1	A0A0G2K6R8	others	-3.21195	-3.96964	-3.71798	-3.6844	-3.23384	-3.81904	-3.49066	-3.67921	-3.49569	-4.01521	-3.88021	-4.11048	-3.1504	-3.82501	-3.58092	-3.58975	-3.20864	-2.90126	-3.09375	-2.92109
Cln5	A0A0G2K6S0	others	-2.9579	-3.31053	-3.50445	-3.36731	-3.1392	NA	NA	NA	NA	NA	NA	-3.46187	NA	-3.8614	-2.87403	NA	NA	NA	NA	NA
Setd1a	A0A0G2K6T6	others	-1.93665	-2.01029	-1.54859	-1.72918	-1.76287	-2.4692	-2.35202	-2.67472	-2.1811	-2.47017	-1.61201	-2.41022	-2.16616	-2.63792	-2.88672	-2.05307	NA	-2.42816	-2.57027	-2.81754
Pcdh1	A0A0G2K6T9	others	2.82533	2.77296	3.19638	3.02058	3.15221	3.32318	3.44663	3.57486	3.6005	3.66888	1.07204	2.11671	2.01094	2.1102	2.31285	1.98876	3.03382	2.94141	3.19853	3.18445
Nsf	A0A0G2K6U1;F1LQ81	others	-0.507487	1.65509	-0.0113289	0.674485	0.29197	NA	NA	NA	0.758135	-2.3221	1.7809	2.41127	2.13346	2.11972	2.47641	0.538061	0.594127	NA	1.32292	NA
Kif16b	A0A0G2K6V6;D3ZFN9	others	-0.393667	NA	0.149769	NA	NA	0.153358	0.225119	NA	NA	-0.224028	NA	NA	NA	NA	-1.28009	0.856528	NA	NA	NA	NA
Sowaha	A0A0G2K6W3	others	NA	-1.56027	NA	-2.14902	NA	-1.95094	NA	NA	-1.70593	NA	-2.5859	-1.97113	NA	NA	NA	-1.28433	-2.05068	-1.64137	NA	-1.30853
Plekha7	A0A0G2K6Z8	others	-2.92387	-2.96612	-3.15234	-2.69601	-2.65993	-2.8251	-2.87673	-2.89109	-2.853	-2.65571	-1.61861	-1.92388	-2.1725	-1.68439	-1.89879	-0.908029	-1.22006	-1.65444	-1.66445	-1.62941
Tbc1d5	A0A0G2K712;F1M9Q1	others	-1.62153	-1.35656	-1.66065	-1.40557	-1.50773	-1.44947	-1.41043	-1.57998	-1.2538	-1.19119	-1.93522	-2.29749	-2.14565	-2.31661	-1.7569	-2.531	-2.74138	-2.37472	-3.4049	-2.09267
Cables2	A0A0G2K716	others	-1.69168	-2.00987	-1.57828	-1.69159	-1.70268	-1.86164	-2.08619	-1.97801	-1.61239	-1.8718	-0.711026	0.79879	0.389362	0.898499	0.996025	0.596995	1.2086	1.65579	2.12825	1.98045
Cnot2	A0A0G2K717	others	0.741996	0.723204	0.82486	0.744687	0.502319	-0.0863997	-0.193372	-0.384263	-0.250128	-0.230541	1.12897	1.94079	2.70568	2.49785	2.11068	1.24772	1.27716	1.40814	1.34819	1.67598
Ddx3x	A0A0G2K719	others	3.17889	3.411	3.30444	3.35067	3.23906	1.93825	1.75778	1.60549	2.2131	1.7951	3.32522	1.47641	1.68933	1.38675	1.23324	2.03148	0.633037	0.83597	0.267729	0.698369
Cdh4	A0A0G2K728	others	-0.241384	-0.0353952	0.17297	0.26843	-0.0636768	0.753968	0.420684	0.822219	0.311433	0.716425	0.418617	1.15883	1.25108	0.938311	0.978175	1.47492	2.17544	2.20363	2.39031	1.98117
Pusl1	A0A0G2K730	others	-2.21332	-2.01988	-1.74486	-1.6913	-1.49334	NA	-1.66107	-2.03082	-1.91492	-1.75843	-1.76947	-2.7267	-1.54748	-1.4427	-1.59204	-1.18294	-1.61643	NA	-2.11325	-1.87508
Kdm1a	A0A0G2K736;B3STT9;F1MA31	others	0.55023	0.389696	0.802444	0.581961	0.396427	-0.767731	-1.36266	-0.892771	-1.36554	-1.04727	0.214406	-0.188935	0.612179	0.199181	0.428389	-0.361668	-0.966218	-0.847375	-0.846711	-0.589212
Samd1	A0A0G2K745	others	-1.54236	-1.60992	-1.75833	-1.60238	-1.58906	-3.6796	-4.01913	-3.30626	-3.72769	-3.50739	-1.20622	-1.38457	-1.49232	-1.5232	-1.27169	-2.7179	-3.93836	-4.17319	NA	-3.07097
Acbd3	A0A0G2K756;G3V6E4;Q5XI18	others	1.962	1.53405	2.16466	1.9426	1.87882	0.110688	-0.0578215	0.00244167	-0.107804	0.0292308	-0.702807	-0.884064	-1.65202	-1.58661	-1.42112	-1.30793	-2.06684	-1.85772	-2.15181	-1.7298
Cul2	A0A0G2K761	others	2.68961	2.76553	2.94146	2.8154	2.68532	3.04683	2.95541	3.12823	3.19422	2.98205	3.04881	2.11689	2.28481	2.14568	2.11581	3.04477	2.24862	2.54122	2.46552	2.43225
Rhot1	A0A0G2K777	others	2.49353	2.23897	2.59959	2.4519	2.50859	2.15086	2.24583	2.19219	2.30569	1.99859	2.27411	2.12458	2.06208	2.2326	2.14504	2.02858	2.22652	1.66465	1.8839	1.7785
Ppfibp1	A0A0G2K781	others	-2.36555	-2.73838	-2.2384	-2.26062	-2.24449	-2.2719	-2.15885	-2.18651	-2.06371	-2.19552	-1.81591	-1.45706	-1.44372	-1.53725	-1.35189	-1.11069	-1.00746	-0.700692	-0.912043	-0.524391
Gk	A0A0G2K785;A0A0G2KA23;D3ZCI0	others	-0.114886	NA	0.0544015	-0.0147911	0.0544319	NA	-1.07925	-0.976991	-0.317244	-1.23207	-1.05926	NA	NA	NA	NA	NA	NA	NA	NA	NA
Mrpl33	A0A0G2K791;D4ABL7	others	1.47123	0.988775	-0.830085	0.416029	0.933321	-0.495607	0.933752	-0.548028	0.134736	0.49759	3.69087	4.6656	4.13137	4.38691	4.13218	3.90915	4.51433	3.97934	4.5991	4.50003
Dysf	A0A0G2K7B6	others	-2.38802	-2.67952	-2.3467	-2.50546	-2.76546	-2.99223	-3.52675	-2.67111	-2.51615	-3.63338	-1.14465	-0.616658	-0.574128	-0.193216	-0.522619	-1.49556	-1.01517	-0.705104	-0.497392	-1.086
Csnk1g1	A0A0G2K7C4	others	-1.14254	-1.02677	-0.778079	-1.28729	-1.35717	-0.856617	-0.671026	-0.755829	-0.221377	-0.69951	-1.97039	-0.165765	-0.700921	-0.885496	-0.275723	-0.881406	-0.481165	-0.526067	-0.433169	-0.451596
Nars2	A0A0G2K7D7	others	-0.0437453	0.124941	0.0647652	0.136207	0.17979	-0.489387	-0.258658	-0.706577	-0.150129	-0.431816	-0.837201	NA	-2.14271	-2.34162	NA	-1.56376	NA	-2.97252	NA	-2.35474
Cacna2d1	A0A0G2K7E5;Q8CFG7;Q8VHS9	others	3.24936	3.46598	3.63084	3.45278	3.19448	3.15298	3.37746	3.34729	3.8016	3.2466	3.70311	4.20944	4.62223	3.94928	4.4523	4.45672	5.34437	5.04623	5.41157	5.30714
Zdhhc6	A0A0G2K7F3;F1LQB4;Q32PY5	others	-1.86541	-1.78553	-1.77455	-1.73823	-1.899	-2.29909	-2.40361	-2.47313	-2.54775	-1.88875	-2.40284	-1.70074	-1.42025	-1.84051	-0.618749	-3.65786	-2.52846	NA	-2.43793	-2.25328
Agfg2	A0A0G2K7G2	others	0.139243	0.685735	0.929615	0.876487	0.351332	0.86201	1.26285	1.21801	1.25818	1.02377	-1.03815	-1.59268	-2.04698	-1.71124	-1.79554	-0.346303	-0.892278	-0.932539	-1.40261	-0.960397
Tmem237	A0A0G2K7G5	others	-3.79128	-4.14475	-3.68746	-4.09047	-3.77567	-3.82685	-3.75862	-3.7237	-3.73803	-3.48194	NA	-3.84709	-4.48832	NA	-4.86639	-3.68446	-3.39513	-3.80625	-3.23945	-3.55842
2008-09-01	A0A0G2K7G7	others	-1.02774	-0.634415	-0.420995	-0.294658	-0.554328	-0.518533	0.355218	0.167049	0.476224	0.466554	-0.669559	0.314491	0.188	-0.409096	0.77187	-0.469941	1.20525	0.347805	1.49624	0.936322
Arap2	A0A0G2K7I9	others	-4.34813	-3.93049	-3.94338	-3.90242	-4.1158	-3.6804	-3.49956	-3.3651	-3.31837	-3.54417	-3.41392	-3.3419	-3.09486	-3.10033	-3.0513	-3.19249	-3.01193	-3.34023	-3.25821	-2.90853
Card19	A0A0G2K7J6;D3ZPP9	others	-3.49994	-4.40559	NA	NA	-3.56591	NA	NA	NA	NA	NA	-1.20361	-2.3072	-1.01816	-1.65294	-1.6213	-1.34229	-1.18222	-1.64374	-1.38123	-0.976488
Mrps10	A0A0G2K7L0	others	0.928221	-0.0409871	-0.192863	0.339483	0.68369	NA	0.192784	NA	-0.319434	NA	2.78188	2.79399	3.10016	2.91105	3.04708	3.69589	4.01296	3.47135	4.23619	3.86611
Igsf3	A0A0G2K7L2	others	2.62453	2.50917	2.73273	2.47828	2.32756	2.55473	2.34685	2.58916	2.66533	2.27987	2.75748	2.609	3.38414	2.97206	3.00792	3.04895	3.0852	3.62864	3.64734	3.32162
Itpk1	A0A0G2K7L4;D3ZQM7	others	1.84191	1.83158	2.15062	1.91273	1.71589	2.46886	2.46055	2.57671	2.51696	2.23271	1.58675	0.32608	0.717216	0.192235	0.267906	1.74973	0.94511	1.32934	0.859908	1.23043
NA	A0A0G2K7M1	others	-1.71156	-2.72679	-1.87412	-1.84517	-2.12008	-1.12805	-1.76243	-0.716216	-1.39532	-1.44376	-1.92486	NA	NA	NA	NA	-1.28523	NA	-2.53337	NA	NA
Rad23a	A0A0G2K7M2	others	-1.28997	-1.99875	-1.54702	-1.77793	-1.91185	-0.717728	-0.754265	-0.632334	-0.893981	-1.07399	NA	NA	NA	NA	NA	NA	-3.02086	NA	NA	NA
NA	A0A0G2K7N7	others	-0.673275	-0.395207	-0.357054	-0.27528	-0.476137	-1.04872	-1.81862	-2.44317	-1.72499	-1.43157	1.30626	2.58189	2.32818	2.33803	1.8667	1.9519	2.50006	1.64595	1.96122	2.1742
Bptf	A0A0G2K7N8	others	-0.939656	-1.32892	-0.958374	-1.13201	-0.920738	-1.98634	-2.29926	-2.06431	-2.33552	-2.22989	-1.86626	-2.46569	-2.08875	-2.23907	-2.22866	-2.14543	-2.59716	-2.52173	NA	-2.90542
Arhgap5	A0A0G2K7N9	others	0.172705	0.606975	0.499153	0.518913	0.658537	0.708561	0.821412	0.655119	1.00664	0.953338	-0.495376	-1.0489	-1.26915	-1.1877	-1.50465	-0.297035	-0.80287	-1.02965	-1.10491	-0.853286
Phf14	A0A0G2K7P2	others	1.08924	0.874911	1.11032	0.958043	0.968188	-1.38657	-2.19817	-2.03822	-2.17758	-2.235	0.678347	1.27334	0.756479	1.17055	1.23893	0.31594	0.0499273	0.254225	0.0368784	0.037421
Ncam2	A0A0G2K7P9;F1M8G9	others	2.37982	2.09768	2.52836	2.34106	2.42041	2.72189	2.35336	2.75438	2.60876	2.67769	0.55823	0.708521	0.857403	0.501389	0.967187	1.19579	1.24081	1.57874	1.46774	1.58074
Ints6	A0A0G2K7S2	others	0.551897	0.503275	0.64579	0.729638	0.653378	-0.988574	-2.27943	-1.84489	-1.51804	-1.70229	1.83174	2.91387	3.02051	3.25074	3.28112	0.648469	0.657842	0.901779	0.910697	0.824254
Nup155	A0A0G2K7T6	others	-0.306457	-0.474317	-0.218462	-0.519848	-0.198324	-2.12282	-2.64077	-2.21316	-1.75235	-2.26665	NA	NA	NA	NA	NA	NA	NA	NA	NA	NA
RGD1305110	A0A0G2K7U6;A0A0G2K9M0	others	-0.754259	-0.598592	-0.545829	-0.666116	-0.770984	-0.448081	-0.645349	-0.548173	-0.57876	-0.793612	0.180629	0.130733	0.644412	0.211529	0.423251	0.612815	0.445557	0.927633	0.740228	1.05594
Map4k4	A0A0G2K7W4	others	2.21847	2.2166	2.33087	2.33265	2.30611	2.61136	2.48163	2.53818	2.68683	2.65723	2.45308	2.14356	2.1787	1.72872	1.85879	2.94751	2.57071	2.73436	2.46712	2.69481
Ahsa2	A0A0G2K7W5	others	-0.134906	-0.581923	-0.537304	-0.246667	-0.877	-0.142385	-0.282625	-0.201128	0.0466296	-0.532529	-0.141363	NA	NA	NA	NA	0.0589454	NA	-0.99537	NA	NA
Traf3	A0A0G2K7X2;D3Z9G0	others	1.3698	2.07749	1.84982	1.94756	1.81863	1.76647	2.13851	1.94231	2.30693	2.00303	1.27624	2.11238	1.15663	1.72496	2.14181	1.94683	2.73924	1.74567	2.41554	2.31598
Oxr1	A0A0G2K7Y2	others	-1.43682	-1.74002	-1.62761	-1.59251	-1.64662	-0.855147	-1.47913	-0.957546	-1.16139	-1.25859	-3.14938	NA	-5.11733	NA	-4.09898	-3.58539	-4.01792	-3.55245	-4.07465	-4.16202
Kif23	A0A0G2K7Y7;D4AAG4	others	0.709642	1.12264	0.373253	0.941253	0.783596	0.771146	0.720739	0.943028	1.54123	1.21824	0.30433	NA	NA	NA	NA	NA	-2.17414	-2.0781	-0.793422	NA
Zfp346	A0A0G2K7Z1;D3ZQL4	others	-0.676455	-0.980863	-1.58932	-0.709936	-0.880375	NA	NA	NA	NA	NA	-0.913002	1.33888	0.989418	1.40594	0.976107	-1.67841	-1.99649	-1.97742	-1.27111	NA
Asap2	A0A0G2K808	others	-0.170247	-0.00333649	0.152318	0.15547	-0.080199	0.458052	0.825716	0.625013	0.702365	0.536469	-1.00702	-1.82816	-1.90743	-1.93179	-2.59117	-0.502345	-1.36266	-1.23902	-1.55295	-1.36443
Agap1	A0A0G2K847	others	2.00944	1.74658	2.05686	1.80879	1.67908	2.32309	2.17985	2.42214	2.3905	2.09204	2.07425	1.40908	1.87655	1.4313	1.69307	2.58263	1.79948	2.84791	3.15883	3.22573
Taf4	A0A0G2K849	others	-2.2192	-2.38154	-2.73169	-2.12934	-2.23274	NA	NA	NA	NA	NA	-0.838203	0.238639	0.529577	0.581074	0.336809	-1.50332	-1.31175	-1.33841	-1.22344	-1.10069
Kifc2	A0A0G2K857	others	-1.16143	-1.16829	-0.931639	-1.19124	-1.61263	-0.704256	-0.909587	-0.73427	-0.846825	-1.52342	-0.57241	-0.543177	-0.440936	-0.973341	-1.02285	0.101684	-0.000124117	-0.258256	-0.273083	-1.10219
Arhgef12	A0A0G2K860	others	0.601815	1.01396	0.884578	0.959156	0.848584	1.07464	1.27379	1.15843	1.3536	1.24928	0.504294	-0.552946	-0.456211	-0.531357	-0.662378	0.529249	-0.240117	-0.144681	-0.455174	-0.224728
Tpd52	A0A0G2K865	others	0.206405	0.901443	0.101536	0.407595	0.139809	0.40604	1.07163	0.81198	1.94995	0.973759	0.487955	-0.00830574	-0.517709	-0.441968	-0.346925	0.276576	-0.129315	-0.323746	-0.473313	-0.378809
Pde2a	A0A0G2K876	others	-5.27325	-4.72814	NA	NA	NA	NA	NA	NA	NA	NA	-4.78054	NA	NA	NA	-5.21075	NA	NA	NA	NA	NA
Exoc2	A0A0G2K888	others	-2.27182	-2.05911	-2.18432	-2.80317	-2.29853	-1.72967	-2.24362	-1.81146	-1.82005	-1.9861	NA	NA	NA	NA	-1.60609	-0.056953	-0.0816235	NA	-0.067887	0.591596
NA	A0A0G2K8A9	others	-1.07039	-1.35735	-0.677617	-0.943717	-1.1259	-1.84146	-2.3013	-2.12083	-2.26848	-2.0369	0.690887	2.25234	1.76657	1.99342	1.58762	1.00453	1.62967	0.829899	1.15569	1.29368
Ube2j2	A0A0G2K8C5;Q6AYB7	others	-1.1775	-1.44184	-1.71111	-1.15482	-0.936666	-2.34995	-2.29237	-2.24926	-1.8605	-2.20331	-2.39952	-1.55072	-3.14509	-2.26994	-1.49879	-3.11913	-3.04938	NA	-2.50647	NA
Mospd2	A0A0G2K8D1	others	0.351811	0.318576	0.445029	0.380151	0.429805	-0.392863	-0.568063	-0.444513	-0.50389	-0.513286	-0.139566	-0.993749	-0.758522	-0.864118	-0.752133	-1.07131	-1.29231	-1.24564	-1.29593	-1.31707
Dcun1d1	A0A0G2K8D6;D3ZRV0	others	0.37403	0.658797	-0.200018	0.540093	0.344725	0.598552	0.904149	0.482683	1.21792	0.826041	-0.267631	-1.13158	-1.31365	-1.73957	-2.07584	-0.205174	-1.73099	-1.50309	-1.85391	-2.32983
Ints10	A0A0G2K8E5;A0A0G2KA04;B2RYP7	others	-1.55751	-1.68252	-1.43692	-1.38139	-1.40473	-2.94408	-3.07024	-3.97116	-2.98571	-2.91358	-2.16699	-1.34492	-1.97585	-1.13928	-2.20547	-2.89724	NA	-2.68583	-3.12306	-2.54715
Man2b2	A0A0G2K8F6;B5DEJ3	others	NA	-0.95815	NA	NA	NA	NA	NA	NA	NA	NA	NA	NA	NA	NA	NA	NA	NA	NA	NA	NA
Ube2a	A0A0G2K8F7;Q6AXR9	others	-0.488323	-0.362731	-0.372225	-0.104455	-0.647117	-0.347449	-0.160925	-0.136611	0.115606	-0.159803	-1.62554	-3.00721	-2.47848	NA	-3.45463	-1.35802	-2.92102	-2.53919	-3.58849	NA
Apc	A0A0G2K8G0;G3V8Q9	others	-0.415607	-0.185559	-0.0919472	-0.219571	-0.264565	-0.0590455	-0.15259	0.0501252	0.369149	-0.252485	-2.74358	-2.69188	-1.93616	-2.01051	-2.93378	-2.2106	-2.10422	-2.22858	-2.84712	-2.18755
Ehmt2	A0A0G2K8H1;Q6MG72	others	0.0914767	-0.225752	-0.0203113	-0.180656	-0.0600019	-1.75341	-2.19576	-1.88806	-1.99547	-2.10506	-0.409295	-0.140936	0.396736	0.128631	0.655269	-0.781145	-0.969427	-1.07727	-1.12054	-1.03146
Sh3bgrl2	A0A0G2K8I0	others	0.865235	0.852038	0.925294	0.884926	0.995976	1.04411	1.22514	1.20105	1.59058	1.5764	-0.00567445	-0.0286399	-2.76446	-2.34077	-2.38408	0.0472826	0.62001	-1.64231	-2.11563	-1.63982
Pcdh19	A0A0G2K8I5;D3ZG18	others	-0.598355	0.0844367	-0.155467	0.0666482	-0.0937358	-0.0496008	0.559159	0.163148	0.426413	0.254883	-0.0934124	1.15852	0.661626	0.911242	0.942277	0.408947	1.54558	1.12852	1.57996	1.22924
Mrps28	A0A0G2K8L9	others	1.56477	1.28086	-0.91395	0.912686	1.23749	-0.578261	0.804704	-0.837029	-0.182469	0.84771	3.76873	3.69354	4.09267	4.22741	3.50528	3.77044	4.01474	2.88068	4.22267	4.24996
Tpd52l1	A0A0G2K8M7	others	-1.3652	-1.36818	-1.11775	-1.45923	-1.28273	-0.349517	-0.782304	-0.233534	-0.575359	-0.339811	-2.04842	-3.10496	-2.21911	-2.14594	-2.16691	-2.11467	-2.1068	-1.8419	-1.96038	-0.969045
Col26a1	A0A0G2K8N4;F1M0M7	others	NA	NA	NA	NA	NA	-4.97661	NA	-5.43758	NA	NA	NA	NA	NA	NA	NA	NA	NA	NA	NA	NA
Ankmy2	A0A0G2K8N6	others	1.47554	1.47411	1.73467	1.54076	1.44221	1.74754	1.55951	1.71984	1.76754	1.82717	1.07768	-0.293792	-0.125119	-0.553924	-0.629978	0.922893	-0.175571	-0.0356541	-0.543633	-0.574074
Nek9	A0A0G2K8N9	others	-1.91388	-1.63572	-1.61097	-1.53882	-1.53972	-1.40928	-1.22047	-1.39888	-1.1799	-1.01946	-1.23512	-0.985577	-1.85663	-2.2168	-1.83903	-0.301382	0.0788015	-1.27901	-1.09828	-0.526973
Nedd4	A0A0G2K8P3	others	2.44225	2.22134	2.64521	2.48266	2.35671	2.83148	2.81007	2.98212	2.74539	2.67264	1.65783	0.555836	0.848388	0.402462	0.291726	2.32689	1.22859	1.55666	0.985227	1.17801
Gramd3	A0A0G2K8Q2	others	NA	NA	NA	NA	NA	NA	NA	NA	NA	NA	NA	-0.290509	-0.867455	-0.569719	-0.493012	-1.4596	0.998617	0.476324	0.435433	0.792342
Lsm2	A0A0G2K8Q7	others	1.87071	1.37574	1.21095	1.64978	1.81577	0.419173	0.944401	0.19172	0.551461	1.04433	0.893403	2.52419	2.3884	2.69375	2.36166	0.550193	0.229097	-0.311746	-0.279684	-0.107141
Uqcr10	A0A0G2K8Q8;B2RYX1	others	4.11373	2.97518	0.187651	2.267	3.33906	1.7819	3.66384	1.79112	1.57848	3.23165	5.03889	4.1369	6.0535	5.48981	3.09375	1.47811	3.86909	3.77598	4.19432	3.69102
Lmo7	A0A0G2K8R3	others	-0.0458167	0.356478	0.735097	0.564259	0.488212	0.36992	0.395674	0.58657	0.305835	0.505548	1.27477	1.21692	1.49106	1.75378	1.3288	2.04057	2.13636	2.21359	2.137	2.28695
RGD1564958	A0A0G2K8S2	others	NA	NA	-0.929256	-0.990007	NA	NA	NA	-0.580458	-0.775494	NA	NA	NA	NA	NA	NA	NA	NA	NA	NA	NA
Wdfy2	A0A0G2K8S4;D4A0J0	others	-4.40713	-3.81927	-4.31935	-3.80859	-3.65034	NA	NA	-2.87308	NA	-3.92869	NA	NA	NA	NA	NA	NA	NA	NA	NA	NA
Bend6	A0A0G2K8T8	others	-3.01952	-2.66327	-2.09067	-1.97894	-2.241	NA	NA	NA	NA	NA	NA	-1.5666	NA	NA	NA	NA	NA	NA	NA	NA
Ptprm	A0A0G2K8V0;F1LPJ1	others	-0.91105	-0.990106	-0.972761	-0.977818	-0.864344	-0.732737	-0.984694	-1.04872	-1.01071	-0.905079	-0.758848	-0.196586	-0.565882	-0.420545	-0.0540397	0.0748511	0.308506	0.226737	0.226257	0.163339
Atp11a	A0A0G2K8V1;D4A7K5	others	-2.1493	-2.4258	-2.02765	-2.30279	-2.05249	-2.06231	-2.01946	-2.04488	-2.09767	-1.89307	-2.15833	-1.74604	-1.5785	-1.73066	-1.44882	-1.73465	-1.37345	-1.43845	-1.14286	-1.01035
Thoc2	A0A0G2K8V3;F1M0V4	others	0.152977	-0.252752	0	-0.00856169	0.156082	-2.44406	-3.19946	-2.90389	-2.82894	-2.76635	-0.0220346	1.89838	1.54665	1.53728	1.80906	-1.47192	-2.03427	-1.70337	-1.63899	-1.39713
Thap12	A0A0G2K8V6	others	-3.00516	-3.42853	-2.87284	-3.20781	-3.34876	NA	NA	NA	NA	NA	-3.10939	-2.88086	-2.81501	-2.71928	-2.99753	-3.25961	-3.24916	-3.09116	-3.97745	-3.78902
Sptbn1	A0A0G2K8W9;G3V6S0;Q6XD99	others	5.28583	5.47528	5.65037	5.66441	5.52275	5.6048	5.78717	5.89095	6.03611	5.86094	5.85174	5.38818	5.76651	5.83521	5.46758	6.25246	6.18276	6.74079	6.6399	6.47802
Pid1	A0A0G2K8X3	others	-1.57719	-1.21018	-1.1617	-1.26948	-1.40127	-1.35698	-1.59681	-1.41429	-1.34088	-1.14468	-0.706584	0.863328	-0.0945333	0.324359	0.431303	-0.0181733	0.302626	-0.187567	0.366263	0.448654
Tmcc3	A0A0G2K8Y7;D3ZLE2	others	-1.78067	-1.5397	-1.78161	-1.45462	-1.11703	-1.70689	-1.81883	-1.74879	-2.12668	-1.75395	-0.608401	0.258773	-0.165336	-0.0684924	0.391573	-0.243103	0.59922	0.319103	0.677082	0.75085
Kif13b	A0A0G2K8Z9;Q70AM4	others	-0.943681	-0.749417	-0.536964	-0.747553	-0.619649	-0.452784	-0.323026	-0.428261	-0.254057	-0.118048	-0.857187	-1.72162	-2.00212	-1.93533	-1.79876	-0.577509	-1.15235	-0.76663	-1.44865	-0.876553
Sltm	A0A0G2K904	others	2.22404	2.02143	2.20348	2.28183	2.21902	-0.460571	-1.05652	-0.871443	-0.962425	-1.30222	1.41826	1.80559	2.87514	2.94279	2.57142	1.07438	-0.698191	-0.166341	-0.489599	-0.486902
Arpc2	A0A0G2K905	others	-2.07178	-2.46767	-1.90451	-1.89258	-2.54457	NA	NA	NA	-1.83576	NA	NA	NA	-2.9145	NA	-2.32769	-0.664977	-0.0705777	-0.929842	-0.351793	-0.685201
Ankhd1	A0A0G2K916	others	-3.06555	-3.08571	-2.87385	-2.94127	-3.06897	-2.93749	-3.79102	-3.665	-3.88554	-3.30048	-2.55079	-2.16058	-2.13375	-2.24694	-2.93101	-2.73432	-2.40934	-2.62826	NA	-3.74474
Lmo4	A0A0G2K919;Q5PPG8	others	-4.57999	-4.28729	-3.55734	-3.88157	-4.47101	NA	NA	NA	NA	NA	-4.99058	NA	-5.68248	-5.5837	NA	NA	NA	NA	NA	NA
Spock2	A0A0G2K946	others	0.972132	0.939353	1.0743	0.826708	0.797462	-0.121345	-0.394393	-0.0617752	-0.272286	-0.230192	-1.11586	-1.8023	-0.710608	-1.37329	-1.19571	-1.06101	-1.00493	-0.967116	-1.30384	-1.62913
Dpf2	A0A0G2K948	others	-0.358491	-0.606444	-0.109991	-0.126527	-0.336215	-1.13079	-2.42931	-1.69509	-2.11201	-1.64926	-1.42564	-1.57163	-1.53645	-1.44461	-1.60599	-1.61918	NA	-2.11062	-2.03644	-1.86163
Zfp704	A0A0G2K951	others	-1.31994	-1.52016	-1.55558	-1.67041	-1.54656	-1.27231	-2.09405	-1.62784	-2.12563	-1.93043	-1.49338	NA	-1.86161	-2.12861	-2.08472	-1.5573	-2.39965	NA	-2.5191	-1.85275
Usp32	A0A0G2K952	others	0.693279	0.849571	0.873335	0.856119	0.82608	1.27789	1.15408	1.47673	1.52898	1.17748	0.577021	-0.475456	-0.233801	-0.596534	-0.55411	0.944915	-0.100742	0.361902	0.0215802	0.0416753
Tdrd15	A0A0G2K972	others	NA	NA	NA	NA	NA	NA	NA	NA	NA	NA	NA	NA	NA	NA	NA	NA	NA	2.42913	NA	2.76033
Golga2	A0A0G2K977	others	-1.5642	NA	-2.16583	-1.62763	-1.87624	NA	NA	NA	NA	NA	NA	NA	NA	NA	NA	NA	NA	NA	NA	NA
Abcg1	A0A0G2K987;G3V642;Q9EPG9	others	-2.36203	-2.06045	-1.8376	-2.64555	-2.5614	-2.04425	-2.31903	-1.96146	-2.43417	-2.42953	-0.72557	-0.30024	-0.394465	-0.56184	-0.611693	-0.839629	0.0422094	-0.280877	-0.418854	-0.492659
Fblim1	A0A0G2K995;Q5U1Y3	others	-2.11077	-3.23052	-1.84364	-2.319	-3.27241	-1.26761	-1.97799	-1.28934	-2.26194	-2.85634	NA	NA	NA	NA	NA	NA	NA	NA	NA	NA
Sdk2	A0A0G2K999	others	0.324614	0.578588	0.522704	0.487757	0.33161	0.637789	0.826075	0.772129	0.880477	0.553614	-0.00181591	0.856066	1.05299	1.08196	1.14605	0.799306	1.51493	1.72293	2.07417	1.70945
Wdr75	A0A0G2K9A7	others	-1.32834	-2.1677	-1.57658	-1.70651	-1.41798	NA	NA	NA	-2.76891	NA	-2.56588	-3.40238	-2.94096	-2.84858	-2.99745	NA	NA	NA	NA	NA
Fbxo41	A0A0G2K9A9	others	2.17066	2.16276	2.18951	2.07628	2.0962	2.3707	2.37601	2.3405	2.406	2.3489	2.89576	3.44999	3.52461	3.45326	3.36344	4.17281	4.89569	4.62003	4.6638	4.56285
Mrpl15	A0A0G2K9B4	others	1.49742	1.47949	0.81067	1.47687	1.39816	0.670657	0.820905	0.468434	1.1366	0.833132	4.35737	5.13038	4.81475	5.05055	4.95783	4.82738	5.31134	4.9508	5.26672	4.96987
Vasp	A0A0G2K9C0;B5DEX4;F7EWC1	others	1.30751	1.05257	0.611412	0.775155	1.01935	1.21497	0.772341	1.07995	1.12606	0.855203	0.838687	-0.287723	-0.240318	-0.583544	-0.679215	1.11794	-0.277586	-0.0953	-0.303772	-0.729773
Phkb	A0A0G2K9C8	others	-1.16885	-0.752717	-0.735454	-0.645039	-0.694415	-0.326147	-0.351565	-0.332616	-0.111674	-0.22066	0.463931	1.56728	1.46536	1.52273	1.68383	1.91995	2.60988	2.26669	2.68883	2.64626
Smarcc1	A0A0G2K9D6;D3ZJU5	others	0.672011	0.562234	0.824513	0.602479	0.830008	-0.498481	-0.782028	-0.367541	-0.944216	-0.189002	0.542551	0.159367	0.731475	0.779083	0.869213	-0.293062	-1.04699	-0.1177	-0.473782	0.0122
Cc2d2a	A0A0G2K9D9	others	-2.22182	-1.81665	-1.58073	-1.33587	-1.85127	NA	-2.18072	-1.92775	-1.5787	-1.46392	-0.113504	0.410271	0.453914	0.425766	0.619261	0.533405	1.60741	1.45728	1.64514	1.40715
Rnh1	A0A0G2K9E0;E2RUH2	others	-0.634859	-0.703595	-0.529909	NA	-0.451882	4.34704	3.21894	3.49675	3.16966	3.21227	NA	-4.20906	-1.11857	NA	-1.29774	0.069151	NA	NA	-0.793884	-0.242313
Lars2	A0A0G2K9E5	others	1.4661	1.20305	1.5631	1.47574	1.40791	1.03533	0.950634	1.01583	1.17079	1.0193	0.339112	-1.17441	-1.3963	-1.20671	-1.1054	-0.0650068	-0.980499	-1.39786	-1.54576	-0.991484
Nemf	A0A0G2K9F2	others	0.275297	0.0159069	0.359944	0.184528	0.0361696	-0.491089	-0.583514	-0.73419	-0.470425	-0.564527	1.51431	1.35705	1.1948	1.38935	1.01028	0.638916	0.887684	0.69663	0.711888	0.820483
Zmynd8	A0A0G2K9F7	others	-3.61487	-4.82223	-4.15537	-3.71652	-3.63916	NA	NA	NA	NA	NA	NA	-3.67871	-3.79439	-3.39121	-3.24624	-3.67458	-3.59312	-3.2508	-2.81908	-2.72985
Mrps24	A0A0G2K9G3;A9UMV2	others	1.59376	1.52932	-0.0315853	1.48626	1.5518	0.457219	0.854485	-0.0813635	0.782824	1.12415	4.00767	3.16235	3.99297	3.91907	3.6437	4.07696	4.41896	3.7059	4.35477	4.12725
Stag1	A0A0G2K9G6	others	-2.17786	-2.45626	-2.27364	-2.34228	-2.33848	-3.41305	-3.84616	-4.0769	-4.06658	-3.64953	-3.87179	-4.54632	-3.13727	-3.34942	-3.30485	-4.01851	NA	NA	NA	NA
Stk11ip	A0A0G2K9H2;B4F7D6	others	-2.32588	-2.28934	-2.2601	-2.29254	-2.32765	-3.25863	-3.78155	-3.35737	-3.5068	-3.56102	-2.50453	-2.82731	-2.22346	-2.38701	-1.98488	-3.37813	-4.05244	-3.75297	-3.48706	-3.68661
Dnajb5	A0A0G2K9H9	others	0.0995723	0.222963	0.391492	0.287421	0.0553308	0.000536367	0.265776	0.261699	0.44553	0.356739	0.828668	1.04591	1.23341	1.22366	1.11804	1.37373	1.5581	1.5825	1.6093	1.54583
Cp	A0A0G2K9I6;G3V7K3;Q9JL97	others	-3.57529	-3.78545	-3.36772	-3.57376	-3.38178	-3.87499	-3.60931	-3.94185	-3.58908	-3.3528	-4.83852	-3.73982	-4.73003	-4.48814	-4.25074	-3.93633	-3.39413	-3.70726	-3.92219	-3.35896
Tanc2	A0A0G2K9J0	others	1.06594	1.42875	1.35573	1.33238	1.20355	1.50827	1.68615	1.69715	1.92627	1.58612	1.06184	0.915683	0.631346	0.457036	0.613772	1.20847	0.674669	0.804016	0.667088	0.897171
Atp6v1h	A0A0G2K9J2	others	3.99417	4.28105	4.05981	4.2167	4.23376	4.21597	4.32731	4.40609	4.87816	4.41739	3.99183	4.31586	5.02318	4.39443	5.36252	5.14998	6.39903	5.68218	6.21222	6.10832
Tbc1d9	A0A0G2K9K0	others	-1.01214	-1.03427	-0.840128	-0.986986	-0.998624	-0.706653	-0.814889	-0.805152	-0.649247	-0.821984	-0.613665	-0.856211	-0.325785	-0.704313	-0.328182	-0.430758	-0.72362	-0.267676	-0.459237	-0.128768
Tacc1	A0A0G2K9K2;D4A927	others	-0.967237	-0.950632	-0.878784	-0.745273	-0.819857	-0.907121	-0.833633	-0.975121	-0.773243	-0.74872	-2.35489	-2.33128	-2.18478	-2.64423	-2.77599	-2.00921	-1.98097	-1.71683	-2.29743	-2.05541
Atat1	A0A0G2K9K5	others	-0.6861	0.669063	-0.954364	-0.077667	-0.349408	NA	NA	NA	-0.0613942	NA	1.39588	NA	-0.09089	-0.551508	-0.721456	-0.632393	NA	NA	NA	NA
Pbx3	A0A0G2K9K8;D4AB31	others	-4.57888	-5.03352	-4.08903	-4.92712	-4.65898	-4.41778	NA	NA	-4.48774	NA	NA	NA	NA	-5.67423	-4.16139	-2.80544	NA	NA	-3.3809	NA
Tom1l2	A0A0G2K9L2	others	3.2398	3.19076	3.01629	3.213	3.40977	3.30953	3.58091	3.32771	3.41854	3.64082	2.77693	2.86637	2.53705	2.554	2.88077	3.11934	3.623	2.68654	2.95132	3.35565
Mdn1	A0A0G2K9L9	RBF	0.256233	0.13707	0.0923561	0.127247	0.249917	-1.3623	NA	-0.927254	-1.48656	NA	1.35431	1.42105	1.93429	1.83308	2.17218	0.0495431	-0.0104283	0.243147	0.230055	0.434002
Wdfy3	A0A0G2K9M4	others	1.0109	1.34049	1.25823	1.18057	1.23241	1.48567	1.47916	1.50575	1.8804	1.43961	2.33171	2.65994	3.1687	3.0199	3.37896	3.29727	3.75858	3.91419	4.21964	4.31834
Tbc1d8b	A0A0G2K9M5	others	-2.25142	-2.85449	-2.21894	-2.16305	-2.23855	NA	NA	-1.84315	-2.08007	-2.02816	-1.69094	NA	-1.23569	NA	NA	-1.36847	NA	-1.80244	-1.1685	-1.25179
Ddx3	A0A0G2K9N3	others	-4.00349	-2.64011	-1.7446	-2.66546	-3.13693	NA	-3.80437	-5.28713	-3.58276	-4.16295	NA	NA	NA	NA	NA	NA	NA	NA	NA	NA
Cog5	A0A0G2K9P5	others	1.94484	1.86656	2.16859	2.09633	1.77603	1.99706	1.72194	1.74351	1.88555	1.69268	2.91089	2.89653	3.85394	3.61419	2.92514	2.86278	2.70743	3.07568	3.04644	3.32226
Tbck	A0A0G2K9Q0	others	-0.183556	-0.0158506	0.182447	-0.131732	-0.272548	0.411286	0.310258	0.383337	0.488701	0.323388	-0.359424	-1.55075	-1.63288	-2.02095	-2.06252	-0.0877024	-1.67443	-1.08695	-1.7157	-1.8787
Naa25	A0A0G2K9Q3	others	-1.02442	-0.802328	-0.406476	-0.553196	-1.03355	-0.653795	-1.48947	-0.766809	-0.91923	-1.01923	-1.50332	-3.01571	-1.698	NA	-2.29675	-1.56333	NA	NA	NA	-2.29997
Ubr7	A0A0G2K9Q8;Q642A8	others	-2.84431	-2.61467	-2.34444	-2.51359	-2.94646	-2.19649	-2.60771	-2.21854	-2.29548	-2.47262	-2.79211	NA	NA	NA	NA	-4.04674	NA	-3.33321	NA	NA
Zswim8	A0A0G2K9R0	others	-1.45213	-1.24152	-1.15485	-1.28712	-1.21348	-0.955545	-1.32593	-0.909882	-0.970272	-0.99732	-0.173235	-0.54142	0.391553	-0.129653	-0.00921728	0.604783	0.609319	1.03894	1.11147	1.10235
Psme4	A0A0G2K9R9	others	1.14663	1.22055	1.26765	1.29509	1.18788	1.49453	1.37111	1.57742	1.67144	1.27916	1.23747	0.48981	0.599082	0.661439	0.28991	1.35263	0.653856	1.01724	1.5171	1.33108
Socs7	A0A0G2K9S1	others	-3.19532	-3.23914	-2.82975	-2.91348	-3.0806	-3.96012	-3.21972	-3.03574	-3.06372	-2.77014	NA	NA	NA	-4.03499	NA	-2.86732	-2.3174	-2.70292	NA	NA
Myo5a	A0A0G2K9S4	others	3.20878	3.28299	3.24502	3.24862	3.35475	3.52449	3.41206	3.46721	3.46117	3.39744	5.77584	6.37539	6.00038	6.18898	6.0981	7.13335	7.41811	7.27093	7.46577	6.93033
Itch	A0A0G2K9T1	others	-0.600988	-0.122199	-0.161359	-0.318803	-0.230168	-0.168335	-0.264891	0.0301708	0.241247	-0.239993	-0.237886	-0.455732	-0.854381	-1.26751	-1.02154	-0.195806	-0.852694	-0.814666	-1.09131	-1.13168
Macf1	A0A0G2K9T4	others	-0.221796	-0.321151	NA	0.0833153	0.0950486	-0.651563	0.286861	0.0960352	0.0988618	-0.0336329	-2.08219	-3.10671	-3.20275	-2.54041	NA	-1.72552	-1.50338	NA	-1.50946	-1.94667
Zfp354c	A0A0G2K9T7;G3V609	others	-4.14623	NA	NA	NA	NA	NA	NA	NA	NA	NA	NA	NA	NA	NA	NA	NA	NA	NA	NA	NA
Tars	A0A0G2K9V6	others	1.57137	1.18755	1.67521	1.35374	1.63724	1.82527	1.45598	1.86365	1.77139	1.63804	2.37196	2.81828	2.63403	2.57961	2.31941	2.29897	2.3162	1.55144	2.52229	2.08007
Stard9	A0A0G2K9Y3;D3Z9J4	others	NA	NA	-6.44765	NA	NA	NA	NA	NA	NA	NA	NA	NA	NA	NA	NA	NA	NA	NA	NA	NA
Zfp326	A0A0G2K9Y9	others	1.97745	1.62604	1.85177	1.83585	1.8861	-1.73092	-2.3216	-1.90422	-1.79367	-1.9122	0.789894	3.62284	3.87863	4.18382	4.02554	0.917853	-0.109963	-0.143214	0.186009	-0.0584769
Prex2	A0A0G2KA11	others	-1.03437	NA	-0.853633	-0.891061	-0.987067	-0.269341	-1.03336	-0.0723299	-0.178052	-0.356794	-0.908663	-0.684226	-0.637119	-0.795281	-0.181919	NA	0.493691	0.456031	0.702089	NA
Clec16a	A0A0G2KA14	others	4.75043	5.00422	4.96679	4.75428	4.71437	5.25112	5.25831	5.47442	5.42478	5.17966	4.72012	4.24922	4.60789	3.76473	3.74797	5.09628	4.42717	4.67692	4.05313	4.91913
Mcf2l	A0A0G2KA20;D4A7F3	others	-1.38306	-1.33281	-1.21247	-1.25568	-1.26159	-0.769629	-1.1636	-1.12027	-0.993609	-1.03789	-1.75853	NA	NA	NA	-1.83081	-1.32131	-1.42606	-1.63008	-1.39417	-1.58612
Madd	A0A0G2KA27	others	-0.246698	-0.342517	0.00636196	-0.0659234	-0.340706	0.36166	0.306929	0.355467	0.513114	0.544957	-0.401439	-0.59374	-0.462048	-0.460422	0.216467	-0.103474	0.138944	0.574309	0.689304	1.07388
Nrf1	A0A0G2KA43;B1WC04	others	-1.76801	-1.99226	-2.16743	-1.97495	-2.19226	NA	NA	NA	-2.94447	-3.25217	-2.42522	-2.59044	-3.01766	-3.18253	-2.92219	-3.53049	NA	-3.85063	NA	NA
Slit2	A0A0G2KA49;F1MA79	others	-0.385506	-0.164689	-0.0917232	0.0232237	0.0874735	-0.635965	-0.654506	-0.406875	-0.361109	-0.696025	0.497441	0.273459	-0.682602	-0.915257	-0.776278	-0.722072	NA	NA	NA	NA
Vps39	A0A0G2KA50;E9PT04	others	1.02433	1.00177	1.27206	1.23452	1.2132	0.983858	0.967241	1.15631	1.16542	1.05249	0.848194	-0.317912	-0.14522	-0.549084	-0.425052	0.587888	-0.214189	0.0591328	-0.415352	-0.351562
Mapk8	A0A0G2KA63;F1LP66	others	-0.5393	-0.642424	-0.219493	-0.409532	-0.457616	0.267272	-0.0912787	0.408506	-0.108927	-0.0516096	0.191594	-1.15768	-0.97255	-1.69219	-1.32999	-0.181412	-0.885962	-0.656231	-1.37248	NA
Nectin2	A0A0G2KA71	others	2.40876	1.93567	2.48456	2.13392	2.03368	2.32118	2.12117	2.29761	2.18022	2.05881	-0.349585	-0.153831	-0.391254	-0.662495	-0.448253	0.0341897	0.252881	0.478201	0.0335669	0.364636
Sypl1	A0A0G2KA82;Q66H18	others	0.697106	0.822745	0.448351	0.919389	1.1999	0.184999	0.839198	0.177253	0.692989	0.631136	NA	0.211515	-0.173937	0.137633	-0.046801	-1.71906	-1.06053	NA	-1.31719	NA
Soga1	A0A0G2KA88	others	-0.223732	-0.170671	-0.0500359	-0.0517926	-0.19587	-0.240296	-0.497737	-0.451432	-0.496765	-0.309782	1.37737	2.14216	2.35514	2.4052	2.17161	2.01552	2.30038	2.59872	2.72855	2.83049
Dsc1	A0A0G2KA90	others	NA	NA	NA	NA	NA	-2.02294	-2.52993	1.13585	NA	-2.0882	NA	NA	NA	NA	NA	NA	NA	NA	NA	NA
Tec	A0A0G2KA94;B2RYC7	others	-3.30514	-3.25412	-2.70907	-3.12066	-3.11644	-2.68722	-3.4874	-2.425	-3.09841	-3.54763	-2.61209	NA	NA	-3.34068	-3.14629	-2.30162	NA	-2.94414	NA	NA
L1cam	A0A0G2KA95;D3ZPC4	others	4.89592	4.66423	5.21573	5.09318	5.0716	5.41856	5.60667	5.74905	5.47979	5.61174	3.23705	3.90215	4.37118	4.24983	4.40595	5.07037	5.89481	6.44321	6.67328	6.33096
Mex3a	A0A0G2KAA1;A0A1B0GWR7	others	-2.17706	-2.64004	-2.24372	-2.43414	-2.563	-3.50491	-3.95585	-3.88404	-3.85554	-4.03078	-2.40816	NA	-2.62518	NA	NA	-3.47956	NA	NA	NA	NA
Mynn	A0A0G2KAA6;Q5FVP1	others	NA	NA	NA	NA	NA	NA	NA	NA	NA	NA	-3.4388	-2.71154	-3.89632	-3.92651	-3.32388	NA	NA	NA	NA	NA
Psat1	A0A0G2KAC0	others	1.53735	0.695193	1.36145	1.09415	1.75152	1.89543	1.8884	1.73592	1.91915	2.33124	-1.76465	NA	NA	NA	NA	NA	NA	NA	NA	NA
Scp2	A0A0G2KAC1;F1LQ55	others	NA	-2.20674	-1.15894	-1.35959	-1.04457	-0.728476	-1.25938	-1.07837	-2.41894	-0.991762	NA	NA	NA	NA	NA	NA	NA	NA	NA	NA
Lbh	A0A0G2KAD4;F1M635	others	NA	-3.63688	NA	NA	NA	NA	-4.55806	NA	NA	-3.94399	NA	NA	NA	NA	NA	NA	NA	NA	NA	NA
Chm	A0A0G2KAD5;G3V607	others	-0.246626	-0.555304	0.0485033	-0.333307	-0.26282	0.327093	0.140458	0.182991	0.247248	0.164307	-0.404248	NA	NA	NA	NA	NA	NA	-2.21571	NA	NA
Miga2	A0A0G2KAE6	others	0.577135	0.43207	0.493768	0.323986	0.614531	0.109055	0.0262644	0	-0.037089	-0.149786	-0.0802332	0.0915688	0.0311809	-0.257582	0.295383	-0.448981	-0.197862	-0.333895	-0.304539	-0.13314
Ranbp17	A0A0G2KAF6	others	-4.34981	-4.28597	NA	NA	-4.82556	-4.4584	-3.77088	-4.22221	-4.22826	-4.38571	-4.93587	NA	NA	NA	NA	-4.54951	NA	NA	NA	NA
Ext2	A0A0G2KAH7;B2RYE4	others	-0.312963	-0.947128	-0.423571	-0.609075	-0.657405	-1.9317	-1.73936	-2.24762	-2.0461	-2.13461	0.0716232	0.167437	0.651481	0.49343	0.654754	-1.03319	-0.679077	-0.456583	-0.640341	-0.592442
Phf2	A0A0G2KAI2	others	0.939228	0.642255	0.859488	0.764335	0.870226	-0.777565	-1.2382	-0.931939	-0.826675	-1.23643	-0.203721	0.0631487	0.404248	0.628894	0.435932	-0.347432	-0.726972	-0.455722	-0.67964	-0.0450557
Drg2	A0A0G2KAI8	others	1.83529	1.74414	2.03713	1.84237	1.83922	2.37803	2.23215	2.41714	2.45819	2.35736	1.62573	0.127265	0.0766781	-0.17966	-0.265476	1.82203	0.502002	0.622346	0.141431	0.134973
Mfsd5	A0A0G2KAK9;B1WC12	others	-4.54747	-4.94417	NA	-4.58011	-4.29172	NA	NA	NA	NA	NA	NA	NA	NA	NA	NA	NA	NA	NA	NA	NA
Mff	A0A0G2KAL9	others	1.35831	1.42421	0.635693	1.60791	1.63408	0.45678	1.26461	0.723089	1.3994	0.92135	0.820118	1.59072	0.724354	1.29424	0.587381	0.860438	1.56832	0.741132	1.06601	0.455496
Fscn1	A0A0G2KAM4	others	1.43197	-0.717284	3.1798	3.07375	1.62455	3.28445	3.94359	3.61457	2.18505	4.12883	-2.05848	NA	NA	NA	NA	0.224582	-1.38672	0.604944	NA	-2.61964
Dcaf1	A0A0G2KAM8;D3ZKB7	others	0.253621	-0.223743	-0.0204075	-0.228517	-0.280077	-1.51314	-2.32161	-1.86507	-2.27558	-2.06256	0.144812	-0.364507	0.866426	0.359467	0.0883141	-0.691893	-1.17615	0.0355173	-1.31683	-0.791261
Gls	A0A0G2KAN7	others	0.388087	0.704432	0.590743	0.806309	0.944247	0.0162926	0.258661	0.243832	0.10671	0.222629	-0.61072	NA	-3.47885	-3.29268	NA	-1.33507	NA	NA	NA	-2.71633
Ero1b	A0A0G2KAP1;D3ZNZ5	others	-2.40104	-2.31862	-2.48814	-2.38209	-2.58158	-3.90384	-3.99227	NA	-4.76553	-3.60387	-3.58173	NA	NA	NA	NA	NA	NA	NA	NA	NA
Dyrk1b	A0A0G2KAP6;D4ACC4	others	-5.71109	-4.73713	-4.94897	-4.46784	-5.47747	-5.31206	-5.44183	-4.86428	-4.11442	-5.68519	-4.36553	-3.41554	-4.03495	-3.85506	-3.71079	-4.44917	-4.4721	-4.70626	-4.26161	-4.55455
Wnk2	A0A0G2KAS8	others	-2.54963	-1.91629	-2.77925	-2.38484	-2.50669	-2.10272	-2.00724	-1.91627	-1.2815	-1.6755	-1.82395	-1.27258	-1.95696	-1.4857	-1.04811	-1.66355	-1.71592	-1.61679	-1.16248	-0.83045
Rpa1	A0A0G2KAT3	others	-0.332269	-0.431714	-0.022075	-0.402164	-0.27471	-0.62284	-1.23204	-0.475944	-0.844387	-0.731777	-1.27175	-1.5479	-1.94136	-1.64829	-1.7974	-0.867874	-0.893131	-0.891137	-0.678526	-1.25425
Prrc2b	A0A0G2KAU9	others	NA	-1.4876	-0.798127	-1.29848	-1.3031	NA	NA	NA	-2.20914	-2.31336	NA	NA	NA	-0.249969	-0.485869	-0.397881	-0.685855	-0.672307	-0.924483	-0.695165
Sipa1l1	A0A0G2KAW2;F1LS65	others	-1.73647	-1.04302	-1.10867	-1.23613	-1.4	-1.76321	-1.19868	-1.23836	-0.901706	-1.359	-0.495619	-0.250411	-0.323325	0.0513032	-0.374005	0.461098	0.141164	0.242581	0.088443	-0.0693356
Cenpb	A0A0G2KAW9	others	-3.88596	-4.53266	-3.17022	NA	-3.42056	NA	-4.74544	NA	NA	NA	NA	NA	NA	-4.07175	NA	-4.45025	NA	NA	NA	-4.03387
Eef1akmt1	A0A0G2KAX1;B5DEG5	others	0.0169516	-0.0992451	-0.442674	-0.0133022	-0.0150856	0.631255	0.612262	0.450469	0.691344	0.677466	-0.672918	NA	NA	NA	NA	-0.132873	NA	NA	NA	NA
RGD1305455	A0A0G2KAX2	others	0.734841	0.794109	0.917175	0.762475	0.724676	0.939248	0.79558	1.01902	1.07399	0.741651	0.893907	0.0934776	0.326027	0.256906	0.367484	1.07048	0.751967	1.22015	1.12748	1.35185
Hnrnpdl	A0A0G2KAZ7	others	1.97916	1.49556	1.98144	1.99836	1.92176	-0.554443	-1.40239	-1.05159	-1.45874	-1.25464	0.62913	4.49523	3.8951	4.12897	3.85166	1.60665	0.972019	0.596523	0.907569	0.592494
Tmem59l	A0A0G2KB04;A0A0H2UHT4	others	NA	NA	NA	NA	NA	NA	NA	NA	NA	NA	-0.921126	-0.65326	-0.36759	-0.937021	-0.745561	-0.976989	-0.950828	-0.619427	-1.20773	-1.55767
Mapk11	A0A0G2KB06;D4A3U7	others	-4.9347	-4.47428	-4.79273	-4.46802	-4.51886	-4.02191	-3.86679	-3.60644	-3.67345	-3.80623	NA	NA	NA	NA	NA	NA	NA	NA	NA	NA
Setd2	A0A0G2KB10	others	-2.01754	-2.28587	-1.95548	-2.02397	-1.97351	NA	NA	NA	NA	NA	-2.88863	-2.25409	-1.34195	-1.42295	-1.4704	-2.8688	NA	NA	NA	-3.79525
Ptpdc1	A0A0G2KB18;D4ACD9	others	-2.79967	-2.57993	-2.67465	-2.72645	-2.52284	-2.22759	-2.07473	-2.10822	-1.96251	-2.38104	NA	NA	NA	NA	NA	NA	NA	NA	NA	NA
Fbxl19	A0A0G2KB30;D4A2L9	others	-2.52754	-2.4046	-2.00313	-2.24549	-2.66161	NA	NA	NA	NA	NA	-1.24973	-2.05649	NA	-1.9287	NA	-1.32275	NA	NA	NA	NA
Mfsd14a	A0A0G2KB40;B1H293	others	-2.42822	-2.3983	-1.92309	-2.00005	-2.14868	NA	NA	NA	NA	NA	NA	NA	NA	NA	NA	NA	NA	NA	NA	NA
RGD1308106	A0A0G2KB48;D4AED1	others	-4.86088	-5.24012	NA	NA	-4.79751	-6.09171	NA	NA	NA	-7.25513	NA	NA	NA	NA	NA	NA	NA	NA	NA	NA
RGD1560146	A0A0G2KB50;D4A8S3	others	-4.05868	-3.5181	-3.62866	-3.03964	-3.41508	-3.1598	-3.12129	-2.89824	-2.53107	-3.06109	-3.44646	-4.34456	NA	-4.856	-5.03084	-4.06908	-4.89267	NA	-4.99698	NA
Map7	A0A0G2KB52	others	-1.75789	-1.44748	-1.67553	-1.41502	-1.76161	-1.59034	-1.5778	-1.58362	-1.42303	-1.34587	-0.5347	-0.142477	-0.565943	-0.0644936	-0.503997	0.423523	-0.0505374	-0.397819	-0.505585	-0.291234
Rps6kc1	A0A0G2KB60	others	-0.869974	-0.399446	-0.548184	-0.519798	-0.761727	-0.627449	-0.728004	-0.673599	-0.438947	-0.665243	-0.576956	-1.5954	-1.46062	-1.65122	-1.66907	-1.29055	-1.65243	-1.72917	-1.91761	-2.06585
Ppp1r13b	A0A0G2KB61	others	0.468406	0.788214	0.679222	0.71105	0.567623	1.30867	1.14377	1.17962	1.35786	1.27256	-0.566446	-0.611478	-0.958582	-0.57679	-0.880514	-0.0430641	0.0755974	0.109621	-0.220318	0.357668
LOC100910996	A0A0G2KB69	others	NA	-2.33528	-1.25438	-1.27859	-1.99559	-1.34657	-2.19282	-0.744307	-0.517289	-1.07133	NA	-1.49204	NA	-2.69501	NA	NA	NA	NA	NA	NA
Rif1	A0A0G2KB73	others	-1.54195	-2.04277	-1.69665	-1.66757	-1.55804	-2.72285	NA	-2.57871	-2.38491	NA	NA	NA	-1.41158	-1.43748	-1.37439	NA	NA	-2.22063	NA	NA
Dip2a	A0A0G2KB74	others	3.59626	3.80848	3.87095	3.77827	3.63404	4.28253	4.09824	4.08673	4.31006	4.059	3.9674	3.65081	3.53875	3.37002	3.15504	4.35953	3.65473	3.76576	3.29211	3.5812
Zfp385a	A0A0G2KB91;B2RYC6	others	0.527691	0.0974686	-0.738341	0.205996	0.162676	-2.12108	-1.86173	-2.72147	-2.75149	-2.47581	0.453046	2.23899	2.08389	2.11522	1.8877	-0.309865	-0.838292	-0.772667	-0.794394	-1.14105
Dclk1	A0A0G2KB92	others	6.21263	6.36851	6.31591	6.27737	6.09227	6.57911	6.71742	6.76871	6.99153	6.70079	5.7779	5.35821	4.52825	4.71553	4.41495	5.78478	4.93355	4.78408	4.68689	4.7154
Gsk3b	A0A0G2KB98	others	NA	NA	NA	NA	NA	NA	NA	NA	-6.31384	NA	-3.62797	NA	-4.53125	-3.91975	-5.05325	NA	NA	NA	NA	NA
Znf660	A0A0G2KBC6	others	NA	NA	NA	NA	NA	NA	NA	NA	NA	NA	NA	-3.37756	NA	NA	NA	NA	NA	NA	NA	NA
Pfkm	A0A0G2KBC7;Q52KS1	others	3.5185	3.49051	3.82132	3.74181	3.63034	3.86707	4.11964	4.10798	4.33332	4.14627	3.23235	1.75975	2.02825	1.57745	2.1389	3.20516	2.20808	2.13472	2.07991	2.44248
Skiv2l	A0A0G2QC02	others	0.067874	0.226009	0.468971	0.26034	0.137884	0.540459	0.513809	0.562849	0.674847	0.512221	0.184766	0.443465	0.0904195	0.120336	-0.162925	0.984756	0.620675	0.80067	0.561864	1.10071
Pls1	A0A0G2QC04	others	-0.93327	-0.922841	NA	-0.511349	-0.526512	0.00998387	-0.501266	NA	NA	-0.0624219	NA	NA	NA	NA	NA	NA	NA	NA	NA	NA
Htatip2	A0A0G2QC15;B0BNF8	others	-3.19184	-2.66892	-3.65624	-2.89438	NA	NA	NA	NA	NA	NA	NA	NA	NA	NA	NA	NA	NA	NA	NA	NA
Pdp1	A0A0G2QC17;A1L1J4	others	1.05213	0.641596	1.00824	0.554147	0.463493	0.536682	0.791287	0.42864	-0.0883001	0.491983	-0.23014	-0.731847	-0.600912	-0.293894	-0.364426	-0.240134	-0.436451	-0.298873	0.32224	-0.309963
Arhgef7	A0A0G2QC21	others	0.841377	1.07773	1.03182	1.18337	0.863664	1.37411	1.62607	1.55278	1.64457	1.54216	0.982763	-0.0881128	0.480806	-0.0646017	-0.275701	1.64806	1.08003	1.62949	1.09695	1.61355
Paxx	A0A0G2QC22	others	-3.02628	-2.64651	-3.69322	-3.42885	-3.2464	NA	-3.09918	-3.25549	-3.2067	-3.07728	-1.61939	-2.97903	NA	NA	NA	NA	NA	NA	NA	NA
Galc	A0A0G2QC23;G3V6H1	others	0.582039	0.674826	0.639319	0.347602	0.730773	-1.15109	-0.849997	-1.61128	-0.816172	-0.562946	1.12636	1.56173	1.63503	1.90479	2.04073	0.179767	0.433283	0.155587	0.147394	0.712282
Ptpn5	A0A0G2QC31	others	-0.866101	-0.329467	-1.01878	-2.52646	-2.54101	-1.79621	-1.21536	-0.956249	-0.762583	NA	-0.558593	-1.84163	-1.31907	NA	-1.74287	NA	-1.90361	NA	-2.28682	NA
Atg4b	A0A0G2QC33	others	-0.202096	-0.00713017	-0.15531	-0.164871	-0.154556	0.400132	0.367971	0.451318	0.531829	0.395407	-0.282242	-1.408	-1.50092	-1.38393	-1.82277	-0.434695	-1.51587	-1.43773	-2.09979	-1.85648
Mllt3	A0A0G2QC34	others	-2.8191	-2.76725	-2.3823	-2.5933	-2.76269	NA	NA	NA	NA	NA	-2.41422	-2.53914	-2.38145	-2.36939	-2.15805	-2.34126	NA	NA	NA	NA
Usp12	A0A0G2QC35;D0RB01	others	NA	-2.36692	NA	-2.49859	NA	NA	-3.13344	NA	-1.76411	-2.01278	NA	NA	NA	NA	NA	NA	NA	-1.27194	NA	NA
Slc45a1	A0A0G2QC36;Q566E3	others	-1.47944	-1.72323	-1.34804	-1.69351	-1.72658	-1.87095	-2.28361	-2.07144	-2.01548	NA	-1.37074	-0.806504	-0.34004	-0.569279	-0.239008	-1.17296	-1.77569	-0.969961	-0.892513	-0.621422
Srsf11	A0A0G2QC38;Q4KLK1	others	1.52767	1.26787	1.49095	1.55873	1.67672	-0.409197	-1.28424	-0.843058	-1.24297	-0.898626	2.49003	3.59724	2.83983	3.47443	3.60956	1.66238	1.04871	1.06951	0.913187	1.37669
Txlng	A0A0G2QC39	others	-4.20483	-4.03912	-4.46437	-4.14836	-4.21663	-4.11402	-4.30886	-4.41621	-4.13925	-4.41838	-4.05801	-3.76253	-4.58119	-4.70194	NA	-4.51395	NA	NA	NA	NA
Mkrn1	A0A0G2QC40	others	-0.900029	-0.860069	-0.853513	-0.629271	-1.02032	-0.914909	-0.853615	-0.933168	-1.10569	-1.02119	-1.42987	0.123883	0.163479	0.368653	-0.37159	-0.549054	0.0720537	-0.985618	-1.41622	-0.971338
Rabl2	A0A0G2QC52	others	-0.27566	-0.17522	-0.613555	-0.142713	-0.343437	-0.0488393	-0.122064	-0.19997	0.206648	-0.104709	-0.183525	-1.1538	-0.526828	-1.13551	-1.00545	-0.381157	-1.45869	-0.977922	-1.2519	-0.637
Eps15l1	A0A0G2QC53	others	-1.731	-1.64732	-1.66708	-1.525	-1.50929	-0.675414	-1.17297	-0.545152	-1.69588	-1.30313	NA	NA	NA	NA	NA	NA	NA	NA	NA	NA
Spout1	A0A0G2QC59	others	-1.98699	-2.27162	-1.93388	-2.45268	-2.02618	NA	NA	NA	NA	NA	-1.62795	-1.21589	-1.73834	-0.909708	-2.13613	NA	NA	-2.6989	NA	NA
Wdr34	A0A0G2QC64	others	-1.67215	-1.4541	-1.48991	-1.42523	-1.70674	-1.44399	-1.30624	-1.49072	-1.07832	-1.33202	-1.26684	-1.33413	-1.96573	-1.47393	-1.84124	-1.13793	NA	-1.61434	-2.38811	-2.1389
Anapc5	A0A0H2UH97	others	-2.54641	-1.6648	NA	-2.73537	-2.44918	NA	-4.18334	-4.32822	-1.97911	-3.59755	-1.52072	-0.935803	0.260487	0.388038	-0.0976384	-1.28285	-1.84723	-1.55152	-0.883305	-1.15478
Slc4a4	A0A0H2UHB7	others	1.22661	0.821604	0.39699	0.936381	1.00935	0.463199	1.20147	0.557288	0.692546	0.972227	0.925291	3.28531	2.23136	2.10183	3.39685	1.56359	2.74715	2.13406	3.47314	4.18089
Ablim2	A0A0H2UHF9	others	0.389819	1.06212	0.713482	0.781164	0.713915	0.310034	0.67746	0.465196	0.654494	0.618384	1.62938	0.62444	0.445933	0.971017	0.562309	1.24432	0.749862	1.00258	0.948623	0.987144
Zfr	A0A0H2UHJ5	others	1.38843	0.773697	1.51226	1.35171	1.36422	-0.904651	-1.82036	-1.00342	-1.93857	-1.42171	-1.85247	-0.00804767	0.185682	0.211605	-0.277109	NA	NA	NA	NA	NA
Dbn1	A0A0H2UHL9	others	2.00796	0.961136	2.02816	1.7475	1.91607	2.21391	1.81107	2.16774	1.11435	1.74398	1.39123	2.57912	2.1691	2.74704	1.97792	3.14137	3.92793	3.55209	4.28719	3.68001
Vps28	A0A0H2UHM0	others	1.8609	1.73572	0.808372	NA	2.00841	-0.288037	2.07269	0.912229	1.81418	2.15783	1.91459	1.75832	NA	0.949073	0.335597	2.58946	2.36265	1.4904	2.24049	1.86437
Cul7	A0A0H2UHP4	others	NA	NA	NA	NA	NA	NA	NA	NA	NA	NA	-4.15692	NA	-3.19861	NA	-3.8126	-2.4528	-2.40263	-1.77819	-1.46891	-1.60501
Rab6a	A0A0H2UHP9	others	NA	NA	NA	NA	-0.487057	0.272628	0.702183	0.726641	-0.237423	0.948501	NA	NA	NA	NA	NA	NA	NA	NA	NA	NA
Bles03	A0A0H2UHS1	others	-3.88281	-4.5509	-4.96916	-4.8993	NA	-4.33081	-4.05285	-4.32617	-5.23272	-4.78744	NA	NA	NA	NA	NA	NA	NA	NA	NA	NA
Aars2	A0A0H2UHV7;B2RYB6	others	-2.56949	-3.027	-2.56657	-2.48088	-2.65312	-2.75847	-2.87378	-2.60365	-3.22969	-2.85424	-4.05156	NA	NA	NA	NA	-4.14451	-5.23721	NA	NA	-4.79292
Copg2	A0A0H2UHV9	others	0.758362	1.06809	1.39384	1.12873	0.832787	0.37489	0.283253	0.458993	0.403845	0.561235	1.80979	1.77104	2.54577	2.12981	2.25536	1.51061	1.54061	1.83544	2.00163	2.38403
Rtn3	A0A0H2UHX1;A1L1I6	others	6.12494	6.46619	5.23841	5.97814	6.01286	5.62681	6.07825	5.69921	6.38172	5.92823	2.11249	2.0645	1.43641	2.11649	1.47918	1.19558	0.996262	0.300969	1.20738	0.363521
Vars2	A0A0H2UHY0	others	-2.19789	-2.66146	-1.89847	-2.80058	-2.48108	-2.81897	-2.52644	-2.87097	NA	NA	NA	NA	NA	NA	NA	NA	NA	NA	NA	NA
Cfap20	A0A0H2UI05	others	1.00387	0.886755	0.792555	0.76217	0.842572	0.071359	0.408388	-0.0893334	0.656428	0.433548	1.02765	0.987401	1.61795	1.56784	1.56141	0.792737	-0.34614	-0.0191644	-0.366802	-0.115793
Fbxl20	A0A0H2UI14	others	-1.21109	-1.50187	-1.2337	-1.21634	-1.26726	-1.18894	-1.39937	-1.08976	-1.34298	-1.21629	-4.04437	-3.85521	NA	NA	NA	-3.34947	NA	NA	NA	NA
Kidins220	A0A0H4SN51;A0A0H4SRI2	others	-1.85524	-2.32452	-1.93249	-2.10552	-2.07495	-1.70355	-1.82263	-1.56009	-2.67691	NA	NA	NA	NA	NA	NA	NA	NA	NA	NA	NA
Slc4a7	A0A0K0WYI6	others	NA	NA	-1.40927	NA	NA	NA	NA	-2.40909	-2.06076	NA	NA	-1.96111	-0.694881	-1.71915	-1.11088	-1.12309	-0.993765	0.668572	-0.0990211	-0.156089
Caprin2	A0A0S1LIA8;M0R6B1	others	NA	NA	NA	NA	NA	NA	NA	NA	NA	NA	-3.47308	-2.40446	-3.49132	-1.9666	-3.0062	NA	-4.32466	-3.82329	NA	-4.13197
Upf3b	A0A0U1RRP3;D3ZBE8	others	-0.914799	-1.01277	-0.828503	-0.830636	-0.930796	-0.604831	-1.02123	-0.545408	-0.643921	-0.756936	-1.28427	-1.74318	-2.12542	-2.78245	-3.25996	-1.09702	-2.11888	-1.92731	-2.28558	-2.81964
Shank3	A0A0U1RRP5	others	-1.85252	-1.52181	-1.80051	-1.49783	-1.56637	-1.21661	-1.51147	-1.93372	-0.777489	-1.56625	-0.724965	0.0397476	-0.743022	-0.683552	-0.600154	-0.10253	0.230536	-0.60015	0.246447	0.0522369
Map2	A0A0U1RRQ0	others	-6.29892	NA	NA	-5.46429	-6.02796	-5.28971	-5.25703	-5.00422	NA	NA	NA	NA	-8.92896	-8.58208	-8.76622	-7.4617	-7.41081	-7.74247	-7.9373	-7.49941
Ndufa1	A0A0U1RRQ1;B4F7B9;G3V9S6	others	1.58671	2.27389	0.37759	1.33146	1.54969	-1.76221	0.352607	-1.5302	1.25666	-0.0372285	5.61591	4.66519	6.25716	5.7356	6.14695	4.87696	5.55359	4.72927	5.39797	4.77313
2006-09-01	A0A0U1RRT8;B5DFG5	others	4.10682	4.11767	4.41887	4.29412	4.15167	4.44066	4.54822	4.57755	4.7487	4.556	3.1468	2.0896	1.85743	2.0087	1.67395	3.83836	2.982	2.98621	3.09633	3.08177
Srpk1	A0A0U1RRU0;E9PTN4	others	1.3723	1.1506	1.5686	1.51972	1.1548	0.0871912	-0.187031	-0.454056	-0.38025	-0.269622	2.34444	3.57496	3.39741	3.8062	3.04802	0.607985	-0.357631	0.443339	0.0291863	0.0310333
Eif4e2	A0A0U1RRU1	others	0.546569	0.563803	0.650266	0.434996	0.428195	0.248306	0.0925744	0.117744	0.118872	0.0902774	0.346309	0.51957	0.217138	0.537251	0.167529	0.292889	-0.425518	-0.612508	-0.895641	-0.625248
Tab1	A0A0U1RRU5	others	-0.0123684	-0.026352	0.165401	0.100999	-0.0313149	0.499763	0.282519	0.459307	0.426499	0.29916	0.108643	-1.28679	-1.08289	-1.42752	-1.60299	0.354352	-1.30111	-0.674351	-1.35422	-1.00718
Pja1	A0A0U1RRV0	others	-1.67841	-1.85108	-1.19514	-1.59176	-1.91767	-1.4482	-1.59545	-1.97541	-1.76229	-1.3913	-1.64035	-0.529267	-0.504857	-0.415675	-0.765413	-0.49807	-0.375106	-0.180237	-0.670691	-0.577936
Cluh	A0A0U1RRV5	others	2.16273	2.50576	2.78674	2.64824	2.44036	2.72701	2.42201	2.54618	2.69367	2.72029	1.89956	1.20576	0.941515	1.21539	0.837253	1.69366	0.814832	0.76343	0.653334	0.753928
Srsf3	A0A0U1RRV7;Q0ZFS8	others	6.03704	6.31642	6.59856	6.77896	6.48552	3.79322	3.51503	3.37152	3.70197	3.99104	6.6284	7.35614	6.99622	7.59731	7.21171	5.32335	4.34119	4.7527	3.98115	4.42767
Rps19bp1	A0A0U1RRW3	others	NA	NA	NA	NA	-4.26414	NA	NA	NA	NA	NA	-2.5341	NA	-3.10556	-3.81542	NA	NA	NA	NA	NA	NA
Mnt	A0A0U1RRY7	others	-4.17418	-3.45528	NA	-4.03248	-3.77586	NA	NA	NA	NA	NA	-4.55881	NA	NA	NA	NA	NA	NA	NA	NA	NA
Shank3	A0A0U1RS13	others	NA	NA	-5.32271	-6.08391	NA	NA	-3.33349	-2.53569	NA	-2.75062	NA	NA	NA	NA	NA	NA	NA	-5.57145	NA	NA
Shank2	A0A0U1RS17	others	NA	NA	NA	NA	NA	NA	NA	NA	NA	NA	1.23817	1.89841	1.68306	1.62571	1.2386	2.55447	2.9148	1.89513	2.05063	1.53261
Upf1	A0A0U1RS25	others	2.26927	2.27481	2.58348	2.49737	2.32177	1.58373	1.23045	1.2255	1.29693	1.39278	4.61228	5.93964	5.31112	5.6513	5.22747	4.60453	5.08346	4.19691	4.44708	4.49449
Sgsm2	A0A0U1RS33;D3ZW66	others	-1.31077	-1.30789	-1.21503	-1.41571	-1.35072	-0.867348	-0.998292	-0.837823	-1.10257	-1.03751	-1.34214	-1.68667	-1.26873	-2.02952	-1.21895	-1.00032	-1.72851	-1.1886	-1.75023	-1.19742
2008-03-01	A0A0U1RS36;D3ZG81	others	-3.48193	-3.81209	-3.48905	-3.32996	-2.8474	-3.10803	-3.00172	-3.01137	-3.14558	-2.7879	-3.29733	-3.28441	-3.34088	-3.6628	-3.22646	-2.7443	-3.09294	-2.73454	-2.76402	-2.7175
Got1l1	A0A0U1RVK4	others	1.12148	NA	0.731318	1.04691	1.18589	1.16166	NA	1.38906	1.98592	1.28263	1.11321	1.14813	1.43212	1.75974	2.04994	1.0604	NA	1.62217	1.92567	1.9593
Klhl12	A0A140TA97	others	NA	NA	NA	NA	NA	NA	NA	NA	NA	NA	NA	-1.65587	NA	-1.12275	NA	-2.20497	-1.29863	-1.49428	-0.64549	-0.90943
Igsf8	A0A140TAA1	others	2.93267	2.92705	3.30993	3.29186	2.95288	3.58663	3.43793	3.77031	3.90639	3.41185	2.53305	2.60096	3.43286	3.17773	3.35577	3.44188	4.08681	4.46585	4.75101	4.25347
Ralgapa1	A0A140TAA3	others	0.914198	0.713143	1.02495	0.808976	0.773554	1.57268	1.08322	1.83622	1.42844	1.49317	1.59637	1.09768	1.16577	1.20419	1.16195	1.96708	1.78786	2.00121	2.12008	2.39143
Pdcd6ip	A0A140TAA4	others	NA	NA	NA	NA	-0.509877	NA	-0.470016	NA	NA	-0.366598	NA	NA	NA	NA	NA	NA	NA	NA	NA	-0.238051
Mvp	A0A140TAE0	others	NA	NA	NA	NA	NA	NA	NA	NA	NA	NA	-3.88943	-2.10302	-3.39068	-2.86796	-3.11895	-2.29529	-1.10433	-1.86272	-1.94022	-1.56697
LOC500956	A0A140TAE2	others	-4.10354	-3.46563	-3.21393	-3.24198	-3.85312	-4.94114	-4.93478	-5.12816	-4.14389	-4.8197	-4.97234	-3.46171	-4.43768	-3.59677	-4.57523	-5.20642	-4.43995	-5.48335	NA	NA
Tpm3	A0A140TAF0	others	1.60053	1.99013	1.00435	2.56739	2.23119	1.88408	2.878	1.13511	2.84984	3.04698	0.358872	0.536494	-0.576551	0.542463	NA	NA	0.228682	-0.440618	-0.311773	0.306266
Elavl4	A0A140TAF2	others	-2.26934	-1.8551	-0.891924	-1.73175	-1.955	NA	NA	NA	NA	NA	-0.879694	0.887968	0.317193	0.848003	0.498851	-0.831508	0.0831858	-0.864313	-0.790553	-0.589371
Clcc1	A0A140TAF5	others	-0.617191	NA	NA	-0.422742	-0.488774	-0.815494	-0.680285	-1.34826	-0.668382	-1.54588	NA	NA	NA	NA	NA	NA	NA	NA	NA	NA
Ubqln1	A0A140TAI1	others	1.41656	1.75075	1.31777	1.81772	1.66749	1.72013	2.00633	1.66635	2.37402	2.07987	-1.21608	0.082263	-1.16199	-0.87814	-1.10125	-0.2562	0.178989	-0.116837	-0.22728	-0.348309
Chn1	A0A140TAJ1	others	0.0394887	-0.256623	0.201241	-0.435586	-0.186469	0.618141	0.407322	0.694953	0.369941	0.305324	-0.524861	-1.53839	-1.36857	-1.84317	NA	-0.12939	-1.36999	-1.15	NA	-1.73222
Trmt1	A0A140UHW6	others	0.352482	-0.161402	0.862263	0.38002	0.0617801	0.178091	-0.381975	-0.0147186	-0.357539	-0.204917	0.86225	-1.75935	-0.999059	-2.15226	NA	-0.0793077	-2.61692	-1.34167	NA	NA
Fhad1	A0A140UHW9	others	NA	NA	NA	NA	NA	NA	NA	NA	NA	NA	NA	NA	NA	NA	NA	NA	NA	NA	NA	NA
Lrwd1	A0A140UHX1	others	-2.88017	-3.58154	-2.85073	-3.30523	-3.30528	NA	NA	NA	-3.34342	-1.57467	-3.62464	NA	NA	NA	NA	NA	NA	NA	NA	NA
Ncapd3	A0A140UHX3;Q3T1H0	others	-3.55426	-2.9504	-3.17714	-3.19507	-3.23035	NA	NA	NA	-3.73484	NA	-3.98998	-3.45971	-2.72287	-2.89796	-2.78055	-3.12561	-3.23518	-3.1172	-2.65478	-2.86861
Prkag2	A0A140UHX4	others	0.649399	0.59476	0.640138	0.554565	0.61291	1.17473	1.0546	1.03104	1.20382	0.942871	0.741127	-0.125991	-0.297595	-0.601019	-0.465628	0.910146	-0.149518	0.192968	-0.314229	-0.0346387
Sptb	A0A140UHX6	others	0.407529	0.690288	0.913398	0.856299	0.741143	0.401136	0.313668	0.507608	0.38689	0.488139	0.789318	-0.0403999	0.469085	0.75251	0.172973	0.378441	0.354935	0.677233	0.551268	0.664439
Ccz1b	A0A140UHX9	others	-0.198769	-0.26236	-0.0737951	-0.170397	-0.38173	0.0866992	-0.0295776	0.0444535	0.224451	-0.00319096	0.113584	-1.38238	-1.12417	-1.25267	-1.61398	-0.20418	-1.33937	-0.979381	-1.44692	-1.62382
Ttc4	A0A140UHY1	others	-1.45453	-1.53536	-1.59615	-1.65076	-1.80326	-1.07441	-1.06467	-1.31164	-1.12044	-1.07442	-2.12937	NA	NA	NA	NA	NA	NA	NA	NA	NA
Nebl	A0A146J2K6	others	0.421385	1.08758	0.768227	0.579538	0.422869	1.17591	1.71549	1.28467	1.65623	1.29133	-1.14063	-1.35677	-1.95579	-1.51358	-2.02771	-0.473797	-0.604727	-1.19829	-0.945145	-1.46172
Dync1i1	A0A173DW29;G3V792	others	1.91584	2.01218	2.48763	2.32762	1.91489	2.6152	2.65023	2.28386	2.72403	2.60075	2.73831	2.55676	3.3265	2.85475	2.73079	4.61276	4.91562	4.56027	4.76884	5.02681
Ppfia1	A0A1B0GWM2;A0A1B0GWS0	others	-0.823223	-1.01618	-0.832485	-0.947131	-0.749598	-0.219992	-0.262474	-0.226553	-0.340462	-0.237149	-1.27725	-1.54415	-1.23096	-1.90703	-1.35707	-0.418865	-0.763139	-0.286943	-0.667999	-0.496697
Mark3	A0A1B0GWN5	others	NA	NA	-1.08864	NA	NA	-0.299609	-0.496843	-0.109594	NA	-0.375941	NA	NA	NA	NA	NA	0.0323126	NA	-0.110875	NA	NA
Eri3	A0A1B0GWR1;M0R8C5	others	2.16845	2.5905	2.38207	2.47588	2.10661	1.65506	2.17991	1.73328	2.24528	1.98861	0.306452	1.05358	0.0970634	0.318398	1.04036	0.520812	0.0460811	0.364088	-0.369783	0.421028
Rab14	A0A1B0GWR3;B0BMW0	others	3.41215	3.39969	3.54112	3.36644	3.48609	3.69934	3.62503	3.78855	3.69957	3.62959	2.94139	1.91441	2.1638	1.74141	1.58223	3.36224	2.65481	2.88786	1.88034	2.13447
Cyhr1	A0A1B0GWR4;F1M4N0	others	-4.01596	-3.28047	NA	-2.98976	-3.75006	NA	NA	NA	NA	NA	NA	NA	-2.04368	NA	-0.97559	NA	NA	NA	NA	NA
Fbxo10	A0A1B0GWU1	others	-0.00562695	0.211762	0.424564	0.262565	0.00934927	0.195085	-0.304365	-0.015074	0.090227	-0.116719	0.451335	0.147373	0.0395665	0.439471	-0.0743046	0.0500392	-0.298079	0.0287477	-0.399426	-0.0503661
Kdm5d	A0A1B0GWU8	others	-1.97519	NA	-2.14729	NA	NA	NA	NA	NA	NA	NA	NA	NA	NA	NA	NA	NA	NA	NA	-2.64283	NA
Ube3c	A0A1B0GWW0	others	0.908768	1.0713	1.07468	0.959702	0.902188	1.33838	1.25685	1.32081	1.55213	1.16326	1.45622	1.51357	1.75955	1.51757	1.79581	1.73017	1.56443	1.63501	1.84154	2.25202
Picalm	A0A1B0GWW9	others	NA	-0.922472	-1.7556	-1.79135	-1.74924	-0.952209	-1.2199	-1.85906	-1.54696	-1.47625	NA	NA	NA	-1.02233	NA	-2.32465	NA	-2.45055	-1.85324	-2.15018
Bbs9	A0A1B0GWY0	others	NA	NA	NA	NA	NA	NA	NA	NA	-1.74196	NA	NA	NA	NA	NA	NA	NA	NA	NA	NA	NA
Elavl2	A0A1B0GWY9;G3V6U4	others	1.4723	0.738174	1.20977	1.02717	1.07085	-0.36331	0.0136857	-0.126208	0.285508	-0.41807	2.00085	3.31269	2.64512	2.78499	2.7514	1.79468	1.85115	1.58739	1.54335	1.00062
LOC689064	A0A1K0FUA6	others	2.56682	2.31818	-0.278354	0.939522	1.791	-0.970688	-0.150534	-1.25558	-1.48163	-0.43464	3.29003	1.20299	-0.161714	0.237742	0.234143	1.5613	0.777221	-0.00639209	-0.343843	0.232012
hdac6	A0A1L5YJQ7	others	0.96814	-0.424277	-1.15931	1.15022	1.25088	1.78415	0.166155	-0.701974	1.41989	1.78833	-0.172347	-2.74399	NA	-2.0504	-1.3963	0.420502	-1.54798	NA	-1.0306	-0.530477
Tax1bp3	A0A1W2Q5Z6	others	0.354997	0.0083725	NA	-0.125024	0.16438	-0.795653	0.797805	-0.810896	0.370469	NA	0.278543	-1.31646	-1.50128	-2.47054	-2.82053	0.279955	-0.608132	-1.04185	NA	-1.94874
Mycbp2	A0A1W2Q616	others	-0.481469	-0.599626	-0.51376	-0.823153	-0.679106	-0.587203	-0.722505	-0.451597	-0.469308	-0.411279	1.36989	2.73414	2.01138	2.02565	2.11084	3.02953	3.91232	3.48037	3.36771	3.23456
Nudt7	A0A1W2Q618;A0A1W2Q6B7;D3ZV74	others	-5.17433	-4.99667	NA	-5.30855	-5.25852	NA	-5.32452	NA	-5.81189	-5.01745	-6.30697	-6.18075	NA	NA	-6.56639	NA	NA	NA	NA	NA
Adamtsl1	A0A1W2Q621	others	-2.43157	-1.97342	-2.52045	-2.03114	-2.2699	NA	NA	NA	-2.4355	NA	-1.70953	-2.18239	-3.09743	-2.76011	-2.71382	-1.76494	-2.55228	-2.1672	-2.61442	-2.48511
Zbtb20	A0A1W2Q655	others	-0.8522	-0.784863	-1.08605	-0.906659	-0.263916	-1.32785	-1.78233	-1.8852	-2.56659	-1.48053	-0.961415	0.166657	-0.404911	0.104948	0.99012	-0.542989	-0.8433	-0.269424	-0.469703	0.171481
Dner	A0A1W2Q656	others	1.98979	1.43447	2.26155	1.65367	1.8781	1.27636	0.827972	1.62285	1.27626	0.809734	1.6667	2.17557	2.30907	1.69298	1.85163	2.24938	2.03662	2.07987	2.23989	1.73261
Fhod3	A0A1W2Q659;A0A1W2Q6D5;F1LQJ2;F1LRX2	others	-2.65884	-2.50754	-2.8216	-2.60627	-2.94579	-2.37217	-3.00242	NA	-2.45671	NA	-2.00016	-2.34882	-2.76484	-2.76169	-3.02929	NA	NA	NA	NA	NA
2014-09-01	A0A1W2Q660;D3ZHG7	others	-3.69878	NA	-3.35291	-3.33354	-3.40844	-3.23877	NA	-4.38831	NA	NA	NA	NA	NA	NA	NA	NA	NA	NA	NA	NA
FAM120C	A0A1W2Q678	others	1.90049	1.99875	2.18418	2.16724	2.09494	0.882259	0.800349	0.58896	0.630743	1.00956	3.43718	4.68401	4.68113	4.90554	4.61321	3.09535	3.43002	3.31714	3.27655	3.4326
RGD1560883	A0A1W2Q691;M0R647	others	-6.89374	-6.90975	-6.72487	-6.9036	-6.72866	NA	NA	-6.51255	-6.82702	NA	-7.47268	-7.20931	-7.07804	-7.06542	-6.75464	-6.55894	-6.74374	-6.52234	-6.22179	-6.44165
Msh6	A0A1W2Q695;D4A0U9	others	-3.34183	-3.15879	-2.79995	-2.97117	-3.31082	-3.25863	-4.12495	-4.05351	-3.74127	-3.70509	-2.72281	-3.78379	-3.46638	-3.64935	-3.60654	-3.15066	-3.88945	-3.86818	-3.9516	-3.67975
Mpv17l	A0A1W2Q697;D4A908	others	-1.89204	-2.01195	-2.36928	-2.19447	-1.86223	-2.92568	-1.71447	-2.62433	-1.88754	-2.32746	-2.7173	-1.67445	-1.53473	-2.12211	-1.85731	-3.24611	-2.43744	-2.9318	-2.49888	-1.8926
Rrn3	A0A1W2Q6B4;B2GV13	others	-5.22609	NA	-5.10584	-5.16896	-5.05891	NA	-5.15286	NA	-4.61341	-5.1404	-5.50861	-6.47625	-6.26907	-7.62217	-6.22931	-5.87003	NA	NA	NA	-6.80711
Adam11	A0A1W2Q6C2	others	0.495613	0.680698	1.03343	0.988898	0.781599	0.69399	0.941013	1.30716	1.19509	1.15557	-0.615636	0.0526016	0.503018	0.322629	0.422573	-0.322963	0.452434	0.797227	0.818731	1.07805
Gfap	A0A1W2Q6C8;A1E252	others	-3.65353	-3.53881	-4.93169	-3.94603	-4.64679	-3.93506	-3.88814	NA	-3.57142	NA	-2.56549	-3.27247	-1.75168	-1.95092	-2.8517	-1.35184	-1.45527	-1.95099	-1.34857	-3.31859
Luzp2	A0A1W2Q6D6	others	-0.89605	-0.516748	-1.77416	-1.25603	-0.886964	-1.11798	-0.106769	-1.23466	-0.947497	-0.282627	0.536605	1.2106	0.454764	0.495853	0.477004	0.472894	1.50646	0.896358	1.72883	1.60474
Ndufa10l1	A0A1W2Q6F8	others	NA	NA	-5.17298	NA	NA	NA	-4.30758	-5.00359	NA	-4.65833	NA	NA	NA	NA	NA	NA	-4.62071	-1.82342	NA	NA
Mycbp2	A0A1W2Q6I3	others	-0.154226	-0.0906669	-0.00575597	-0.0486378	-0.158468	-0.0869036	-0.420227	-0.208341	-0.346788	-0.517133	1.98938	2.94174	2.30959	2.44441	2.4684	3.38877	4.31779	3.80908	3.78162	3.55916
Nrk	A0A1W2Q6J2;F1LZB6	others	3.16115	2.96368	3.46741	3.42471	3.13616	3.48432	3.77075	3.67381	2.38971	3.78277	NA	NA	2.96836	2.62162	2.51364	4.03544	3.61182	3.90024	3.35049	3.44714
Atp6v1a	A0A1W2Q6N0	others	-2.86148	-3.33776	-2.64746	-2.70385	-2.75887	-2.25712	-2.34942	-2.04933	-2.5188	-2.38521	NA	-2.77504	-2.20148	-2.99454	-2.18373	-1.50082	-0.24788	-0.724322	-0.0689267	-0.663856
Ccdc186	A0A222NUN6	others	-2.09382	-2.35401	-1.73164	-1.84919	-2.34352	-2.02918	-1.98258	-2.06175	-2.5378	-2.12863	-2.8644	NA	NA	NA	NA	-3.88686	NA	NA	NA	-4.091
Phf24	A0A292G0W2	others	3.23121	3.3023	3.50217	3.27228	3.14235	4.03747	4.21672	4.13214	4.28864	4.17037	1.92611	1.21553	1.47224	1.13177	0.820635	2.55657	1.81815	2.02273	1.53313	1.32698
Cd200	A0A5D0	others	3.78795	3.21001	4.99228	4.46299	3.50518	4.22548	2.86215	5.36048	4.76204	3.81237	1.8349	1.81556	2.63891	1.81752	1.34557	2.06634	0.935493	3.22796	2.06314	1.71759
Acbd5	A0FKI7	others	-0.38512	0.256295	-0.527854	-0.121266	-0.197235	-1.61803	-1.50808	-1.46066	-0.521585	-1.1524	1.5178	2.93286	1.64916	2.01303	2.52926	-0.0565069	1.13956	0.566108	1.34249	0.940604
Kras	A0JN17	others	2.77329	3.32147	3.29559	3.49629	3.06926	2.99409	3.1723	3.51005	3.79711	3.17581	3.2937	3.19934	2.87952	2.82795	2.33871	3.23037	2.06673	2.51291	2.1207	1.42323
Mapt	A0JN25	others	7.32205	7.47404	7.0557	7.09627	7.136	8.02501	8.32513	8.08751	8.2537	8.23598	4.74421	5.20193	3.7901	4.11876	3.57862	5.59817	5.75158	5.52396	5.04175	5.13261
Gtf2h2	A0JN27	others	-1.90391	-2.12171	-1.55053	-1.79047	-1.73676	-3.81558	-2.1763	NA	NA	-4.65212	-1.95579	NA	-3.38178	-4.05315	NA	NA	NA	NA	NA	NA
Lnpk	A0JN29	others	2.34734	2.31565	2.32293	2.26265	2.18025	1.8916	1.83823	1.90167	2.07205	1.9361	2.02868	1.98624	2.06296	2.11972	2.46059	1.28299	1.83341	1.62625	1.97462	2.17213
Cnpy2	A0JN30	others	4.12493	3.95751	3.27947	3.9813	4.1682	2.64479	2.40326	2.46698	2.38949	2.88073	0.319805	1.16321	0.261854	0.4278	-0.088504	0.236334	0.133332	-0.105945	0.893203	0.0941204
Nmnat1	A0JPJ0;Q32WF6	others	-1.95852	-2.69954	-2.40232	-2.46362	-2.29329	NA	NA	NA	NA	-2.36443	0.212901	0.857136	0.559628	0.550732	0.634089	-0.675629	-0.745897	-0.774769	-0.917873	-0.819634
Ola1	A0JPJ7	others	3.30619	3.55682	3.51349	3.54414	3.32363	3.80706	3.78845	3.86886	4.16218	3.79665	3.39582	1.75578	1.83064	1.23717	0.964191	3.42737	1.98207	2.04232	1.72615	1.74022
Zfp57	A0JPK3	others	-4.43163	NA	-4.56446	NA	NA	NA	NA	NA	NA	NA	-0.665269	NA	NA	NA	NA	NA	NA	NA	NA	NA
Fth1	A0JPM7;Q2TA66;Q5FVS1;Q66HI5;Q6AYV6;Q6P9V2	others	1.00303	0.0926846	-1.81338	-0.171669	0.565037	-0.365845	-0.415469	-0.5429	-1.47337	-0.0538482	-0.812598	-0.81281	-0.312969	0.0436257	-0.595737	-1.06224	NA	NA	0.204532	0.642799
Eif3j	A0JPM9	others	2.38608	2.56368	2.42224	2.88971	2.58794	2.57239	2.77054	2.52907	2.78129	2.7535	0.218962	0.143076	-0.695798	-0.338314	-1.10571	0.346909	0.266497	-0.167581	0.0702851	-0.069252
Med22	A0JPN6	others	-1.15244	-1.39116	NA	-2.2565	-1.35532	NA	-2.86009	NA	NA	NA	-0.139661	-1.75204	0.228466	-0.0961474	-1.03258	-1.63954	NA	-2.37686	-1.97498	-1.30329
Cstf3	A0JPN7	others	0.64848	0.640812	0.931151	0.92483	0.773733	-0.869171	-1.41678	-0.940196	-1.64936	-1.41259	-0.469653	-0.819844	-0.214884	-0.526626	-0.648324	-0.935645	-1.06255	-1.32881	NA	NA
Lrrc24	A0JPN8	others	-0.673302	-0.705186	-0.807711	-0.767061	-0.989308	-0.748587	-0.849469	-0.551867	-0.409441	-1.20566	-0.749333	-0.0622243	0.0365425	-0.176674	-0.225109	-0.575111	0.00906309	0.240414	0.107003	-0.454149
Drap1	A0JPP1	others	-0.514766	-0.590687	-0.911823	-0.342994	-0.790997	-0.90325	-1.3841	-1.33194	-1.13372	-1.3938	-1.36312	-1.55117	-1.79971	-1.35974	-2.62971	-2.12484	-3.05308	-3.08219	-3.01437	-2.51751
Ccdc61	A0JPP8	others	NA	NA	NA	NA	NA	NA	NA	NA	NA	NA	-3.54647	-2.05336	-2.7652	-2.56527	-2.82791	-2.49372	-2.14006	-2.12511	-2.31578	-2.76766
RGD1560212	A0JPQ5	others	-3.32746	-3.42877	-2.65015	-3.15955	-3.40599	-3.0941	-3.36302	-3.57625	-3.78397	-2.8039	NA	NA	NA	NA	NA	NA	NA	NA	NA	NA
Btbd6	A0JPR1;F1M7U0	others	-7.65161	-7.483	-7.47043	-7.99569	-8.09639	NA	-8.39218	-7.9976	NA	NA	-6.78261	NA	-6.09349	-5.84521	-6.85714	-6.65513	-6.49313	-6.88681	-6.89773	-6.84908
Shisa4	A0MV40	others	0.865272	1.25918	1.16569	1.31069	1.34343	1.85606	1.63757	1.76859	1.91919	1.55118	-2.19496	-2.70962	-2.56346	-3.11738	-2.77838	-1.10258	-1.60511	-1.38327	-2.27238	-2.45344
Shtn1	A0MZ67	others	7.8364	7.84712	6.99918	7.62598	7.83308	7.72247	8.22381	7.62881	8.09074	8.26554	7.62592	6.02701	6.18031	5.74092	5.19812	7.50122	6.28815	6.3175	5.90967	6.13612
Cacna1c	A0SLC4	others	-1.42289	-1.57251	-1.51396	-1.15738	-1.36723	-1.58611	-1.86565	-1.36986	-1.6909	-1.58385	-1.20781	0.0371352	-0.560773	-0.418261	-0.0522122	-0.629409	-0.0712242	0.0555327	0.281673	0.167689
Blmh	A1A5L1	others	-4.3772	NA	NA	NA	NA	NA	-4.72913	NA	NA	NA	NA	NA	NA	NA	NA	NA	NA	NA	NA	NA
Pgm1	A1A5L2;Q499Q4	others	1.87157	2.36776	2.17395	2.12236	2.00525	2.61092	2.93935	2.62843	2.89295	2.8507	1.24226	-0.171618	-0.17444	-0.59637	-1.33017	1.20356	0.100781	0.206287	-0.411804	-0.269595
Cdc42ep1	A1A5P0	others	-5.41155	-6.58701	NA	NA	-5.60679	NA	NA	NA	-5.6604	-4.69864	-5.68789	-6.57852	-6.21127	NA	-4.23063	-4.75755	-5.06588	-5.7958	-4.07863	-3.26947
Galnt18	A1A5P1	others	-1.95241	-2.16851	-1.76105	-1.82063	-2.08855	-3.83974	-3.33311	NA	-3.38646	NA	-1.65209	-1.97059	-1.20553	-1.13795	-1.49892	-2.38148	-2.40771	-1.82122	-2.03417	-2.81677
Rrs1	A1A5P2	others	0.589822	0.0764658	0.513719	0.378792	0.600055	-1.69848	-2.10318	-1.57193	NA	-1.36891	0.948027	1.91022	1.33382	1.52057	1.32993	-0.18809	-0.224726	-0.444978	-0.442688	-0.267063
Kifc3	A1A5P4	others	-1.7485	-1.71921	-1.54118	-1.4893	-1.78152	-2.22993	-2.18586	-2.138	-1.87789	-2.13558	-0.880469	-1.03469	-1.06911	-1.11673	-0.901288	-1.54205	-1.84733	-1.79518	-1.50184	-1.22341
Armc9	A1A5P5	others	-1.21698	-0.91735	-1.40526	-1.05653	-1.03777	-0.523041	-0.944675	-0.696973	-0.492571	-0.828112	-0.812911	-1.76108	-1.65741	-1.68565	-1.92796	-1.19973	-2.0019	-2.0751	-2.17438	-1.81377
Plekha1	A1A5P7	others	-1.77831	-1.84438	-1.47265	-1.61824	-1.55394	-0.866918	-1.04121	-0.458142	-0.965757	-0.856364	-1.65661	-2.65057	NA	NA	-2.51652	-1.33798	NA	-1.73987	NA	NA
Magee1	A1A5P9	others	0.584773	0.826436	0.701765	0.74325	0.434607	0.229066	-0.138813	-0.144161	-0.174589	-0.318841	0.43671	0.56823	0.973445	0.675279	0.497446	-0.101887	-0.392929	-0.395948	-0.603761	-0.366229
Rbfox2	A1A5R1	others	0.170607	-0.0998777	0.433988	0.268675	0.247132	-2.18001	-2.6386	-2.92516	-2.32387	-2.8532	0.0869967	1.15524	1.11452	1.27879	1.32306	-1.92141	-2.40114	-2.0603	-1.97318	-1.74445
Gprc5a	A1A5R2;Q5RK14	others	-4.74025	NA	NA	NA	NA	NA	-3.98956	NA	-4.94262	NA	NA	NA	NA	NA	NA	-4.19552	-2.90305	-4.12575	NA	-4.15996
Krr1	A1A5R3	others	0.804771	0.708796	0.407683	0.668192	0.821748	-0.255451	NA	NA	-0.953468	-1.5524	1.96041	2.31875	1.84905	2.20427	2.09515	0.458193	0.852922	0.76306	0.881475	0.933021
Prpf6	A1A5S1	others	1.73736	1.38888	1.52837	1.63993	1.68876	-0.779558	-1.50481	-1.10316	-1.36432	-1.15236	2.58375	3.3841	3.66511	3.88047	3.73192	1.23091	0.753205	1.2013	1.18001	1.09298
Cxxc1	A1A5S2	others	-2.40044	-2.05124	-1.99318	-1.86704	-1.99459	-3.19158	NA	-3.39955	-3.92276	-3.25085	-2.39826	NA	-2.20498	-3.03187	-2.76518	-3.22816	NA	NA	NA	-3.27337
Sephs2	A1A5S4	others	-1.80738	-1.99235	-1.19295	-1.83434	-2.04353	-1.29181	-1.52447	-1.15728	-1.50318	-1.38958	-2.18075	NA	-3.92538	-3.99613	-4.45627	-2.03236	-3.85764	-3.09722	-4.35973	-3.80261
Nell2	A1E5S7;Q561K2;Q8R417	others	-1.68599	-1.2687	-0.818131	-1.02913	-1.19932	-2.83726	-1.59065	-2.32202	-1.97556	-1.93258	NA	NA	NA	NA	NA	NA	NA	NA	NA	NA
Heatr6	A1EC95	others	-2.98014	-2.73011	-2.92232	-3.22197	-2.93652	-2.53625	-2.65819	-2.5077	-2.72077	-2.6355	-2.18026	-3.27109	-2.94053	-2.97985	-2.77614	-2.42121	-2.76994	-2.70633	-2.43535	-2.47119
NA	A1KXG1	others	-1.65946	-2.45871	NA	-1.97362	-1.79163	NA	NA	NA	NA	NA	NA	-1.13904	-0.131193	-0.499183	-0.217616	-1.21964	-1.34549	-1.51325	-1.47253	-1.35425
Cactin	A1L014;B2GUU0	others	-1.033	-1.14654	-1.06289	-1.1048	-1.12762	NA	NA	NA	NA	NA	-0.187369	0.953933	1.02629	1.25632	1.10816	-0.556324	-1.01529	-1.02909	-0.779182	-0.757834
Arpc5l	A1L108	others	3.01072	2.90882	1.13415	2.65368	2.97036	2.01921	3.3677	2.63757	3.1284	3.45911	2.8018	4.12513	3.51566	3.93623	3.61276	4.4519	5.25622	4.27897	5.44249	5.16301
Rundc3a	A1L117	others	-2.56601	-2.29913	-2.23142	-2.21653	-2.2592	-2.35456	-2.47032	-2.11337	-2.16968	-2.27511	-1.59853	-2.1873	-0.900901	-1.52956	-1.62461	-1.09564	-1.39726	-1.08608	-1.88067	-1.50069
Nae1	A1L122;F1M7W7	others	0.683429	0.837884	1.69016	1.0124	1.03728	1.13507	1.57795	1.55225	1.42461	1.46346	-0.206363	-1.95708	-0.694223	-1.81492	-2.05562	0.454625	-1.39905	0.0282675	NA	-1.03725
Ing4	A1L130	others	-2.8354	-1.88298	-2.01576	-2.88991	-1.59725	NA	NA	NA	-3.6339	NA	-1.70546	NA	-1.09511	NA	NA	-3.29365	NA	NA	NA	NA
Aup1	A1L134	others	-0.284606	-0.635165	-0.531047	-0.266084	-0.392038	-1.31774	-1.17187	-1.20697	-1.01873	-0.809085	-0.037286	0.07026	0.310911	0.314197	0.881341	-0.70585	-0.233696	-0.243319	0.0264854	0.546323
Zdhhc9	A1L1I1;Q2TGJ9	others	-1.67729	-1.42681	-1.42774	-1.99211	-1.70863	NA	NA	-2.15717	-1.7642	NA	-0.734909	-0.516608	-0.326613	-0.742979	-0.529596	-0.14386	0.258778	0.334705	-0.129444	-0.28971
Numbl	A1L1I3	others	1.64459	2.00421	1.73437	1.75546	1.60234	2.37545	2.27953	2.38049	2.49725	2.35757	0.498094	0.229681	0.141668	-0.146268	-0.0976291	1.04237	0.43587	0.866067	0.341459	0.417586
Pbk	A1L1J7	others	-2.67663	-2.07103	-2.69898	-2.31609	-3.24612	-1.60711	-2.03269	-1.97673	-1.57811	-2.45906	NA	NA	NA	NA	NA	NA	NA	NA	NA	NA
Rab5b	A1L1J8	others	4.0556	3.67027	3.81164	3.95694	3.91137	3.89474	4.22619	4.02916	4.05589	4.27284	3.66107	2.89311	2.54706	2.41393	2.31539	3.7578	3.35044	3.26561	3.04469	2.79146
Lmf2	A1L1J9	others	0.60678	0.619548	0.687672	0.398293	0.493805	-0.341148	-0.275569	-0.14186	-0.358794	-0.233179	0.289365	-0.36416	-0.947556	-0.923836	-0.513452	-0.762498	-0.755992	-0.852598	-0.955544	-1.00901
Anapc5	A1L1K3	others	0.60329	0.359726	0.329996	0.438061	0.483846	0.0522505	0.17027	-0.0916065	0.26881	0.300353	1.55841	1.19373	2.105	1.68394	1.60717	2.20774	2.08659	2.43759	2.32443	2.46568
Gtf3c5	A1L1K6	others	-0.464489	-0.44035	-0.45421	-0.560144	-0.637868	-2.17965	-2.37216	-2.42376	-1.94463	-2.15524	0.186148	0.651895	1.32213	1.35703	1.42818	-0.870357	-1.00108	-0.160996	-0.21264	0.254778
Habp4	A1L1K8	others	-0.312606	0.23201	0.403156	0.60976	-0.0139495	-1.09855	-1.30672	-1.4554	-1.2174	-1.15218	1.87423	3.9015	2.85655	3.40849	2.67545	1.33833	1.61964	0.506545	1.04644	1.15538
Tmem214	A1L1L2	others	0.245821	0.363871	0.312372	0.348956	0.455812	-1.28903	-1.62564	-1.76913	-1.34032	-1.48746	-0.268557	-1.0157	-0.954482	-0.941967	-1.10141	-2.32138	NA	NA	NA	NA
Flywch1	A1L1L4;F7FDF2	others	-1.89408	-2.20676	-2.12576	-2.10842	-1.86333	NA	NA	NA	NA	NA	-0.728318	0.489162	0.22772	0.273105	0.0978933	-1.41989	-1.31789	NA	-1.55977	NA
Ccnk	A1L1L5	others	0.257205	-0.172658	0.0364542	0.107025	0.358902	-2.14708	-3.09915	-1.69181	-2.5613	-2.02026	1.0794	0.823218	1.35426	1.44929	1.41145	-0.973282	-1.73608	-1.13697	-1.39869	-1.17344
Rhot1	A1L1L6	others	-1.06071	-1.60517	-0.95252	-1.358	-1.22914	-1.92438	-1.53084	-2.01953	-1.79926	-1.84138	-1.56297	-1.76758	-2.06019	-1.90666	-2.11646	-1.48792	-0.976862	-1.68201	-1.67112	-1.87723
Tmem65	A1L1L9;F1LQZ0	others	3.527	3.21045	3.45852	3.46739	3.36433	2.80072	2.96829	2.77809	3.16516	2.74187	2.06728	0.777854	1.14381	0.373709	0.51507	1.5134	1.00241	0.987363	0.557741	0.573119
Prkaca	A1L1M0	others	4.2975	4.63881	4.69469	4.45727	4.28417	4.51396	4.82792	4.7927	5.15598	4.70345	4.25382	4.66446	4.68706	4.64865	4.52281	4.936	4.72854	4.6984	4.97001	4.68556
Car12	A2IBE2	others	NA	-5.54405	NA	NA	NA	NA	NA	NA	NA	NA	NA	NA	NA	NA	NA	NA	NA	NA	NA	NA
Scmh1	A2RRU0	others	-2.24452	-2.9761	-2.46198	-2.56649	-2.86714	NA	NA	NA	NA	NA	-2.10271	-2.17568	-1.98989	-1.97869	-1.98657	-2.46824	NA	-2.89909	NA	NA
Gys1	A2RRU1	others	0.511374	1.2468	0.978219	1.15378	0.677684	0.794205	1.31037	0.549502	1.37236	0.740842	2.97051	5.02775	3.70896	4.26654	3.75311	4.98722	6.20293	4.79913	5.75666	5.15397
Tmem127	A2RRU2	others	0.114444	-0.704599	-0.0884223	-1.07307	-0.238593	-0.536483	-0.567942	-0.600237	-0.588531	-0.853242	NA	NA	-1.22248	-1.02461	-1.13649	-1.38943	-0.936358	-0.88528	-1.13568	-0.493814
Utp15	A2RRU3	others	0.124795	-0.396308	-0.0643864	-0.273076	-0.0415372	-2.17837	-2.45314	-2.44631	-2.22645	-2.34191	-0.65986	-0.894591	-0.920774	-0.977661	-0.940986	-0.964868	-1.08573	-1.27393	-1.07177	-1.18427
Scap	A2RRU4	others	-0.457545	-0.405308	-0.192283	-0.253199	-0.233734	-1.05424	-1.51596	-1.2197	-1.0959	-1.22124	-0.126294	-0.0315717	0.520505	0.219133	0.708132	-1.16635	-0.847235	-0.614734	-0.477286	-0.303842
Tollip	A2RUW1	others	2.94356	3.13912	2.34547	3.07719	3.01451	2.7751	3.36531	2.84103	3.55093	3.33906	2.23037	2.18643	1.86054	1.93368	2.12473	2.51889	2.67635	2.27047	2.22404	2.28135
Mlx	A2VCV8;Q2I1Z0	others	-7.34089	-6.9527	-7.33155	-7.35361	-7.56568	NA	-7.07563	NA	-7.05813	NA	-7.39387	NA	NA	NA	NA	NA	NA	NA	-8.16258	NA
Rab40c	A2VCW4;Q6Y2E6	others	-1.90593	-2.15142	-1.85518	-2.14507	-2.0814	-1.61705	-1.84074	-1.7246	-1.6816	-1.7215	-2.14743	-4.04611	-2.9985	NA	-3.44077	-1.69431	-3.33201	-2.52602	NA	NA
2007-09-01	A2VCW8	others	NA	NA	NA	-3.54719	NA	0.225856	-0.804551	0.249499	-1.47664	-0.288717	NA	NA	NA	NA	NA	NA	NA	NA	NA	NA
Tiprl	A2VCX1	others	1.7992	2.09242	1.93979	1.96068	1.72798	2.06904	2.05743	2.16617	2.6295	2.0864	2.10138	0.674027	0.849865	0.21731	-0.197362	1.9612	0.570664	0.964262	0.454172	0.261388
Pbxip1	A2VD12	others	1.73586	1.82721	1.63589	1.63057	1.72206	1.50178	1.59376	1.37079	1.60189	1.36835	0.512321	1.66387	1.14003	1.1702	1.48318	0.929805	1.35413	1.39861	1.2272	1.10633
Ptcd1	A2VD13	others	-1.86526	-2.43518	-2.0189	-1.95554	-2.05225	-2.30482	-2.49793	-3.25209	-2.4594	-2.649	-0.55775	-0.276755	-0.409895	-0.0384427	-0.356849	-0.368868	-0.212317	-0.617602	-0.0144545	-0.419629
Pard6g	A3F6Q3;E9PT71	others	NA	-4.09031	-4.04389	-3.51906	NA	NA	NA	NA	-3.51194	NA	-3.48385	NA	NA	NA	NA	NA	NA	NA	NA	NA
Clic4	A3FM27;G3V8C4	others	-0.607577	-0.202772	-0.984422	-0.445103	0.0261797	0.0523199	0.522929	-0.0351607	0.167225	0.748917	-0.722568	NA	-1.86874	-1.49441	-0.983249	-0.511013	-1.50525	-1.79459	NA	-1.41734
Aqr	A3KNA0	others	0.935624	0.662909	0.864465	0.721005	0.899568	-1.45156	-1.86975	-1.31703	-1.49594	-2.09605	0.460541	2.37788	2.21636	2.35599	2.20775	0.384047	-0.209072	0.125583	-0.347371	-0.34269
Tomm40l	A4F267	others	0.626213	0.239994	0.753834	0.293124	0.470741	0.359961	0.241809	0.410495	0.266215	-0.0222817	1.25274	2.2755	1.4978	1.6899	1.39332	1.78373	2.79964	1.96467	2.00416	1.31163
Gjc1	A4GG66	others	-2.57596	-3.3117	-2.28966	-2.51711	-2.7484	-2.15639	-2.62637	NA	NA	NA	-1.79884	-2.22019	-0.8939	-1.82257	-2.40744	-2.01695	-1.96831	-1.85399	-2.36203	-2.42405
Stk38l	A4GW50	others	-1.69525	-1.34427	-1.49921	-1.41454	-1.45898	-1.20658	-1.48755	-1.00378	-0.565185	-1.23777	-1.29471	NA	-2.55131	-2.00217	-2.83321	-1.7921	-2.33853	-2.50311	-2.27319	-2.42745
Pds5a	A4L9P7	others	4.88924	4.56579	5.07444	4.95201	4.93773	3.73155	3.18264	3.66902	3.04499	3.678	4.53226	3.14164	3.1858	2.93376	3.14568	3.60772	3.48762	3.11517	2.72748	2.96743
Appbp2	A5HK05	others	-2.5953	-2.30352	-2.01101	-2.06117	-2.17781	-2.29685	-2.13389	-2.08127	-1.72977	-2.25462	-1.90705	-2.12686	-2.33795	-2.18296	-2.12729	-2.17642	-2.30259	-2.38356	-2.39585	-2.36154
Ptprk	A5I9F0	others	-0.050999	0.320448	0.391398	0.586062	0.175854	-0.0915872	0.328818	0.249176	0.826248	0.137119	0.471587	1.54677	1.10825	1.17004	1.11048	0.534107	1.68103	1.11664	1.62661	1.1403
Clvs1	A6JFQ6	others	0.0652405	0.0695599	-0.129116	-0.0636547	-0.0776949	0.601723	0.234363	0.411504	0.515602	0.161953	-0.598203	-1.75512	-1.29526	-2.12901	-2.74468	-0.856393	-1.81946	-1.56904	-2.02921	-2.30962
Clvs2	A6JUQ6	others	0.729904	0.771783	0.314552	0.565831	0.581617	0.973458	1.18478	1.09145	1.38875	0.924548	0.550225	-1.16633	-0.67571	-1.37409	-1.84417	0.101461	-0.765923	-0.684963	-1.23057	-1.57314
Wdr35	A6N6J5	others	-2.00276	-1.94573	-1.53939	-1.82562	-1.96759	-1.82541	-1.72263	-1.84253	-1.70164	-1.62404	-0.959449	-0.497122	0.188807	0.0805658	0.240453	0.0414667	0.545386	0.630098	0.851578	1.05462
2011-03-01	A6P320	others	-3.7409	-3.49549	-3.47254	-3.84397	-3.78119	-3.05662	-3.06733	-3.12288	-2.75925	-2.93139	-2.64869	-2.69668	-2.487	-2.26882	-2.55922	-2.2963	-1.80794	-1.93682	-2.16969	-2.32117
2009-03-01	A6P321	others	-4.61718	NA	-4.90776	NA	-5.26412	NA	-4.04963	NA	-4.86538	NA	-2.9932	-2.0241	-2.53416	-2.27681	-2.4347	-2.40315	-1.88808	-1.89511	-2.74701	-2.44495
Kctd8	A6Y7S3	others	-0.322774	-0.687738	-0.318016	-0.748177	-0.661854	0.834221	-0.0368216	0.476122	-0.25532	-0.142882	1.21941	1.44917	1.5096	1.08694	1.58721	2.72623	2.644	2.86543	2.37876	2.54897
Tmem38a	A6ZIQ8	others	-0.979534	-1.20977	-1.02965	-1.20479	-1.03859	-1.88583	-3.31371	-2.55141	-1.9345	NA	-0.786553	0.111265	0.416835	0.135261	0.808089	-1.70865	-1.18155	-1.46944	-1.142	-0.794441
Hnrnpa2b1	A7VJC2	others	7.89337	7.6996	8.0815	8.01647	7.89864	5.24874	4.61895	4.87574	4.90687	4.95179	5.12673	4.84887	4.86539	5.847	4.6493	3.95626	2.3858	2.78947	1.97888	2.38044
Sobp	A7XYI6	others	-3.04849	-2.98053	-2.70537	-2.6632	-2.81901	NA	NA	NA	NA	NA	NA	-5.10759	NA	NA	NA	NA	NA	NA	NA	NA
Zmynd8	A8C4G9	others	1.07989	0.765562	1.06891	0.918006	1.04272	-1.17689	-1.65502	-1.17623	-1.76795	-1.79907	0.000129164	1.01514	1.16678	1.72347	1.22185	0.124726	0.0855304	0.29537	0.194587	0.112771
Ag2	A8IHN8	others	-3.32922	-2.42515	NA	-2.77119	NA	-2.99338	-2.24907	-2.47179	-2.10704	-2.1626	NA	NA	NA	NA	NA	NA	NA	NA	NA	NA
Dnajc9	A8QIC3	others	-0.885194	-1.26907	-1.26369	-1.03684	-1.21892	-1.06854	-1.67251	-1.33131	NA	-1.32	-0.657342	-0.364739	-0.801299	-0.99135	-1.35432	0.260875	0.146156	0.829384	0.423168	0.286124
Tprg1l	A8WCF8	others	2.62138	2.56762	2.50513	2.65054	2.60502	2.60219	2.69126	2.8809	3.1048	2.83727	1.03905	0.818804	0.0653902	0.28747	0.115214	1.30017	1.17905	0.881772	0.648167	0.925907
Tmem163	A9CMA6	others	-0.372759	-0.532787	-0.646811	0.00869362	0.0145288	-0.966499	-0.324888	-0.375965	0.193317	-0.255157	-1.40742	-0.0227989	-1.87065	-0.385691	-1.1042	-1.50731	-0.706173	-0.782577	-0.179034	-1.39445
Ccnt2	A9CMA7;D3ZGL6	others	-5.04074	-4.9463	NA	NA	-5.30544	NA	NA	NA	NA	NA	NA	NA	-3.93421	-4.79148	-5.05199	NA	NA	NA	NA	NA
Mcm6	A9CMB8;A9CMC9	others	-3.28697	-2.86428	-2.76701	-2.53736	-3.00976	-2.85931	-3.01062	-2.59667	-2.56568	-2.44802	-3.85731	NA	-4.61793	-4.94621	-4.21757	-3.54883	-4.16234	-4.48246	-3.65442	-4.09244
Prkg1	A9LNM8	others	NA	-3.29769	NA	NA	NA	NA	NA	NA	-2.84124	NA	-3.35123	-2.71619	-2.5957	-1.92311	-2.69354	NA	NA	-2.57394	-2.08864	-2.98791
Pias1	A9UK05;G3V9T0	others	-4.0782	-4.14008	-4.23034	-4.6371	-4.49194	NA	NA	NA	NA	NA	NA	NA	NA	NA	NA	NA	NA	NA	NA	NA
Uqcr11	A9UMV7	others	0.90246	0.335908	-1.73629	-0.608335	0.342667	-1.03016	0.991885	-0.587537	-0.313631	0.279541	-1.43332	0.0490295	-1.0449	-0.346794	NA	-2.5682	-1.64024	-2.4026	NA	-1.89365
Ndufa7	A9UMV9	others	2.07846	1.84445	-0.119139	1.26789	2.04442	0.487013	2.04831	1.16024	1.82433	1.29153	6.04141	4.49666	5.69317	6.00019	5.93034	5.22827	5.98705	5.4909	5.68658	6.07473
Ubl5	A9UMW0	others	1.89955	1.77339	0.792497	1.42117	1.81596	0.0582318	0.317236	0.141379	0.746716	0.734136	NA	NA	1.69101	1.42575	1.64311	-0.27745	-0.80035	NA	NA	-1.34248
Ndufa3	A9UMW2	others	3.31476	2.98279	2.52257	3.00004	3.34488	2.17546	2.58063	2.11319	2.17507	2.34738	6.08801	4.42828	NA	4.98605	NA	5.33314	5.83801	5.15196	5.90353	5.79566
Nr2e1	A9Z0I4;M0R4V9	others	-5.91241	-5.6724	-6.60414	-6.31531	-5.55647	NA	-8.90883	-8.39161	-7.61887	-7.19072	-6.36965	-5.94077	-5.95825	-5.91649	-4.82845	-8.21528	-8.1517	-7.59412	-7.77006	-6.9906
Ric3	B0B1T8;B0B1T9	others	NA	NA	NA	NA	NA	NA	NA	NA	NA	NA	NA	NA	-6.37412	-6.54962	-6.56247	NA	NA	NA	NA	NA
Prkrip1	B0BMS9	others	-1.62232	-2.23682	-1.68826	-1.80149	-1.88463	NA	NA	NA	NA	NA	NA	-0.33988	-0.327479	-0.088565	-0.728353	-2.63077	NA	NA	NA	NA
Mpnd	B0BMT2;Q3MIE1	others	NA	NA	-5.13688	-6.037	-7.02813	-4.81274	-4.92127	NA	NA	-5.12459	NA	NA	NA	NA	-5.5288	-7.08122	NA	NA	NA	NA
Sqor	B0BMT9	others	-1.48348	-1.71511	-1.85088	-1.72392	-1.53794	-2.30935	-2.17742	-2.77243	-1.91241	-2.15789	-1.66846	-1.03383	-0.968494	-0.753562	0.265835	-2.36058	-1.91058	-1.93123	-1.0229	-0.580569
Ppie	B0BMU0	others	-0.467619	-0.646919	-0.303276	-0.413544	-0.529078	-1.8041	-2.26699	-1.77662	-1.96406	-1.85031	-1.15858	1.44641	1.32762	1.5743	1.38461	-1.01697	-1.06366	-0.93967	-1.19533	-1.66118
Elp5	B0BMU7	others	-1.62062	-1.60485	NA	-1.57545	-1.5259	-1.34248	-1.08659	-1.60721	NA	-1.00946	NA	NA	NA	NA	NA	-3.25018	NA	-3.43082	NA	-3.73351
Rap2ip	B0BMV0	others	0.961297	0.737228	0.105119	0.318706	0.517222	-0.371283	-0.212998	-0.108904	0.883245	-0.338738	1.83312	1.32237	2.46081	1.92114	2.10817	1.91465	1.62816	1.59693	2.25261	1.54288
S100a16	B0BMX3	others	0.702839	1.39457	-2.25258	-0.303122	0.945796	0.620736	2.42262	0.804223	-0.317635	2.63471	1.79945	1.69694	2.6138	2.61137	2.65513	1.45822	2.767	2.35554	2.17279	2.77896
Rpp25l	B0BMX6	others	-1.47077	-1.4913	-2.60739	-1.5643	-1.622	-3.33196	-3.45967	-3.71242	-2.90815	-2.91532	-0.601704	-0.0317673	-0.0306933	0.361855	-0.192586	-1.90307	-2.28668	-2.56991	-2.01682	-1.61951
Chchd5	B0BMY5	others	-3.58958	-2.91604	NA	-3.28265	-3.18771	NA	NA	NA	-4.49631	-3.85557	NA	NA	NA	NA	NA	NA	NA	NA	NA	NA
Otulin	B0BMY6	others	-1.83316	-1.3098	-1.97497	-1.35802	-1.4258	-1.22403	-1.27877	-1.45665	-1.16076	-1.1481	-1.0135	-2.05194	-2.24415	-3.07946	-2.89491	-1.17998	-2.26153	-2.37046	-2.32533	-1.76721
Twf2	B0BMY7	others	2.30745	2.4014	2.52186	2.486	2.32879	2.96819	3.09799	3.20412	3.06678	2.98363	0.851503	-0.143403	-0.00763057	-0.229364	-0.351807	1.52712	0.974252	0.946529	0.738512	0.902214
Adat2	B0BMY9	others	-1.07886	-1.09951	-1.26449	-0.956556	-0.997613	-0.624098	-0.944105	NA	-0.561201	-1.34618	NA	NA	NA	NA	NA	NA	NA	NA	NA	NA
Stambpl1	B0BMZ5	others	-1.63883	-1.49823	-1.53203	-1.67758	-1.59323	-1.56252	-1.50669	-1.55216	-1.41267	-1.51261	NA	NA	NA	NA	NA	-3.23837	NA	-3.17188	NA	NA
Bcas3	B0BN06	others	0.146788	0.287877	0.297521	0.265959	0.270021	0.3858	0.663475	0.604238	0.77227	0.677823	-0.396571	-1.48008	-0.891957	-1.03096	-0.822378	0.234979	0.00669098	0.131085	0.188493	-0.00137724
NA	B0BN13	others	-4.67099	-4.73006	-4.63502	-4.67555	-4.76497	-4.10212	-4.56118	-4.27298	-4.57257	-4.17122	-4.92985	-5.07814	-4.31775	-4.75301	-4.41637	-3.86831	-4.13565	-3.60513	-3.74347	-4.01027
Shd	B0BN15	others	-3.42161	-3.67838	-4.83848	-4.1512	-4.20633	NA	NA	NA	-3.90791	NA	NA	NA	NA	NA	NA	-3.72229	NA	NA	NA	NA
Igfbpl1	B0BN16	others	-3.72712	-4.04701	-4.09036	-4.10094	-4.13939	-4.43396	-6.5584	-6.37506	-3.98485	NA	-3.61461	-3.4272	-3.40051	-4.26531	-4.10389	-4.02023	-4.13856	-3.40897	-4.45647	NA
Pfdn2	B0BN18	others	2.93305	2.6967	0.820967	1.93585	2.41116	1.70674	3.44646	2.16975	2.57011	3.06336	1.48508	0.711192	1.18958	1.2984	-0.400089	1.00398	0.4126	0.191919	0.443771	0.840002
Rab22a	B0BN19	others	-0.373321	-0.352968	-0.598884	-0.467988	-0.284614	-0.128884	-0.217124	-0.0666558	-0.03716	0.0232878	-0.0929818	-0.949849	-0.693628	-1.21454	-1.0634	0.198946	-0.453169	-0.0208472	-0.668409	-1.1474
Tspan6	B0BN20	others	2.00061	1.57992	1.94829	1.58585	2.0134	1.79638	1.69662	1.86785	1.65485	1.96267	0.325168	0.557419	-0.628573	-0.537813	-0.321084	-0.0494399	NA	0.415269	NA	NA
Tspan15	B0BN23	others	-2.74446	-2.75169	-2.44592	-2.91507	-2.77595	-2.4367	-2.55953	-2.3038	-2.20754	-2.40458	NA	NA	NA	NA	NA	NA	NA	NA	NA	NA
Wdr73	B0BN27	others	-4.75435	-4.54187	-4.62197	-4.83689	-4.71674	-4.39404	-4.66547	-4.34807	-4.25435	-4.40404	-4.48904	-5.40223	-6.00352	-5.82511	-5.84214	-4.76707	-6.22809	-5.5424	-7.14604	NA
Tmem189	B0BN29	others	-1.43419	-1.0551	-1.22323	-1.14868	-1.43959	-1.94167	-1.73535	-1.98012	-1.80756	-2.19035	NA	NA	-3.85496	NA	NA	-3.31531	-3.81131	-4.83771	-4.67212	-4.45117
Mtch1	B0BN30	others	3.84037	3.80926	3.92737	3.95728	4.1022	3.5694	3.46188	3.34825	3.94188	3.45748	4.39591	5.74486	4.71691	5.33301	5.33065	5.11785	5.87564	5.12816	5.17604	4.90165
Fopnl	B0BN31	others	NA	NA	NA	NA	NA	-0.38207	NA	NA	NA	NA	-0.0347992	-1.00173	0.0383868	0.0828368	NA	NA	NA	1.01445	NA	NA
Tnfaip6	B0BN34;M0R4G8	others	NA	NA	NA	NA	NA	NA	NA	NA	NA	NA	NA	NA	NA	NA	NA	NA	NA	NA	NA	NA
Elp4	B0BN35	others	-1.20317	-0.434205	-1.2318	-0.615169	-0.760346	-0.6386	-0.321143	-0.71411	0.0728173	-0.150702	-2.35533	-2.50305	NA	-2.77414	-2.55091	-2.11959	-2.2195	-2.19042	NA	-1.96301
Hexdc	B0BN37;F1LR76	others	-1.90604	-1.82699	-1.70742	-1.51218	-1.73928	-1.15755	-1.62334	-1.39439	-0.809461	-1.31137	-3.23643	-4.50487	-3.99528	-3.87823	-3.85208	-3.28611	NA	-4.08659	NA	NA
Med18	B0BN39;M0R976	others	-1.31338	-1.59671	-2.03931	-1.6782	-1.80291	-2.92635	-2.94044	-3.60914	-3.13907	-2.86054	0.0209636	-0.685217	0.553352	-0.230424	-0.0186525	-0.994727	-1.68584	-1.158	-1.72639	-1.22503
Grhpr	B0BN46	others	-0.348865	-0.370073	-0.419844	-0.568232	-0.638217	-0.0421209	-0.236532	-0.572956	-0.162206	-0.362668	-0.525599	NA	-2.51356	-2.77872	NA	-0.818758	-2.57694	-1.65972	NA	-2.4601
Rbmx2	B0BN49	others	-0.650717	-1.17446	-0.639457	-1.05929	-1.11581	-1.91995	NA	NA	-1.98872	NA	-0.247015	-0.150461	0.921733	0.656296	0.745488	-0.319175	-0.102378	-0.41354	-0.591053	-0.957844
Haus7	B0BN53	others	-9.41249	-6.83157	NA	-8.49704	-8.64504	NA	NA	NA	-9.45221	NA	NA	NA	NA	NA	NA	NA	NA	NA	NA	NA
Urod	B0BN55	others	-1.6851	-1.9573	-1.46343	-1.58441	-1.48997	-1.40186	-1.66526	-1.42366	-1.41049	-1.10911	-1.96866	-3.29282	-3.44553	NA	NA	-1.8936	NA	NA	NA	-2.74822
Mrps31	B0BN56	others	1.41554	1.25592	1.2155	1.23669	1.19116	0.821024	0.559992	0.588554	0.77563	0.572972	3.75668	4.01004	3.80259	3.9973	4.0242	4.18501	4.59591	4.09729	4.50745	4.34256
Pus3	B0BN58	others	-6.22597	NA	NA	NA	NA	NA	NA	NA	NA	NA	-4.3055	NA	NA	NA	NA	-7.26242	NA	NA	NA	NA
Ahsa1	B0BN63	others	3.41434	3.55061	3.7313	3.63531	3.42149	3.99359	3.90984	4.07458	4.27869	3.87524	3.24464	2.08935	2.10483	1.55005	1.04246	3.38893	2.28284	2.4454	1.98419	1.79774
Polr1e	B0BN64	others	-3.05585	-2.83488	-3.43077	-3.19201	-3.07285	NA	NA	NA	NA	NA	-3.31136	-4.35926	-3.56942	-3.63829	-3.67399	NA	NA	NA	NA	NA
Fam49a	B0BN65	others	2.71281	3.05611	3.17944	2.9647	2.81121	3.43835	3.45661	3.56174	3.67607	3.41183	2.9754	2.24082	2.26537	1.71557	1.74668	2.8179	2.22969	2.18596	1.94051	2.07952
Mrps9	B0BN68	others	2.40548	2.19812	2.30759	2.20496	2.22336	1.74642	1.35749	1.49769	1.6729	1.30621	4.4065	4.62087	4.78577	4.86469	4.96254	4.98626	5.44141	4.93227	5.38067	4.88236
Smim7	B0BN70	others	-5.05907	-5.02362	NA	-5.48456	-4.51467	NA	NA	NA	NA	NA	-4.086	-4.75854	-3.41989	-4.58387	-4.06963	NA	NA	NA	NA	NA
Mcrip1	B0BN72	others	0.105327	0.251924	-2.45019	-0.615439	-0.20618	-1.98645	0.354137	-1.37432	-1.1673	-0.338018	-0.125843	-0.615883	-0.194992	0.146033	-2.08356	-1.70997	NA	NA	NA	-1.39141
Nat9	B0BN73	others	-2.26356	-2.49981	-2.63974	-2.81554	-2.72796	-1.94592	-2.35308	-1.98408	-2.10142	-2.3013	-1.69261	NA	NA	NA	NA	-1.7402	NA	-2.77348	NA	NA
Bag2	B0BN74	others	1.97933	2.08076	0.95045	1.79312	1.94628	1.4339	1.63383	1.22267	1.85853	1.50196	4.01368	4.87241	4.52489	4.72158	4.32028	4.62625	5.42837	4.72897	5.44712	5.05661
Rnf26	B0BN75	others	-2.48885	-3.47509	-2.86007	-3.06549	-2.77363	NA	NA	NA	NA	NA	-2.00265	-2.61645	-1.80467	-2.13707	-2.1368	-2.82408	NA	NA	-2.06728	-2.45042
Taf7	B0BN78	others	-1.61824	-1.45527	-1.79917	-1.55631	-1.54552	-1.51579	-1.86086	-1.92111	-1.32755	-2.27919	-0.744331	0.391796	0.566824	0.540376	0.346948	-1.04554	-1.20443	-0.884091	-0.842355	-0.983859
Rps5	B0BN81	others	5.69842	4.96219	4.35379	5.2517	5.33102	3.59219	4.00826	3.02657	3.18645	4.35413	3.74848	5.09625	4.44695	4.8359	4.15574	4.18179	4.4213	3.48744	3.85781	4.35974
Rpf2	B0BN82	others	0.455227	0.0341789	0.370802	0.0896825	0.445401	-2.39101	-3.53224	-2.32636	-2.74466	-3.07794	0.853541	1.62154	1.28344	1.53485	1.20059	-0.385303	-0.378876	-0.780194	-1.00213	-0.797823
Armc1	B0BN83	others	2.17933	2.02626	1.29472	2.00318	2.14297	1.62419	2.10561	1.67251	2.0785	1.88681	1.33548	0.894682	0.720534	0.820722	0.379748	1.29472	1.08555	0.926228	0.586511	0.283844
Sugt1	B0BN85	others	2.53373	2.72098	2.86108	2.81305	2.56673	3.21914	3.10611	3.22153	3.34657	3.1418	1.58126	0.640109	0.474033	0.00989372	-0.590679	1.72346	0.831139	0.925998	0.467887	0.461798
Tmem11	B0BN86	others	2.74571	2.70753	2.90231	2.88038	2.75814	2.34175	2.52868	2.23867	2.66195	2.39873	3.12949	3.71822	2.92795	3.40236	3.30798	2.88268	3.42791	3.03132	3.01235	2.70719
Dus2	B0BN89	others	-2.71516	-3.22549	-2.52673	-2.95621	-3.08672	-2.80303	-2.66498	-3.06328	-2.58055	-2.377	-4.05787	NA	-3.96222	-3.09413	NA	-2.9684	NA	NA	NA	NA
Dimt1	B0BN90;G3V7R8	RBF	-0.974259	-1.24807	-1.46289	-0.918093	-1.15609	NA	NA	NA	NA	NA	-0.765909	0.712271	0.522678	0.803876	0.130615	-2.31979	-2.01453	-1.9287	-2.2189	-2.15001
Psmd13	B0BN93	others	4.2484	4.12705	3.9195	4.17719	4.10727	3.91607	3.99027	3.74125	4.10953	3.90728	5.48507	5.60405	6.33143	6.29055	5.90756	6.58616	7.02808	6.99011	7.09639	6.95324
Fam136a	B0BN94	others	0.943623	1.19875	-0.948665	0.263607	0.716946	-1.11311	1.28665	-0.534278	0.27225	0.546035	0.801324	NA	-0.544789	-0.057301	NA	-1.02058	NA	NA	NA	NA
Llph	B0BN98	RBF	-1.73771	-1.02283	-1.28607	-1.25165	-1.61017	NA	NA	NA	NA	NA	0.311652	1.2322	0.763859	1.08542	1.05187	-1.54396	-0.609554	-1.51735	-1.21308	-1.24148
Hmgb3	B0BN99	others	1.97917	1.79805	2.56211	2.36272	1.47501	2.19114	1.18713	1.62403	1.28072	1.46096	0.18264	-0.0503907	-0.654281	-1.22732	-1.96323	0.676167	-1.11015	-0.181648	-1.94108	-1.00079
Rars2	B0BNA3	others	0.206382	0.0719173	0.483656	0.202512	0.303623	-0.0581716	-0.381279	-0.256313	-0.0849501	-0.234377	-0.250121	-1.14359	-0.167583	-0.741189	0.303063	-0.358339	-0.857506	-0.616971	-0.725753	0.164426
Cotl1	B0BNA5	others	4.09149	4.29834	4.14539	4.12777	4.2149	4.41092	4.45171	4.67997	4.76586	4.45193	3.79545	2.88218	2.69405	2.16495	1.6172	3.95509	2.74008	2.79829	2.2377	1.66554
Eif3i	B0BNA7	others	2.7928	3.0836	3.23864	3.06638	2.77139	2.00837	1.81775	1.73215	1.98232	1.87196	3.15919	4.3857	3.92123	4.47138	3.99427	3.04579	2.76681	2.39557	2.65798	2.8492
Dok4	B0BNA8	others	-1.10275	-0.690234	-0.715387	-0.871029	-1.04986	-0.143797	-0.232586	-0.428148	-0.336537	-0.561075	-0.0148378	-0.621429	-0.390175	-0.768789	-0.621292	-0.0596262	-0.115358	-0.301278	-0.732139	-0.69892
Cnot11	B0BNA9	others	0.44767	0.386398	0.201626	0.289855	0.474479	-0.464812	-0.248172	-1.49081	-0.278993	-1.30327	0.785103	1.30247	1.38623	1.58278	1.06704	0.984256	0.74353	0.151536	0.381597	0.728533
Golt1b	B0BNB0	others	1.45231	1.2848	1.23492	1.06105	1.33585	-0.443042	-0.303375	-0.289768	0.0974867	-0.574899	0.467304	-0.0813298	-0.108587	-0.085327	0.100345	-0.990806	-1.44101	-2.06909	-1.93427	-1.55602
Commd1	B0BNB1	others	0.483642	0.188945	-0.525552	0.433468	0.240262	0.388898	0.709112	0.0851809	0.724172	0.845825	-1.13126	NA	-1.94675	-2.3265	NA	0.177302	-1.40982	-1.47494	-1.59373	-1.35298
Denr	B0BNB2	others	1.96592	2.01985	1.95772	2.20143	1.96075	2.73421	2.65454	2.87408	2.59835	2.66372	1.12686	-0.483339	-0.0300236	-0.539063	-0.800541	1.69407	0.424848	0.461532	0.100356	-0.196791
Mettl5	B0BNB3	others	-2.28516	-1.99113	-2.29967	-2.23191	-2.21424	-1.65926	-1.94746	-1.83358	-1.63122	-1.72272	-2.31741	NA	NA	NA	NA	-2.7227	NA	-3.73319	NA	NA
Meaf6	B0BNB4	others	2.12786	1.71444	1.61658	2.13644	2.07279	0.461379	0.141405	NA	0.807124	-0.281775	2.26827	1.01412	2.95783	2.50622	2.58295	1.74785	0.6052	1.85163	1.55076	1.50568
Nup43	B0BNB5	others	0.888949	0.48453	0.953022	0.784326	0.885608	-0.434238	-1.11142	-0.710086	-0.727878	-0.901116	0.399357	-0.785626	-0.113659	-0.513662	-0.348174	0.00697704	-1.0802	-0.728245	-1.42702	-0.798328
Htra2	B0BNB9	others	1.89097	1.53362	2.00127	1.90824	1.79121	1.36102	1.40751	1.41944	1.36774	1.20863	0.599141	0.28198	0.498052	0.731294	0.306477	0.843636	0.707431	0.976581	1.18712	1.13103
Enpp6	B0BND0	others	-5.671	-5.98186	-5.61891	-5.70611	-5.54585	NA	NA	NA	NA	NA	-5.57915	NA	-5.72931	-5.77313	-5.6329	-6.1103	NA	NA	NA	NA
Rrp9	B0BND5	others	0.0348905	-0.413436	-0.150287	-0.325212	-0.184381	-2.37263	-3.1546	-2.77133	-2.799	-2.49881	-1.24664	-1.16967	-2.65132	-2.0377	NA	-2.27404	NA	NA	NA	NA
Med6	B0BNE1	others	-1.23076	-1.15645	-1.46365	-1.1504	-1.41905	NA	-2.45336	NA	NA	NA	0.813072	0.398022	1.73876	1.13999	1.14548	-0.28172	-0.70075	-0.12575	-0.593246	-0.395502
Polr2e	B0BNE2	others	0.883603	0.421238	0.190016	0.650491	0.652797	-1.72744	-1.42126	-1.73105	-1.38284	-1.47305	0.0856797	-0.332067	0.87069	0.647165	0.0967439	-0.480547	-1.36183	-0.957872	-1.22016	-1.08034
Trappc5	B0BNE3	others	2.15466	1.99549	0.712263	1.41213	1.74226	0.59558	2.13081	1.31591	1.62294	2.13835	1.88177	0.925477	1.23171	1.23663	0.0586835	1.15638	0.545029	0.760001	0.87849	1.16857
Esd	B0BNE5	others	4.74585	4.82295	4.91774	4.78197	4.67974	5.25885	5.15007	5.31833	5.48917	5.21663	4.57393	2.47337	3.00897	2.44105	2.19734	4.84859	2.63262	3.46416	2.62819	2.58376
Ndufs8	B0BNE6	others	4.25897	3.955	3.67328	3.96519	4.09986	3.72581	4.07115	3.6083	3.64877	3.93031	5.49831	5.34563	6.43609	5.29811	6.03319	6.30559	6.77631	6.41329	6.53641	5.63204
Tspan7	B0BNE7	others	-0.11642	0.118152	0.390561	0.291326	0.327276	0.602777	0.77062	0.604544	0.574596	0.423113	NA	NA	-2.80022	-2.9973	-2.66958	-1.34777	-1.3999	-1.3148	-2.17332	-2.04161
Mtif3	B0BNE9	others	-0.155491	-0.486831	-0.730713	-0.297459	-0.377903	-1.14143	-0.949631	-1.33096	-0.736008	-1.23485	-1.68758	-1.52069	-2.63888	-2.37429	-2.70716	-1.98608	NA	-1.6991	NA	NA
2008-09-01	B0BNF1	others	0.603359	1.1632	0.696738	1.0345	1.17737	0.940776	1.64136	1.13997	1.63417	1.57764	-0.11848	0.818697	0.543171	1.20335	0.888713	1.13709	2.44565	1.84548	2.93551	2.45144
Kctd6	B0BNF4;G3V6Z2	others	-3.32197	-2.77096	-3.39041	-2.88627	-3.05698	-2.90216	-2.4964	-2.79659	-2.51216	-2.92213	NA	NA	-3.29014	-3.99212	NA	-3.43222	NA	-3.83878	NA	NA
Qk	B0BNF5	others	NA	-2.07602	NA	NA	-1.94589	-3.09213	-1.90574	-3.40382	-2.71763	-1.36818	NA	NA	-3.11123	-2.04556	NA	NA	-2.84644	NA	-2.46741	-2.22539
2005-03-01	B0BNF6	others	2.49221	2.27126	2.51689	2.47987	2.62531	2.0306	2.4	2.04967	2.47721	2.18741	1.1434	0.940849	0.194926	0.630747	0.450998	1.00384	1.0774	0.385042	0.59127	0.244125
Emc2	B0BNG0	others	3.60216	2.85297	2.41612	3.02232	3.18906	1.74285	1.57014	1.08115	1.27327	1.53877	4.41058	4.58525	4.84634	4.78355	5.11921	3.33023	3.87357	3.95632	4.1596	4.57434
Lman2	B0BNG3	others	4.0197	3.84086	4.1693	3.95882	3.99027	2.37634	2.16057	2.36715	2.29596	2.30789	3.29397	2.81067	2.44873	2.66635	2.61723	1.95769	1.90948	1.90359	1.67821	1.53705
Hif1an	B0BNG5	others	-0.79708	-0.76431	-0.769682	-0.988912	-0.979325	-0.516235	-0.655859	-0.662228	-0.619607	-0.927484	-1.10248	-2.83356	-1.43886	-1.73912	-2.29169	-1.02365	-2.05181	-1.67094	NA	-1.77106
Nudt16l1	B0BNG7	others	0.822076	0.710512	-0.133057	0.35329	0.832493	-1.09688	-0.48751	-1.20054	-0.576717	-0.25265	0.0505525	-0.676409	-0.481629	-0.285214	-0.781536	-0.92938	-1.10187	-1.49928	NA	-1.14061
Gnptg	B0BNH1;Q4G066	others	-0.591458	-1.21875	-0.664308	-1.06176	-0.768576	NA	NA	NA	NA	NA	0.212088	0.397916	0.696958	0.570334	1.18857	-1.40924	-0.845393	-0.650434	-1.11209	-0.919442
Zfp637	B0BNH4	others	-4.20142	-4.52984	-4.49076	-4.49594	-4.30662	NA	NA	NA	NA	NA	NA	NA	NA	NA	NA	NA	NA	NA	NA	NA
Wdr74	B0BNI2	RBF	-2.24561	-2.64588	-2.4725	-2.60762	-2.62189	NA	NA	-3.28266	NA	NA	NA	NA	NA	NA	NA	NA	NA	NA	NA	NA
Orai2	B0BNI3	others	-2.90679	-2.81693	-2.78474	NA	-2.57205	NA	NA	NA	-2.70521	NA	-3.12069	-1.82854	-2.32132	-1.63556	-1.46042	-3.01133	-2.59746	-2.39143	-2.2245	-2.4227
Lsm11	B0BNI4	others	-1.61343	-1.63068	-1.25865	-1.69287	-1.74199	-1.74212	-1.70674	-1.74908	-1.75126	-2.13657	-0.0131543	0.764031	0.650279	0.723206	0.0580176	0.762908	1.14939	0.606934	0.680499	0.37258
Slc25a35	B0BNI6	others	-1.578	-1.60768	-1.31439	-1.76043	-1.7002	-2.39201	-2.04881	-1.87246	-1.64395	-2.10532	-1.5784	-0.289883	-0.517136	-0.488064	-0.0797158	-2.18436	-1.32145	-1.42125	-1.26728	-0.662627
Sin3b	B0BNJ0	others	2.99401	3.06275	3.19598	3.16574	3.08553	1.46224	0.25703	NA	0.740158	NA	3.32204	3.42946	4.42246	4.26839	4.20419	2.10378	1.95637	2.54938	2.1797	2.23443
Sri	B0BNJ1	others	2.91784	3.01593	2.97048	2.87337	2.95225	2.44632	2.68353	2.66438	3.13583	2.63619	1.82593	1.04983	1.80058	1.4363	1.28371	1.9596	0.979031	1.20677	0.705816	0.629666
Ethe1	B0BNJ4	others	3.29172	2.76113	3.33161	3.08599	3.08553	2.68319	2.62513	2.60653	2.55413	2.55014	1.35393	-0.666887	-0.176911	-0.828675	-0.783402	1.17645	-0.0462389	-0.0421233	-0.457387	0.136619
Tmem14c	B0BNJ9	others	1.87354	1.6982	2.10305	1.88733	1.98795	-0.00851852	0.999604	0.30367	2.28925	0.713481	0.949589	3.20779	0.896882	2.32542	1.84594	1.44359	2.32125	1.00343	1.72054	0.498563
Ddx49	B0BNK0;E9PTF0	others	-1.54304	-2.15889	-1.77144	-1.83755	-1.55561	NA	NA	NA	-3.74248	NA	-2.19423	-3.59653	NA	-3.45955	-3.29817	-3.87295	NA	NA	NA	NA
Rab5c	B0BNK1	others	4.76798	4.3304	4.49079	4.58249	4.65091	4.30903	4.6158	4.61395	4.68577	4.77355	4.35794	3.58379	3.32198	3.01314	2.95266	4.1842	3.74546	3.81049	3.49862	3.32207
Lrfn3	B0BNK7	others	-0.81446	-0.706839	-0.687044	-0.776792	-0.826185	-0.722994	-0.423784	-0.531638	-0.29958	-0.624218	-1.33686	-0.985803	-0.544753	-0.828282	-0.782239	-0.634019	-0.0708601	-0.00781767	0.281592	0.0265051
Fbxo21	B0BNL1	others	-1.35279	-0.800441	-1.17988	-1.13586	-1.0273	-1.36119	-0.885915	-0.944378	-0.697635	-1.28907	-0.793538	-2.09874	-1.39518	-1.82521	-1.95054	-0.865807	-1.62408	-1.05692	NA	-1.81294
Pin1	B0BNL2	others	3.84239	4.09094	4.10806	4.13601	4.0132	4.39327	4.46896	4.56375	4.7436	4.53091	3.46683	2.3627	2.17233	1.75187	1.34879	3.73473	2.59364	2.78328	2.14764	2.01052
Slc48a1	B0BNL4	others	-2.33593	-2.41296	-2.51989	NA	-2.12433	NA	NA	NA	-2.98239	-3.16117	-2.16868	-1.51326	-1.04521	-1.41977	-1.00252	-1.78865	-1.43035	-1.97222	-1.54056	-0.638417
Reep3	B0BNL5;D4A0H1	others	-2.14162	-2.00206	NA	-2.39668	-1.99746	-2.87154	-2.07516	-1.84367	-2.2076	-2.00523	NA	NA	NA	NA	NA	NA	NA	NA	NA	NA
Arrdc1	B0BNL6	others	-0.721905	-0.706555	-0.558266	-0.928704	-0.940016	-0.293685	-0.40364	-0.366114	-0.332711	-0.670344	-0.604651	-1.15767	-1.17659	-1.53631	-2.10085	-0.0185237	-0.739384	-0.205256	-1.25011	-1.21444
Tmem222	B0BNM0	others	-1.04815	-0.606574	-0.669821	-0.637667	-0.462187	-1.49786	-1.04635	-0.907332	-0.78856	-0.789273	-1.65111	-1.70824	-1.51876	NA	-2.41329	-2.08837	-2.66399	-2.22618	-2.59627	-2.52866
Naxe	B0BNM1	others	3.14935	3.00065	1.91124	2.70254	2.88774	2.35806	2.85859	2.25459	3.01807	2.83892	0.904932	-0.106714	-0.741504	-0.855312	-0.477238	0.461581	0.124374	-0.132564	-0.225056	-0.108795
Mbd2	B0BNM2;D4A986	others	-1.54021	-1.73074	-2.25774	-1.65309	-1.83019	NA	NA	NA	NA	NA	NA	-1.45247	-1.73722	-1.02713	NA	-2.87191	NA	-1.61131	-2.39768	NA
Snx9	B0BNM3	others	-1.24587	-1.27213	-1.20976	-1.34384	-1.15007	-0.780499	-1.09841	-0.874893	-0.858453	-0.978057	-2.36502	NA	-2.81644	NA	-2.93401	-1.67032	-2.98373	-2.63477	-2.60697	-2.17073
RGD1308134	B0BNM4	others	0.322219	-0.0684086	-1.0947	-0.103586	0.137606	NA	-1.12412	NA	NA	-0.877704	-0.208144	NA	0.401965	-0.39089	-0.198789	NA	NA	NA	NA	NA
Ap3s2	B0BNM6	others	1.04947	1.27461	-0.0391129	0.941245	0.972421	0.677196	1.57914	0.430498	1.3677	1.47877	0.951419	0.440582	-0.645865	-0.49729	0.158097	1.71276	1.42178	0.359369	0.844031	1.56754
Sco1	B0BNM7;G3V985	others	0.362299	0.420523	0.0144644	0.324562	0.230536	-0.197687	0.0476936	-0.320027	0.221529	-0.0614514	-0.932465	-0.871453	-1.25373	-1.04034	-1.51979	-1.61955	-1.8018	-2.92945	-2.27158	NA
GLTP	B0BNM9	others	NA	NA	NA	NA	NA	NA	-0.1044	NA	NA	NA	-1.4827	NA	NA	NA	NA	NA	NA	NA	NA	NA
Eif1	B0K008	others	-0.0695034	0.888735	-2.398	-0.413023	-0.129633	-3.11104	-1.31191	-2.09477	-0.966951	-1.15785	NA	NA	NA	NA	NA	NA	NA	NA	NA	NA
Txndc17	B0K010	others	2.68111	3.00834	2.93781	2.86644	2.87409	3.96505	3.77895	3.68954	3.686	3.85341	1.78084	0.974672	0.624859	0.576959	0.0433707	2.34433	1.07821	1.40261	0.615979	0.823918
Camkmt	B0K012	others	-0.969578	-0.909327	-0.704975	-0.690318	-0.868995	-0.15442	-0.631538	-0.29267	-0.360306	-0.577208	-0.44108	NA	NA	NA	NA	-0.709304	NA	NA	NA	NA
Dtd1	B0K014;D4A9K3	others	4.21853	4.47877	4.44909	4.48422	4.10078	4.93744	4.73654	4.98744	4.82381	4.70821	2.60213	2.62621	0.835629	1.68768	1.16378	2.53095	2.0479	1.94596	1.70879	1.59264
Commd8	B0K015	others	0.0724643	-0.234662	-2.6831	-0.991995	-0.248089	-1.18653	0.305625	-1.39917	-1.08112	0.0961866	-0.131573	-2.40495	-1.52535	-1.38142	-2.34718	-1.11344	NA	-2.07556	-2.62249	-2.26069
Adprhl2	B0K017	others	1.88296	1.79294	2.17633	1.87503	1.79711	2.06802	2.05871	2.11972	2.11768	2.08406	-0.644887	-1.05739	-1.40963	-1.38975	-1.1664	-0.333863	-0.612862	-0.778894	-0.986233	-0.960165
Pla2g12a	B0K018	others	-0.703112	-0.943489	-1.15402	-0.887089	-0.84385	-2.58465	-1.99382	-2.5054	-2.14224	-2.01323	NA	NA	NA	NA	-5.27618	NA	NA	NA	NA	NA
Bag1	B0K019	others	-3.07163	-2.74261	-3.31661	-2.89022	-2.54991	-3.38753	-3.13482	-2.94217	-2.59275	-2.46842	-4.10488	-4.27899	-3.89743	-4.27246	NA	-3.57599	NA	NA	NA	NA
Cisd1	B0K020	others	5.11576	4.71266	2.78522	4.29995	4.58413	3.04942	4.68412	3.24163	4.00694	4.41686	3.72305	4.70131	3.20823	4.23518	3.24694	3.13168	3.71745	2.62933	3.62759	2.98299
Aamp	B0K024;G3V7V2	others	-0.306934	-0.331816	-0.0309481	0.0778657	-0.0978838	0.506411	0.15699	0.200104	0.410364	0.356687	-0.575737	NA	-1.83025	-2.65334	NA	-0.688805	-2.57555	-1.45645	-1.74211	-2.00442
Ostc	B0K025	others	2.37849	2.32051	2.08112	2.44293	2.43308	0.774747	0.832929	0.895304	0.782017	1.23317	2.12776	3.61414	2.56578	3.48253	2.95378	0.0126061	0.325955	0.159962	-0.339086	-0.387664
Dnajb1	B0K030	others	0.998492	0.903549	1.14375	0.871085	0.721796	1.24751	1.22934	1.35912	1.26052	1.16417	1.22205	0.136193	-0.00343172	-0.0602967	-0.205483	1.11584	0.0691647	0.41599	-0.124048	-0.0773453
Ptp4a3	B0K032	others	0.0727696	-0.474862	-0.126524	-0.113215	-0.254334	-0.472205	-0.551546	-0.582405	-0.0783146	-0.57281	-0.529447	-0.771247	-0.714548	-1.04567	-0.566039	-0.0270993	-0.71902	-0.650413	-0.828475	-0.790287
Dtd2	B0K034	others	-1.32198	-0.550857	-1.06051	-1.13422	-1.11472	-0.752678	-0.754806	-0.882974	-0.210226	-0.550632	-2.34277	-2.48192	-2.73449	-3.01249	-3.31086	-2.59176	-3.19473	-2.77739	-3.13515	-3.12052
Sdhaf1	B0K036	others	-1.1972	-2.11334	-4.7979	-2.72971	-1.99913	-3.84088	-2.29588	-4.24774	-4.76479	-3.21545	-5.23883	NA	-4.34024	-5.19943	-5.35848	-3.10572	-4.63472	-5.13993	-4.49228	-4.00515
Gtf3c6	B0K037	others	-2.63395	-3.33315	-2.65938	-3.32041	-2.10006	NA	NA	NA	NA	NA	-2.56891	NA	-0.80801	-1.27295	NA	NA	NA	NA	NA	-2.15576
Ryr2	B0LPN4	others	3.18023	3.73065	3.69036	3.67343	3.56124	2.65936	3.16392	3.05327	3.41854	2.98377	5.4524	7.1836	6.56284	6.66549	6.70198	6.07507	7.51097	6.97264	7.40951	6.8765
Stk24	B0LT89	others	0.873194	1.04194	1.33959	1.14989	1.05044	1.33499	1.2364	1.42453	1.46721	1.26684	0.675648	-0.164471	-0.388372	-0.61334	-0.669768	0.983508	0.0259801	0.350669	0.171478	-0.283912
Ncoa4	B1H215	others	-1.1202	NA	-0.888562	-1.53252	-1.18855	NA	NA	NA	NA	-1.74451	0.81086	1.27136	1.25679	1.32568	1.10965	1.13619	1.42585	1.14066	0.855085	0.870958
Dkk3	B1H219	others	-2.43024	-2.56532	-2.54314	-2.6115	-2.35	-2.93943	-3.45392	-2.71853	-3.39053	-2.39829	NA	-3.33091	-3.1147	NA	-2.74636	-2.28093	-2.43069	-2.13574	-2.59281	-2.66615
Gorab	B1H222	others	-2.37489	-2.73465	NA	-3.15172	-2.75723	NA	-2.56531	NA	NA	-2.51172	-3.02077	NA	NA	NA	NA	NA	NA	NA	NA	NA
Mum1	B1H224	others	-2.11901	-2.17921	-2.02721	-2.1452	-2.27298	-3.43139	NA	NA	NA	NA	-2.98937	-4.44363	-3.5936	-3.52528	-3.31286	-4.03911	NA	NA	NA	NA
Rcc1	B1H227	others	1.64705	1.19954	1.65148	1.56044	1.73201	-0.410526	-0.990373	-0.737353	-0.61531	-0.0454906	0.244238	-1.3008	-1.40628	-1.47583	-1.66668	-0.693005	-1.95048	-2.04075	-3.10143	-2.2706
Map2k3	B1H230	others	-2.94124	-2.59932	-2.78718	-2.71556	-2.72658	-2.74423	-2.63868	-2.36514	-2.05971	-2.84784	-2.00174	-3.43485	-2.73769	-3.15692	-2.45258	-2.13066	-3.46884	-3.33227	-3.53601	-3.0367
Rgs20	B1H233;G3V716	others	-1.43284	-1.07554	-0.999807	-0.816511	-1.16792	-0.839968	-0.778704	-1.03647	-0.821841	-0.8431	-1.59835	-0.597101	-1.27597	-1.25114	NA	-1.07415	-0.224076	-0.515307	NA	NA
Flrt3	B1H234	others	0.994546	1.63348	1.73096	1.56992	1.34149	1.67112	1.6779	1.76604	1.9728	1.71089	0.725821	1.73678	1.37746	1.25238	1.17872	1.46559	2.11534	2.02292	1.8862	1.82521
Banp	B1H235	others	-3.77498	-3.08942	-3.52853	-3.54316	-3.6574	NA	NA	NA	NA	NA	-4.11771	-5.36964	-4.93181	-4.82991	-5.21249	-5.62902	NA	NA	NA	NA
Tmem179	B1H238;E9PU04	others	-4.45426	-5.02259	-4.23379	-5.00744	-4.78612	-4.98204	-4.90484	NA	NA	-5.41965	-6.60791	NA	NA	NA	NA	NA	NA	NA	NA	NA
Lrrc49	B1H239	others	0.573757	0.704359	0.710002	0.585996	0.569597	0.718468	0.565817	0.736322	0.678169	0.528837	1.67738	1.6152	1.8995	1.63684	1.76963	1.754	1.54148	1.79665	1.70909	1.73457
Ric8a	B1H241	others	-1.27469	-4.0629	NA	-3.26343	-2.74654	NA	NA	NA	NA	NA	-0.346298	NA	-1.07234	NA	-3.54905	0.281287	-3.09411	-1.59832	-2.43159	-2.43514
Meis3	B1H242;D4A9U2	others	NA	-1.86588	-1.55254	-1.21304	-2.2201	NA	NA	NA	NA	NA	NA	NA	NA	NA	NA	NA	NA	NA	NA	NA
Gnpnat1	B1H249	others	-2.20522	-2.17492	-3.39749	-2.65468	-2.18728	-2.62433	-1.76226	-2.48918	-1.9559	-1.49059	NA	-4.25874	-3.82173	NA	-4.83482	-2.38992	NA	NA	NA	NA
Borcs5	B1H257	others	1.82821	1.46848	0.0571652	0.759272	1.35079	-0.00803637	1.61779	0.378111	1.06376	1.08762	1.262	-0.601438	-0.0769025	-0.067651	-0.323915	0.37132	-0.891868	-0.432773	NA	-0.604274
Coch	B1H259	others	-1.68725	-1.77399	-1.87238	-1.95297	-1.51815	-2.17692	-2.53659	-2.42473	-2.73517	-2.27293	-1.51451	-2.15359	-2.73979	-2.7775	-2.75278	-1.44831	-1.32499	-1.37067	-1.77694	-1.72281
Tysnd1	B1H261	others	-3.58961	-2.94875	-3.55062	-3.43407	-3.36673	-4.73528	-5.33562	-4.58718	-4.58992	-4.87673	-3.39925	-3.85757	-4.23226	-4.15667	-4.11208	-4.09869	-4.00634	-4.51229	-4.49273	-5.1218
Pcid2	B1H263;F1MAF5	others	-0.240681	-0.309001	-0.348291	-0.175009	-0.179276	-0.993429	-0.901886	-0.97866	-0.648514	-0.877124	-0.356713	-1.55555	-1.39161	-1.39848	-1.08842	-0.83944	-2.40505	-1.92363	-3.11306	-1.75165
Tbc1d17	B1H264	others	0.846697	0.853744	0.790149	0.791173	0.816556	1.1885	0.938108	1.0433	1.24218	0.963296	1.0427	1.65048	0.0749114	0.794666	-0.217828	0.871431	0.0302787	0.178427	0.0420244	-0.034035
Trappc9	B1H266	others	0.00443542	-0.0695806	0.148551	0.0511356	-0.200832	0.107793	0.0870139	0.14912	0.335749	0.136109	0.0621324	-0.673659	-0.808983	-0.777549	-0.774358	0.268229	-0.0409678	0.566238	0.219254	0.504694
Snx5	B1H267	others	0.47542	0.645057	0.374524	0.583058	0.893162	0.801779	0.750067	0.521978	1.02453	1.09354	-0.0447466	-0.853102	-1.03151	-1.01377	-1.2155	-0.132113	-0.938118	-1.08824	-1.36323	-1.124
Mcmbp	B1H268	others	-2.49645	-2.54889	-2.60012	-2.40985	-2.49583	-2.47351	-2.69577	-2.79985	-2.37602	-2.49439	-2.28425	NA	NA	NA	NA	-2.80686	NA	NA	NA	-2.94446
Ddx27	B1H269	others	-0.773833	-1.30095	-0.936616	-0.887544	-0.708332	NA	NA	-4.15361	-3.64438	NA	-0.701896	0.0277915	-0.389527	-0.289206	-0.590118	-1.35134	-1.74963	-1.70733	-1.77802	-1.63701
Suclg2	B1H270;F1LPV8;Q499V7;Q5EBA9;Q68FT4	others	1.08403	1.09398	0.616146	1.07804	1.62171	0.313197	0.897162	0.231788	0.637921	1.05934	-0.513215	-1.36006	-1.68124	-1.88795	-1.23685	-0.879031	-0.862839	-2.25778	-1.977	-0.650281
Ccm2	B1H273	others	-0.108991	-0.0602011	0.0121369	-0.139607	-0.225871	0.485387	0.219056	0.555444	0.566656	0.35706	-0.609076	-0.87752	-1.00317	-1.24324	-1.00543	0.356456	-0.120904	-0.478068	-0.893772	-0.638486
Bud23	B1H275	others	-4.99283	-5.46092	-4.93707	-5.25566	-5.22181	NA	NA	NA	NA	NA	-6.10439	-4.80198	-4.32016	-4.29538	-4.60772	-4.92453	-5.67186	-5.02014	-5.05133	-4.66533
Colgalt1	B1H282	others	2.61237	2.65487	2.66773	2.64081	2.46434	0.463939	0.296867	0.446683	0.43914	0.522974	2.58944	2.61645	2.18658	2.62697	2.40078	1.24849	1.41037	0.655469	1.1643	1.05546
Taf5l	B1H284	others	-1.24245	-1.54374	-1.29525	-1.27986	-1.31739	-2.39422	NA	NA	NA	NA	0.161523	0.00816825	-0.430501	0.0315725	-0.427919	-1.63103	-1.53133	-1.538	-2.36991	-1.75102
Snx14	B1H290	others	-2.15243	-1.64365	-2.66508	-1.83457	-1.89593	NA	NA	-2.96623	-1.73332	NA	-1.8411	-1.52502	-1.12453	-0.733414	-0.440863	-2.57079	-1.63909	-2.02184	-1.47111	-1.86792
RGD1564955	B1H295;F7EYS3	others	4.2858	4.35601	4.7111	4.42889	4.49614	4.59762	5.03794	4.99167	4.82091	4.81945	3.51949	2.30386	4.40573	2.98713	3.50138	4.43948	4.01568	4.3188	4.29884	3.9557
Bbs10	B1H296	others	NA	NA	NA	NA	-3.81075	NA	NA	NA	NA	NA	NA	NA	NA	NA	NA	NA	NA	NA	-6.50863	-6.37001
Ddx31	B1H297;G3V9V8	others	-3.04598	-3.29264	-3.16538	-3.05057	-2.87204	NA	NA	NA	NA	NA	-1.41272	-0.0127015	-0.948026	-0.605279	-0.55141	-2.82484	-2.52761	-2.51398	-1.99476	-1.98113
Dcaf17	B1H299	others	-3.88301	-4.21073	-3.80781	-4.35003	-4.07498	NA	NA	NA	-5.78044	NA	-3.4347	NA	-4.82237	-5.69622	NA	NA	NA	NA	-6.5743	NA
Fsd1	B1H2A2	others	2.71216	2.74109	2.8438	2.73673	2.65413	3.03001	2.93034	3.09621	3.38603	2.89051	2.72678	1.33629	1.09348	0.820117	0.33423	2.95857	1.11311	1.39578	1.03137	0.969451
Mtf2	B1H2A5;F1LMD5	others	-2.37481	NA	-3.11056	NA	NA	NA	NA	NA	NA	NA	-2.99541	-3.04271	NA	-2.84577	-2.71336	NA	-3.43282	NA	NA	NA
Fxr2	B1H2A6	others	1.70187	1.61378	1.86944	1.80706	1.57118	0.643027	0.494158	0.344994	0.389971	0.570575	3.27517	4.50825	4.09277	4.24619	3.76887	2.89725	3.14973	2.85321	2.87941	2.66803
Synpo	B1VKB4	others	NA	NA	NA	NA	-1.67781	-1.72462	NA	NA	NA	NA	-1.40071	-1.3801	-1.31374	-0.880215	-2.14501	-0.19619	-0.672148	NA	-0.764365	-1.72306
Mmd2	B1WBN0	others	0.345867	0.161081	NA	0.0488806	0.705587	-0.162683	0.200112	-0.595758	NA	-0.482529	NA	-0.641636	NA	-1.53848	-0.205656	NA	NA	NA	NA	-0.33615
Rexo4	B1WBN4	others	-2.46487	-2.67641	-2.46337	-2.44074	-2.57663	-4.85398	NA	NA	NA	-4.81637	-2.07176	-1.65081	-1.80721	-1.53771	-1.95195	-3.39823	-3.05687	-3.6102	-2.91067	-3.07042
Fam20c	B1WBN7	others	-2.70359	-3.14922	-2.75608	-2.92507	-2.62618	NA	NA	NA	-4.78874	NA	-2.29845	-2.02825	-2.29199	-2.17657	-2.14603	-2.68732	-2.72917	-2.14251	-2.31672	-2.78648
Mpped2	B1WBP0	others	-0.313732	-0.0308074	-0.0612903	-0.111345	-0.244838	-0.0834473	-0.052273	-0.0324118	0.262344	-0.337227	-0.56113	-1.42098	-1.75902	-1.884	NA	-0.936504	NA	-1.29468	-2.15336	NA
Atp5d	B1WBP7;G3V7Y3	others	2.85066	0.991003	2.00254	1.53132	2.29707	1.2088	1.88366	0.925359	0.457305	1.61493	2.60436	3.1099	3.24583	2.57213	3.49549	4.29179	4.92386	4.54245	5.09842	4.36792
Msh2	B1WBQ7	others	-2.55529	-2.41774	-1.75697	-1.8893	-2.31147	-2.77011	NA	-2.48757	-2.83658	-2.98824	-2.0871	NA	NA	NA	-2.60516	-2.7104	NA	NA	NA	-3.05053
Tmem129	B1WBR6	others	-2.81208	-2.96183	-2.87578	NA	-2.10434	NA	NA	NA	-3.19485	NA	NA	NA	NA	NA	NA	NA	NA	NA	NA	NA
Fbxl4	B1WBR8	others	-1.93103	-1.93258	-1.59784	-1.73649	-1.89571	-1.62601	-1.79432	-1.91145	-1.74865	-1.7605	-0.959244	-0.502703	-1.02752	-0.647289	-0.825885	-0.676299	-0.5243	-0.868724	-1.05466	-1.44621
Tbc1d25	B1WBS1	others	-1.64513	-1.39404	-1.91279	-1.60507	-1.77545	-1.34602	-1.31891	-1.38646	-1.01345	-1.46095	-1.24612	-2.34878	-2.14143	-2.17756	-2.84915	-1.4018	-2.50417	-2.2653	-2.50129	-2.54218
Vps26b	B1WBS4	others	3.6527	3.6958	3.89313	3.7094	3.66446	3.99768	3.90597	4.20865	4.12728	3.94094	3.52935	1.60803	2.36535	1.8474	1.61189	3.60621	2.14453	2.5	1.9451	2.09613
Glb1l	B1WBS6	others	0.0442189	0.249576	0.488621	0.0985323	0.26961	-1.38257	-1.92525	-1.47948	-0.992987	-1.3711	0.0827645	1.47557	1.26115	1.82585	NA	-1.18055	-0.717126	-0.48316	0.0495324	0.297583
Fam185a	B1WBS7	others	-0.0553874	-0.426823	0.0270214	-0.30068	-0.319149	-0.41932	-1.03182	-0.72348	-0.779646	-1.18859	-1.43357	NA	-3.65783	NA	-2.9241	-2.02527	-3.39173	NA	NA	-2.37555
Srpk2	B1WBT4	others	1.22346	1.12871	1.47908	1.25071	1.05461	1.06867	0.66473	0.967676	0.714216	0.696577	1.36778	1.91009	2.11572	2.19512	1.51605	1.31995	0.652847	0.590978	0.523079	0.519577
Ttc8	B1WBT5	others	-3.16752	-2.92535	-3.06946	-2.88578	-2.99597	-3.08901	-2.89902	-3.11441	-2.42102	-2.9377	-3.38302	-3.2513	NA	-3.63461	-2.93195	-3.44402	NA	-3.43588	-4.14692	-3.84957
Utp23	B1WBU0	others	-1.18174	-1.18833	-1.90132	-1.30507	-1.38703	NA	NA	NA	NA	NA	-0.826117	-0.185172	-0.327633	-0.0973366	-0.0127485	-1.47593	NA	NA	-2.05139	NA
Smox	B1WBU6	others	NA	-4.87544	NA	NA	NA	NA	-3.24849	NA	-4.06992	NA	NA	NA	NA	NA	NA	NA	NA	NA	NA	NA
Tmem50a	B1WBU7	others	NA	NA	NA	-1.53526	-1.58921	-0.867816	-0.84221	-1.20802	NA	NA	-0.881304	-1.72093	-0.649499	-1.19096	-1.13363	-0.467742	-0.233881	-0.211981	-0.950978	-1.14234
Plekhd1	B1WBU8	others	-4.84659	-4.10641	-4.54708	-3.57824	-3.54521	-4.20225	-3.70812	-4.31154	-3.62018	-3.5064	NA	NA	NA	NA	NA	NA	NA	NA	NA	NA
Pygm	B1WBU9;G3V8V3	others	-0.528216	0.24702	-0.482864	0.241804	0.415524	-0.0499567	0.485884	-0.146769	0.794694	0.666907	-0.526636	NA	1.26314	NA	NA	-1.99712	-1.85184	NA	NA	NA
Ctu1	B1WBV0	others	-1.93511	-1.61207	-1.9392	-2.19121	-2.00474	-1.88207	-1.50844	-1.75872	-1.34451	-1.62959	-0.928631	-2.12996	-2.88312	-2.23121	-2.59052	-2.19572	NA	-2.52052	NA	-2.92594
Aida	B1WBV1	others	0.0121971	0.444044	0.0786516	0.234305	0.178471	0.476957	0.601461	0.648308	0.772385	0.692964	0.202999	-0.765519	-0.722401	-1.36512	-1.75362	-0.0772615	-1.12351	-0.71592	-1.43975	-1.72119
Gfod2	B1WBV3	others	0.654129	0.493638	0.774179	0.572155	0.28933	0.823429	0.735708	0.868205	0.96609	0.697407	0.982281	0.676956	0.902563	0.94512	0.803578	1.65598	1.346	1.65122	1.66705	1.98258
Plekhf2	B1WBV4	others	-0.709198	-0.0606576	-0.284603	-0.449138	-0.383799	0.171112	0.318245	-0.167999	-0.114241	0.104733	-1.05365	-0.978308	-2.26568	NA	NA	-1.0827	-1.77453	NA	NA	NA
Epyc	B1WBV5;G3V6L6	others	NA	NA	NA	NA	NA	NA	NA	NA	NA	NA	NA	NA	NA	NA	NA	NA	NA	NA	NA	NA
Pld4	B1WBV8;G3V904	others	-1.93259	-1.50097	-1.43066	-1.84051	-1.97232	NA	-1.68119	-2.51949	-2.95292	NA	-2.43886	-1.03885	-1.63441	-1.12277	-1.28963	NA	-0.786255	-2.31011	-2.38086	-1.82804
Mphosph10	B1WBW0;G3V968	RBF	-0.220079	-0.807127	-0.151162	-0.403665	-0.151213	NA	NA	-2.55941	NA	-2.01449	-1.62192	-1.2144	-0.580901	-0.652575	-0.732206	-2.72027	-2.85659	-2.08462	-2.64741	-2.65966
Rwdd2b	B1WBW2	others	-4.10337	-3.69275	-3.86725	-4.43694	-4.44726	-3.4902	-4.17644	-3.69681	-3.8825	-3.50934	NA	NA	-4.76086	NA	NA	-4.1806	-5.58564	NA	NA	NA
Zfp579	B1WBW3	others	-0.24611	-0.877343	-0.597637	-0.539734	-0.725386	-2.73149	NA	-2.67703	-4.00589	-3.2075	-0.466999	-1.75197	-1.44248	-1.23078	-1.80843	-2.50232	NA	NA	NA	NA
Armc10	B1WBW4	others	3.01173	2.62314	2.12812	2.60812	2.82928	1.4092	2.8088	1.79604	2.47478	2.64185	2.71023	3.01947	1.6278	2.55192	1.78538	2.2905	2.59631	1.62999	2.40153	1.89535
Traf7	B1WBW7	others	-1.82654	-1.45034	-1.55376	-1.74325	-1.88366	-1.6782	-1.82443	-1.90312	-1.68613	-1.94146	-1.30465	-2.41215	-1.31036	-1.91787	-2.95977	-1.22077	-1.61388	-1.30142	-2.20821	-2.08627
Adck2	B1WBW8;D3ZRE6	others	-4.41119	-4.91681	-4.20323	-4.73349	-4.35583	-5.34184	-5.08122	-4.95383	-4.77076	-4.93113	-6.60227	-6.11501	-5.7606	-6.19436	-5.18901	NA	NA	NA	NA	-5.3051
Fam57b	B1WBX0	others	0.4395	0.360717	0.479802	0.416966	0.648327	-0.302929	-0.410784	-0.146585	0.377342	0.0910947	1.65468	2.26853	2.14484	2.63388	2.86925	1.16016	1.29734	0.636117	1.34899	1.62039
Tmem69	B1WBX2	others	-2.8197	-2.71018	-3.74723	-2.95846	-2.63566	-3.3642	-2.19457	-3.36946	-2.58103	-2.73331	NA	NA	NA	NA	NA	-3.50714	-3.7548	NA	-3.90704	-3.98742
Zfp2	B1WBX4	others	-4.22401	NA	NA	NA	NA	NA	NA	NA	NA	NA	NA	-1.84186	-2.47204	-2.52356	NA	NA	NA	NA	NA	NA
Smap2	B1WBX6	others	1.46935	1.67129	1.47328	1.60582	1.40149	2.03048	1.93849	1.96968	2.2097	2.05797	1.36541	1.00332	1.11804	0.688306	0.742414	1.42955	0.823699	0.891505	0.597137	0.833408
Cul1	B1WBY1	others	1.1656	1.34358	1.43822	1.36729	1.22347	1.51847	1.5353	1.64607	1.85406	1.53474	1.39139	0.928467	1.07137	1.06189	0.958944	1.53777	1.25707	1.25983	1.41365	1.40527
Alg12	B1WBY3	others	-1.79304	-1.80838	-1.89262	-2.00486	-1.96696	-2.28308	-3.27857	NA	-2.70007	-2.93925	-1.94954	-2.00978	-2.07653	-2.47477	-2.19063	-3.4009	NA	NA	NA	NA
Dnajc11	B1WBY5	others	2.61019	2.43968	2.74431	2.5797	2.59052	2.03717	2.0052	2.16936	2.3236	2.01299	4.31524	4.77534	4.60201	4.70485	4.61699	4.54649	4.95157	4.46348	4.52753	4.01045
Erlin1	B1WBY7	others	2.20036	1.83677	2.13825	2.0417	2.07799	0.314616	0.552861	-0.0386501	0.521663	0.0687757	4.07394	3.44109	4.955	3.37393	4.75614	4.00867	4.60242	3.99593	3.99579	4.17453
Hdac2	B1WBY8;F7ENH8	others	3.17159	2.86311	3.34196	3.02265	2.95492	0.892743	0.521315	0.601569	0.831574	0.680284	2.82276	2.26824	2.99768	3.0391	3.05944	2.04694	1.16387	1.51225	1.41289	1.83571
Gpn1	B1WBZ7	others	-1.74952	-1.93638	-1.76718	-1.68746	-1.63602	-1.65539	-2.09687	-1.94946	-1.71677	-2.11328	-2.31061	-2.61699	NA	NA	NA	-2.38896	NA	NA	NA	-2.75097
Ctps1	B1WC02	others	1.49675	1.58936	1.53533	1.49161	1.45275	1.92437	1.73036	1.74531	2.08204	1.80061	1.75494	-0.05536	0.183017	-0.182643	-0.267955	1.34785	0.055723	-0.065662	-0.317915	0.129137
Aar2	B1WC03	others	-0.0662937	-0.373199	-0.0845676	-0.213116	-0.163628	-0.160474	-0.304296	-0.0168912	-0.0811686	-0.110105	-0.279677	-0.194311	0.195955	0.0161096	0.324919	0.0129176	-0.0617298	0.333417	0.481574	0.681808
Znhit6	B1WC05	others	-3.41439	-3.65749	-3.77797	-3.48818	-3.45125	-3.02545	-3.31498	-3.52732	-4.59173	NA	-3.11559	-2.46342	-1.92134	-2.27087	-2.19157	-3.11083	-2.57399	-3.22578	-2.7136	-2.87188
Mon1a	B1WC06	others	-1.37673	-1.41032	-1.4387	-1.70713	-1.62684	-1.20293	-1.52326	-1.3141	-1.3301	-1.56325	-1.55022	-2.82093	-2.47929	-3.04328	-2.85745	-1.51397	-3.19853	-2.47573	-3.7424	NA
Ddr2	B1WC09;F7EVN7	others	NA	NA	NA	NA	NA	NA	NA	NA	NA	NA	-1.97807	-1.13044	-1.4562	-2.09196	-1.88864	-1.37087	-1.33078	-1.65444	-0.853095	-1.36455
Wdpcp	B1WC10	others	NA	-3.73121	NA	NA	-4.12946	NA	NA	NA	NA	NA	NA	NA	NA	NA	NA	NA	NA	NA	NA	NA
LOC100151767	B1WC13	others	-2.63576	-2.46026	-2.22712	-2.25051	-2.44052	NA	NA	NA	NA	NA	-0.787027	-0.390699	0.415081	0.166548	0.446543	-1.10563	-1.1791	-1.25276	-0.873192	-1.09568
Zcchc7	B1WC15	others	-3.08269	-3.1463	-3.12897	-3.05377	-3.43809	NA	NA	NA	NA	NA	-2.76603	-0.981249	-1.16982	-0.819906	-1.18639	-4.12751	NA	NA	-2.88216	-4.07561
Bclaf1	B1WC16	others	3.09376	2.77697	3.10151	3.06429	3.05712	0.204549	-0.277948	-0.0993028	-0.498445	-0.46479	2.13275	5.50525	5.2992	5.71836	5.56395	2.96887	2.68957	2.26795	2.31789	1.78387
Podxl2	B1WC18	others	1.44107	1.23625	1.51761	1.30233	1.33323	1.57871	1.50747	1.5724	1.69417	1.58455	0.164116	0.281943	0.437983	-0.183815	-0.0510992	0.220925	0.246586	0.760792	0.164456	0.354941
R3hdm4	B1WC19	others	NA	NA	NA	NA	-3.37797	NA	NA	NA	NA	NA	-2.25405	-0.67994	-0.850132	-0.796045	-0.908723	-1.18917	-0.497077	-1.23519	-0.590943	-0.77671
Zfp131	B1WC22	others	-2.76487	-2.95766	-2.65313	-3.17351	-2.75884	NA	-3.76675	NA	NA	NA	NA	NA	NA	NA	NA	NA	NA	NA	NA	NA
Rnf139	B1WC23;M0RCM9	others	-1.3518	-1.42797	-1.21705	-1.2595	-1.23609	NA	NA	NA	NA	NA	-1.04404	NA	NA	NA	NA	NA	NA	NA	NA	NA
Ctdsp1	B1WC24	others	-3.05476	-2.57267	NA	-2.87167	-2.27225	-3.13755	-2.721	NA	-2.58414	-2.64602	NA	-3.53289	NA	NA	-2.7174	NA	NA	NA	NA	-2.33681
Tra2a	B1WC25	others	3.36611	3.2432	3.30819	3.4163	3.45222	0.91482	-0.111696	0.416416	0.165196	0.227204	3.01937	3.92298	4.95335	5.00798	5.07378	2.79229	1.8881	2.00816	1.8449	1.47187
Nans	B1WC26	others	5.53306	5.03744	5.60119	5.23153	5.24781	5.65605	5.27552	5.5988	5.42928	5.41441	5.40999	3.12565	3.59617	2.57177	2.85051	5.49617	3.38294	3.95145	3.23862	3.26742
H2afy2	B1WC28	others	5.31031	4.45758	5.16954	4.82291	4.85393	2.45365	1.44215	1.84623	1.33078	1.25004	2.2805	1.49297	1.93646	1.97105	1.43285	2.37839	0.883509	0.933831	-0.209722	0.431821
Ankrd49	B1WC29	others	-1.33732	-1.07943	-2.91555	-1.41985	-1.41423	-1.43973	-1.06847	-1.53563	-0.702354	-1.07955	-1.52864	-3.1441	-3.17713	-3.64212	-3.53253	-1.87296	-3.31168	-3.40691	-3.4707	-3.3779
Pbx1	B1WC30	others	-0.652573	-1.3287	-0.564087	-0.442636	-1.04758	-2.03601	-1.95647	-1.93586	-2.55911	-2.4051	-0.969131	-2.61969	-2.57096	-2.48473	-3.37535	-1.20915	-3.11536	-3.18728	-3.12646	-3.09761
Uba2	B1WC32	others	1.88754	1.26582	2.25047	1.78722	1.42238	1.06971	0.259572	0.832346	0.358644	0.643325	2.61703	-0.226395	0.371258	-0.43192	-0.388455	1.33815	-0.593003	-0.0665811	-1.28293	-0.830133
Cdc42ep4	B1WC33	others	0.0627196	0.39842	0.46916	0.303743	0.106589	0.723377	0.97785	0.883776	0.886356	0.812154	-0.772026	-1.53134	-0.971013	-1.19726	-1.09395	-0.906452	-0.824642	-0.843918	-0.891309	-1.06874
Prkcsh	B1WC34	others	4.67661	4.52171	4.55903	4.61375	4.56522	3.34779	2.99746	3.11375	3.15214	3.15521	1.8745	1.5426	1.59821	1.44997	1.54644	1.00277	0.918064	0.54169	0.803315	1.22303
Tmem161a	B1WC35;F7EZW5	others	-2.03915	-1.96179	-2.15753	-2.07487	-1.88654	-2.61802	-2.65478	-2.56314	-2.81642	-2.62357	-2.4636	-1.48715	-1.56825	-1.31262	-0.485379	-2.94695	-2.59809	-2.92512	-2.34118	-1.77486
Trmu	B1WC37	others	-0.00134795	-0.183027	0.102243	-0.148624	-0.0235267	-0.32451	-0.496156	-0.472922	-0.584902	-0.443084	-1.14492	-3.1895	-2.25987	-2.75781	-2.73399	-1.13157	-2.27461	-2.21112	-2.80251	-2.46763
Ncbp2	B1WC40	others	1.01334	0.643687	0.500443	0.58196	0.585299	-0.929784	-1.2101	-1.32681	-1.72386	-1.1498	0.530279	1.88656	2.15648	1.99894	1.87215	-0.0630234	-0.886193	-0.932558	-0.979285	-1.00783
Tmem41a	B1WC43;M0R9Y7	others	-1.67064	-2.35782	-1.99596	-2.22111	-1.95617	-2.53745	-2.91871	-2.9384	-2.62079	-3.41452	-3.05977	-3.29147	-3.21883	-3.66661	-3.50383	-3.9824	-4.28392	NA	-5.09939	NA
Nmd3	B1WC44;F6PUQ7;F7ERL4	RBF	-1.19094	-1.50229	-1.23404	-0.981689	-1.42505	-1.57814	-1.69987	-1.64608	-1.66854	-1.57267	-0.00974925	0.723365	0.243227	0.454741	0.466736	0.125353	0.252051	-0.165513	-0.00891858	0.00952302
Vps72	B1WC45	others	0.491716	0.477199	0.569378	0.663124	0.683123	NA	NA	NA	NA	NA	1.9444	1.18979	2.43613	1.83856	2.21194	0.160637	-0.178779	0.382932	-0.249061	0.43348
Api5	B1WC49	others	2.71329	2.7329	2.78133	2.89359	2.68081	1.1546	0.331665	0.672157	0.696857	0.70377	1.54415	0.270181	0.164582	0.191535	-0.407485	0.761611	-1.16577	-0.380039	-1.37947	-1.31682
Nhp2	B1WC56	others	1.21534	0.393092	-0.63321	0.49853	0.960266	-1.1261	-2.49281	-1.70047	-2.13935	-1.52624	-0.4826	-0.724806	-0.458473	-0.381767	-0.730925	-0.920081	-1.80951	-2.01622	-2.21389	-1.83748
Extl2	B1WC59	others	2.24355	1.9762	2.35325	2.27468	2.32277	-0.233862	-0.808076	-0.652209	-0.351082	-0.567106	3.53656	4.04607	4.12984	3.87713	4.66922	1.24983	1.4552	1.40515	1.60688	1.61225
Acad9	B1WC61	others	3.69963	3.78862	3.93368	3.89032	3.86903	3.22455	3.24902	3.18423	3.5486	3.18373	3.81012	3.79678	4.07507	4.00422	4.26123	3.65734	3.87534	4.07761	4.22246	4.23502
Slc25a24	B1WC67	others	-1.11522	-1.34213	-1.17276	-1.22396	-1.04722	-1.40624	-1.99458	-1.58885	-1.66836	-1.6678	-1.95253	-0.502494	-2.20846	-1.27563	-1.10667	-2.10216	-1.66461	-2.17472	-1.69271	-1.23345
Nsun6	B1WC69	others	-3.44693	-3.39528	-2.99951	-3.12053	-3.43929	-3.01695	-3.27139	-3.29284	-2.69997	-3.26568	-2.92183	NA	NA	NA	NA	-3.88958	NA	NA	NA	NA
Ppp1r8	B1WC70	others	0.377428	-0.0410033	0.272934	0.178424	0.29477	-2.30458	-2.48395	-2.13892	-2.86959	-2.3952	-0.518336	-2.88417	-1.6942	-1.37585	-1.45912	-1.75757	NA	NA	NA	NA
Aspscr1	B1WC71	others	1.27076	1.53015	1.21005	1.35855	1.19765	1.51904	1.53926	1.59023	1.89694	1.41592	0.941292	-0.0706189	-0.162859	-0.154268	-0.55511	0.778265	-0.0287095	-0.297238	-0.168288	-0.129753
Rpgr	B1WC72	others	-1.74735	-1.52796	-1.51835	-1.67206	-1.78522	-1.07172	-1.25391	-0.783251	-1.16173	-1.20443	-1.49067	-2.78537	-3.13906	-3.6049	-4.14706	-1.91673	-3.08629	-2.59338	-3.1557	-3.39097
Arl6	B1WC73	others	1.36311	1.37604	1.28367	1.54458	1.52655	1.75618	1.87044	1.79816	2.16797	1.9035	1.27041	0.125794	0.209223	-0.210106	-0.439944	1.47193	0.306991	0.61867	-0.148635	-0.127026
Eid1	B1WC74	others	-6.64589	-7.31357	-8.14264	-6.14804	-6.4933	NA	-7.38876	NA	-7.50018	NA	-7.89387	-6.37727	-5.26826	-6.54301	-6.54636	-5.82331	-5.77512	NA	-6.18664	-6.67634
Brms1l	B1WC78	others	-0.908242	-1.55286	-1.22107	-1.16497	-1.14469	NA	NA	NA	NA	NA	-0.895338	-0.920074	-0.0140592	-0.604229	-0.38886	-1.62263	NA	-1.87487	-1.19922	NA
Cnpy4	B1WC84	others	0.259111	0.258988	-0.725283	0.416444	0.585252	-0.904746	-0.824077	-1.62427	-1.13757	-0.684114	-2.22229	-2.15788	-2.26716	-2.21897	NA	-2.57395	-2.03078	NA	NA	NA
Wdr92	B1WC85	others	-1.45506	-1.17154	-0.910177	-1.06845	-1.59855	-1.0981	-1.46314	-1.3203	-1.13646	-1.56271	-1.72792	-1.70145	-0.864548	-1.06888	-1.78594	-1.28232	-2.30605	-1.14139	-1.39811	-1.25433
Mppe1	B1WC86	others	-4.02229	-3.56927	-3.57444	NA	-3.0013	NA	NA	NA	NA	NA	-2.85132	-2.0768	-2.03805	-2.40164	-1.98702	NA	-3.62239	NA	NA	NA
NA	B1WC88	others	-5.50843	-5.08423	-4.3948	-4.83506	-4.87004	NA	-5.50934	NA	-4.68225	-4.97998	-6.20054	NA	NA	NA	NA	NA	NA	NA	NA	NA
Traf4	B1WC90	others	-2.8826	-3.14034	-2.92971	-3.26351	-2.80004	-3.57555	-3.23379	-3.59819	-2.89629	-2.98561	-2.62618	NA	-3.86326	NA	NA	-3.71546	-3.59388	-3.50328	NA	-3.72734
Sh3d21	B1WC96;F6PUS4	others	-2.10856	-1.82959	NA	-1.20237	-1.38517	NA	NA	NA	NA	NA	-1.17629	-1.17745	-0.640568	-1.12713	-0.889612	-1.09705	-0.882785	0.121141	-0.145791	-0.688399
Kctd7	B1WC97	others	-2.13135	-2.18973	-1.98814	-2.37473	-2.4257	-2.29473	-2.28514	-1.98389	-2.01219	-2.34908	-2.09157	-2.05992	-1.92139	-2.31358	-2.53828	-1.55778	-1.62257	-1.62191	-1.06465	-1.79389
Fzr1	B1WCA1	others	-2.73685	-2.87442	-2.55088	-2.80094	-2.93962	-3.81266	-3.66265	-3.95712	-4.20159	-3.52179	-1.59973	-1.53911	-1.23024	-1.2736	-1.43744	-2.02094	-2.11304	-1.64838	-1.50727	-1.65358
Ttc25	B1WCA2;G3V9Y3	others	NA	NA	NA	NA	-1.22574	NA	NA	NA	NA	NA	NA	NA	NA	NA	NA	NA	NA	NA	NA	NA
Efnb2	B2B9A9	others	1.70738	1.59526	1.7864	1.68322	1.52218	2.05162	2.04042	2.34118	2.24566	2.21741	-0.11611	0.551824	0.372113	0.57086	0.675187	0.415691	1.27074	1.56459	1.18269	1.34763
Brsk1	B2DD29	others	1.58338	1.89549	1.87595	1.83483	1.72555	2.23045	2.19461	2.42833	2.62303	2.17981	1.32171	0.514413	0.411261	0.105016	0.313319	1.69502	0.717651	0.832933	0.524047	0.704732
Ythdf2	B2GUU1;Q1JU70	others	0.697976	0.697197	1.09071	0.953603	0.586729	-0.4855	-0.540827	-0.856759	-0.75019	-0.52011	-0.9052	0.571981	0.85333	0.852605	0.65203	-1.2413	-0.736497	-0.745214	-1.01933	-0.244099
Sulf2	B2GUU3;Q3L472	others	0.335562	0.235478	0.176347	0.161587	0.268683	-0.0949291	-0.780904	-0.292865	0.0890769	-0.238986	1.41542	1.75258	1.37059	1.72377	1.81662	1.91962	1.84051	2.14585	2.55841	2.09032
Atp6v1g1	B2GUV5	others	2.81934	2.2926	-0.010656	1.80813	2.67927	1.41591	3.6975	1.4976	2.78233	3.21396	2.53383	1.02369	3.19447	2.47432	1.27611	2.94508	3.50575	3.24297	3.59579	4.29501
Sesn2	B2GUV6	others	-3.21626	-4.01122	-3.86929	-3.7224	-3.70507	-3.86098	-5.04016	NA	-3.62635	-3.54903	-2.52751	NA	-3.66013	-3.89691	-4.39091	-2.81982	NA	NA	-3.48272	-3.17386
Eif5b	B2GUV7	others	0.970479	0.91336	1.25903	1.11148	0.865486	1.00168	0.757529	0.654875	0.777628	0.763597	-0.354416	1.54146	1.59552	2.23273	1.5394	0.599857	0.707815	0.546951	0.737942	0.724902
Hdac11	B2GUW3	others	0.156253	0.349008	0.510933	0.408289	0.21661	0.103389	0.0589901	0.250177	0.414447	-0.103732	0.763501	0.850777	0.988985	1.15948	1.36677	0.660989	0.624608	0.85043	1.08099	1.19668
Exd2	B2GUW4	others	0.552502	0.676093	0.642531	0.732285	0.65912	0.0472405	0.388534	0.0964366	0.471249	0.220031	0.736029	1.53277	1.56985	1.58472	1.62397	0.374487	0.946532	0.917955	0.916461	0.973929
Slc25a53	B2GUW8	others	-1.69635	-1.51486	-1.46884	-1.827	-1.29827	-1.61692	-1.56318	-1.60618	-1.27989	-1.4863	-1.26614	-0.377291	0.091298	-0.0914152	0.501806	-1.74251	-0.97371	-1.14751	-0.697786	-0.379413
Bclaf3	B2GUW9;E9PSU1	others	-1.50457	-1.80817	-1.8062	-1.7442	-1.7483	NA	NA	NA	-2.68769	NA	-1.936	0.490953	0.578091	0.782709	0.625827	-1.50732	-2.19341	-1.8062	-2.08584	-1.71346
Mcm5	B2GUX3	others	-1.20033	-0.826119	-0.641805	-0.253166	-0.445243	-1.22813	-1.55596	-0.91803	-0.828909	-0.545033	-1.0476	NA	NA	NA	NA	-1.35093	-2.0258	NA	-1.98244	-1.25998
Usp21	B2GUX4	others	-1.83227	-2.08954	-1.76317	-1.73055	-1.59738	-1.60711	-1.59382	-1.42768	-1.32932	-1.85006	-1.28274	-1.03547	-1.41742	-1.68898	-1.80805	-0.669666	-1.19547	-0.619338	-1.16269	-0.94396
Nt5c3a	B2GUX5	others	1.33321	1.42221	1.51245	1.40067	1.45057	1.43152	1.34014	1.4753	1.53914	1.48686	1.30157	0.0225789	-0.050201	-0.58386	-0.51696	1.09737	-0.0893601	0.128912	-0.65877	-0.509875
Creg1	B2GUX7	others	1.99725	2.11405	2.42844	2.07885	2.42745	0.637082	0.166323	0.627748	0.496605	0.903268	1.64629	2.11264	1.65658	2.12223	2.47552	0.718835	0.65779	0.859277	0.994971	0.970474
Sh3bp5l	B2GUX8	others	-0.492218	-0.480852	-0.78106	-0.348654	-0.620328	0.163663	-0.0873907	0.0584254	0.298393	-0.0204138	-1.43898	NA	NA	NA	NA	-1.25607	NA	-2.25149	NA	NA
Man1b1	B2GUY0	others	0.356996	0.240938	0.216531	0.143371	0.390341	-1.60827	NA	-1.86669	-2.42742	NA	0.373037	-0.305074	0.322022	0.226651	0.512185	-1.85865	-2.03487	-1.85191	-2.34018	-1.95827
Dmtn	B2GUY4;D4A559	others	1.52824	1.67693	1.32847	1.59637	1.16636	1.91677	2.1667	2.11029	2.26697	2.07445	-0.184202	-1.30193	-0.76398	-0.88377	-1.4083	0.590494	-0.030143	0.00848436	-0.139756	0.00516327
Slc25a17	B2GUY8	others	0.0576933	-0.569906	-0.418481	-0.584046	-0.124667	-1.43863	-1.2024	-1.68363	-0.784748	-1.14558	-0.256353	-0.0916169	0.217264	-0.144049	0.863457	-0.665939	-0.406799	-1.06383	-0.201222	0.367488
Usp4	B2GUZ1	others	0.226737	0.384925	0.332907	0.363641	0.272688	0.807345	0.588668	0.743786	0.906867	0.647836	0.376368	-1.31293	-1.03339	-1.3842	-1.56477	0.319056	-1.01485	-0.818818	-1.33225	-1.25514
Mthfd1l	B2GUZ3	others	3.57586	3.10032	3.68333	3.43146	3.42767	3.05689	2.90637	3.00019	2.99814	2.90476	2.46407	-0.0471342	0.186968	-0.0953972	0.0334238	2.10153	0.516953	0.258953	0.122731	0.713149
Pex26	B2GUZ4	others	-0.769877	-0.815203	-1.81411	-0.805657	-0.600756	NA	-1.17309	NA	-1.43312	-1.49881	-0.445064	NA	0.168213	0.178915	-0.758362	-0.829192	-0.0165381	-0.655776	0.250119	0.134688
Capza1	B2GUZ5	others	3.34571	3.13291	3.56612	3.37408	3.30348	3.79374	3.68301	3.75087	3.65841	3.73647	3.71969	4.37639	4.03755	4.31424	4.23914	5.61078	6.12963	5.77881	6.08047	5.7728
Rtn4ip1	B2GUZ6	others	1.1353	1.16999	1.22622	1.1513	1.2584	0.624849	0.754529	0.477417	0.837139	0.661582	0.299306	0.258984	-0.993143	-0.694828	-0.553674	-0.20672	-0.219072	-0.995989	-0.577864	-0.572946
Tbcc	B2GUZ7	others	1.15443	1.1042	1.07569	1.06222	1.09437	1.833	1.71106	1.88139	1.79728	1.72513	0.160715	-0.585941	-0.452153	-0.877796	-0.924534	-0.0120713	-0.436905	-0.236867	-0.928111	-0.673388
Fam49b	B2GUZ9	others	3.41107	3.52804	3.64161	3.6023	3.43841	4.31631	4.54288	4.59334	4.61921	4.51487	1.80451	1.02283	0.744905	0.580432	-0.129407	2.3185	1.72356	1.65272	1.06125	1.14998
Mta2	B2GV01	others	1.40924	1.14514	1.59235	1.37766	1.35337	-0.227144	-0.966513	-0.689914	-0.623785	-0.570157	1.39641	0.49193	1.00543	0.882701	1.02948	0.714993	-0.179942	0.241359	0.0316263	0.617326
Rbm5	B2GV05	others	1.41547	1.1307	1.25973	1.33572	1.26066	-0.464147	-0.629546	-0.781663	NA	NA	0.522892	2.70726	2.67991	2.87104	2.68596	0.350264	2.89035	0.952197	-0.434997	1.34737
Oxct1	B2GV06	others	6.52899	6.1862	6.70396	6.43246	6.48302	5.70308	5.70675	5.78122	5.82204	5.7185	4.77268	2.48089	3.34661	2.54892	2.43315	4.3818	3.31085	2.8171	2.62092	3.13561
Ap1s2	B2GV08	others	0.75815	0.865684	-0.658294	0.231581	0.664503	-0.441938	0.957187	-0.100994	0.203118	0.906332	-0.143723	-1.41524	-1.21025	-0.676823	NA	-0.960312	-1.92513	-1.97659	-2.00613	-1.70174
Txlna	B2GV14	others	-0.357766	-0.513214	-1.50584	-0.383862	-0.531039	-0.481353	-0.821993	-1.00267	-0.952974	-0.505135	-0.590497	-0.807956	-1.01274	-0.990672	-1.34537	-1.20017	-2.12213	-1.95126	-2.19227	-2.12374
Dbt	B2GV15	others	2.09389	1.79153	2.0521	1.79887	2.14124	1.23853	1.28445	1.2031	1.27521	1.23001	2.32278	3.03657	2.78156	3.44362	3.84433	2.45872	3.00961	2.8281	3.67923	3.75271
Bms1	B2GV18	others	-1.3487	-1.55972	-1.5607	-1.65802	-1.3748	-4.67662	NA	-4.70631	-4.40401	-4.25697	-1.34131	-1.11881	-0.884376	-0.705852	-0.748898	-2.66612	-2.67594	-2.69802	-2.61761	-2.54032
Slc25a16	B2GV20;F1MA22	others	-0.992561	-0.972799	-1.14971	-1.0053	-1.18393	-1.47511	-1.55339	-1.7524	-1.14737	-1.46008	0.356541	1.15758	1.4896	1.55978	2.0522	-0.685433	0.116332	0.133472	0.330698	0.67535
Ptdss2	B2GV22	others	0.846395	0.723857	0.755985	0.68668	0.983206	0.0231201	0.0364628	-0.0325975	0.266496	-0.043075	-0.0401987	0.29694	0.362792	0.0471454	0.400938	-0.551127	-0.32131	-0.863033	-0.290757	0.0305515
Ufl1	B2GV24	others	1.26163	1.06822	1.45267	1.26834	1.20932	0.16256	0.0412733	0.105175	0.166388	0.246844	1.38405	1.69739	1.80244	1.60236	1.67874	0.953505	1.17253	0.866283	1.19614	1.08296
B3gat3	B2GV35	others	1.8274	1.46178	1.2959	1.49136	1.59423	-1.33625	-1.69915	-1.94216	-1.81404	-1.25114	2.6261	2.76564	3.10315	3.0826	3.52	0.131828	0.0785573	0.455639	0.102608	0.361403
Zfp593	B2GV37	RBF	-1.28353	-1.52107	-1.65435	-1.41694	-1.25538	-2.74547	NA	NA	NA	NA	-1.57861	0.144849	0.295103	0.834111	0.394828	-1.47164	-1.33835	-1.94994	-1.50171	-1.42985
Ubl4a	B2GV38	others	0.533751	-0.169095	-1.23585	-1.05372	0.000365489	-1.90033	0.664812	-1.15217	-0.522284	0.0392479	0.225921	-0.696298	0.761477	0.684559	-0.83335	0.200993	0.521145	0.69766	1.04406	1.29813
Mgat4b	B2GV39	others	-1.95992	-1.96672	-1.83881	-1.96394	-1.69133	NA	NA	NA	NA	NA	-1.28818	-0.86048	-1.27371	-1.29222	-1.05591	-1.09039	-0.968188	-1.069	-1.10308	-1.19448
Usp39	B2GV41	others	1.61012	0.908001	1.53959	1.36142	1.39956	-0.791741	-1.62244	-1.11449	-1.70602	-1.29503	1.28036	2.12613	2.37682	2.80244	2.48951	0.265885	-0.65671	0.262129	-0.219956	-0.0529444
Nudt13	B2GV51;M0R515	others	-3.21249	-2.7355	-4.03143	-4.00663	-2.93767	NA	NA	-4.57531	NA	NA	NA	NA	NA	NA	NA	NA	NA	NA	NA	NA
Bloc1s5	B2GV52	others	-4.09994	-3.97414	NA	-4.8218	-4.32657	NA	-3.50427	NA	NA	-3.95926	NA	NA	NA	NA	NA	NA	NA	NA	NA	NA
Slc25a32	B2GV53	others	-1.17791	-1.18969	-1.06738	-1.09197	-1.13008	-1.92551	-1.52361	-1.47602	-1.40567	-1.79238	-2.54113	-0.467805	-1.10015	-0.871748	-0.309149	-2.2978	-1.77295	-1.90223	-1.60548	-0.667731
Nceh1	B2GV54	others	2.3621	2.25292	2.51123	2.56832	2.58063	1.36316	1.42646	1.44656	1.61096	1.49772	1.12496	0.925429	0.696328	0.367368	0.604556	0.464901	0.154574	0.263601	0.143901	0.280167
Ube2q1	B2GV55	others	-1.09513	-0.997654	-1.04209	-1.11539	-1.17207	-0.322252	-0.455638	-0.525678	-0.28986	-0.258332	-0.804934	-1.21154	-2.64884	-1.87209	NA	-0.780497	-2.15925	-1.35186	NA	-3.33253
Cars2	B2GV57	others	1.25133	1.01681	1.2338	1.25765	1.22286	0.860626	0.718552	0.719193	0.721268	0.58362	-0.118963	NA	-1.79223	-2.29057	-2.30954	-0.443029	-1.46482	-1.52122	-1.49357	-1.67562
Zfp9	B2GV60	others	-3.85301	-3.93925	-3.36509	-3.91993	-4.29987	NA	NA	NA	NA	NA	-2.22225	-2.13494	-1.55496	-1.32327	-1.5716	NA	NA	NA	NA	NA
Mrpl20	B2GV62	others	1.29742	0.924551	-0.322026	0.875315	1.20573	-0.725312	0.501759	-0.808597	-0.363803	0.407018	3.65421	3.88898	4.19897	4.31721	3.42467	3.91666	4.12256	3.49067	4.43819	4.64605
Hnrnpa2b1	B2GV69;F1LM82;F1LNF1	others	-4.3917	-2.40486	-2.63022	-2.0614	NA	NA	NA	NA	NA	NA	NA	NA	NA	-2.67605	NA	NA	NA	NA	NA	NA
Ndufaf5	B2GV71	others	0.47265	0.572814	0.38327	0.442003	0.410485	-0.197612	-0.0785253	0.0285306	0.0963529	-0.0172021	-0.768758	-2.13952	-1.91198	-1.822	-1.76226	-1.65182	-1.98439	-2.12667	-2.47216	-2.18007
Cbr3	B2GV72	others	-1.47199	-0.723669	-1.26517	-0.75132	-0.664157	-0.518206	-0.157153	-0.666824	0.161671	0.256181	-1.53863	-2.01286	-2.37474	-2.13192	-2.04395	-1.89352	-2.03565	-2.21703	-2.27096	-2.21617
Arpc3	B2GV73	others	3.03497	3.2166	0.949962	2.32957	3.07174	1.99303	4.19165	2.52851	3.11546	3.84705	3.68702	3.77151	3.82557	4.2416	3.04857	4.38459	4.80526	4.05728	4.81861	4.91682
Klc2	B2GV74	others	1.87765	1.96253	1.74749	1.84967	1.80198	2.29349	2.35523	2.37685	2.53292	2.29661	1.53299	0.497482	0.737021	0.324972	0.088072	2.27982	1.37265	1.77072	1.48902	1.91043
Vps37d	B2GV76	others	-0.931686	-1.40219	NA	NA	NA	NA	-1.25419	NA	NA	NA	NA	NA	-0.288664	-0.596964	NA	-0.763418	NA	NA	NA	-1.41011
Nle1	B2GV82	RBF	-0.903304	-1.30154	-0.419315	-0.948701	-0.783369	-0.880341	-1.28585	-1.31364	-1.47649	-1.47227	-0.823877	-0.557168	-0.182689	-0.938057	-0.383471	-1.00458	NA	-1.04627	NA	NA
Ptpre	B2GV87	others	0.264552	0.525902	0.537925	0.534902	0.541051	0.543176	0.410554	0.815964	0.923764	0.540142	0.808259	0.644716	0.880087	0.468731	0.482046	1.01291	1.06916	1.05355	0.826166	0.408182
RGD1566114	B2GV88	others	NA	NA	NA	NA	NA	NA	NA	NA	NA	NA	NA	-1.96121	-1.79661	-1.45412	-1.4469	NA	-2.16896	-2.09921	-1.90486	NA
Tbc1d19	B2GV89	others	-0.708648	-0.594624	-0.811728	-0.736465	-0.717134	-0.69818	-0.749883	-0.713198	-0.607554	-0.752227	0.187093	-0.0558119	0.229249	-0.0745915	-0.1265	0.443843	0.138894	0.419663	0.403266	0.59847
Retreg3	B2GV94	others	0.845785	0.744636	0.945489	0.739805	0.758197	0.584657	0.398718	0.696645	0.826713	0.632365	0.338528	0.498119	-0.185362	0.0266727	0.233612	-0.185096	0.402214	-0.0404879	0.458922	0.45207
Ccdc115	B2GV96	others	1.12718	0.343556	-1.10456	-0.208874	0.479631	-2.57389	-0.987745	-1.66656	-1.16254	-0.921018	2.26953	1.35349	2.94425	2.04926	2.98146	0.638127	1.39001	1.49782	1.75479	2.16614
Sepsecs	B2GV97	others	-1.3304	-1.35056	-1.14816	-1.25574	-1.17073	-0.814549	-1.16793	-1.01843	-0.821685	-0.971118	-1.96269	NA	NA	NA	NA	-1.83281	NA	-2.2515	-2.03823	-1.94366
Lrch1	B2GV98	others	-0.625656	-0.531266	-0.768602	-0.246242	-0.502373	-0.570547	-0.416178	-0.73018	-0.384696	-0.476465	0.10077	0.430209	0.579006	0.682131	0.428772	0.952035	1.08535	1.40382	1.47717	1.53381
Ing1	B2GVA7;G3V7V1;Q2TSE3	others	-2.35868	-2.85969	-2.4839	-2.58301	-2.50534	-2.08207	NA	NA	NA	NA	-2.39425	-2.52185	-1.7797	-1.94515	-1.85694	-3.45597	-3.30183	-2.73818	-3.09298	-2.80637
Actn3	B2GVB3	others	NA	NA	NA	NA	NA	NA	NA	NA	NA	NA	NA	-5.84767	-3.57232	NA	-3.64333	-4.95957	-5.36301	NA	-4.38933	NA
Tnc	B2LYI9	others	-0.507237	0.425788	0.0469828	0.228546	0.609204	-0.712246	0.61306	-0.30756	0.359479	0.698883	-1.77288	-0.969159	-1.71061	-1.32425	-1.18728	-1.05231	-0.29994	-1.11432	-0.563849	-0.0212692
Cars	B2RYA5	others	-0.404432	0.603558	NA	0.260611	0.189586	0.237679	0.327111	NA	-0.367767	0.0538299	-0.838418	NA	NA	0.249813	0.291956	-0.60428	NA	NA	NA	NA
Prcc	B2RYA6	others	-1.5651	-1.40807	-1.83758	-1.40243	-1.8018	-3.29672	-3.95189	-3.5933	-3.44859	-3.98151	-2.30708	-1.58028	-2.15221	-1.01442	-1.24349	NA	NA	NA	NA	NA
Dnajb2	B2RYA8	others	0.525789	0.557631	0.650201	0.747877	0.744037	0.879702	0.859354	1.05773	1.10612	1.02354	0.753708	0.583926	1.18874	0.765018	1.14606	1.0109	0.968708	1.14516	1.01755	1.31328
Txndc11	B2RYB1	others	-1.49597	-1.47634	-1.40278	-1.56095	-1.57144	NA	NA	NA	NA	NA	-0.994666	-0.848639	-0.188917	-0.393204	-0.117773	-2.0074	-1.32816	-1.9919	-1.51247	-1.31906
Srrm1	B2RYB3	others	1.81701	1.57366	1.45016	1.76703	1.92863	-0.486855	-1.34499	-1.1519	-1.03411	-1.12232	2.25494	4.16739	4.44515	4.65919	4.49297	2.42386	2.04301	1.71478	2.12897	1.63276
Fam84a	B2RYB4;G3V9V1	others	-3.32703	-3.35506	-2.81621	-3.02992	-3.13058	-3.65883	-3.50305	-3.56736	-3.39956	-3.57161	-3.71357	NA	NA	NA	NA	-3.94502	NA	NA	NA	NA
Itgb2	B2RYB8	others	-3.39017	-2.72994	-2.60286	-2.94803	-2.88693	-2.50242	-1.33354	-2.02568	-3.1017	-2.3459	-2.81226	-2.18959	-2.03185	-2.24002	-1.82446	-1.39123	0.62623	-0.0965738	-0.926878	-0.339451
Akap17a	B2RYB9	others	0.289245	0.0367164	0.256573	0.316592	0.309984	-2.23061	-2.88239	-2.39749	-2.91874	-2.44976	0.230363	0.661753	1.46977	1.39419	1.21107	-1.37019	-2.45283	-1.45846	-2.39071	-2.06553
Cdc40	B2RYC1	others	0.592147	0.576781	0.842181	0.573101	0.684002	-1.80976	-2.30599	-1.90279	-1.77208	-2.00141	0.139245	3.10305	2.56502	3.17009	2.80192	0.44199	0.332008	-0.13774	0.0151839	-0.223827
Syvn1	B2RYC4;F7FG68	others	1.52804	1.09427	1.17293	1.13752	1.41339	-0.140611	-0.21527	-0.64455	-0.129155	-0.304147	2.25419	2.72261	2.38157	2.66985	2.47197	0.732369	1.20528	0.496476	1.01102	0.823139
Gba	B2RYC9	others	3.70727	3.45501	3.92986	3.73343	3.71627	2.26226	1.84356	2.01796	2.16264	2.04492	2.69793	2.50792	2.8682	2.67724	3.00924	0.985648	0.859907	1.24887	1.05522	1.31558
Ube2g2	B2RYD0	others	0.545277	0.274308	-0.563998	0.179531	0.474333	-0.943043	-0.70245	-1.43942	-0.610537	-0.479131	0.0275758	-0.189725	0.195448	0.598501	0.4191	-0.277914	NA	-0.0914477	0.659259	-0.0201903
Ttc30b	B2RYD6	others	-3.24891	-2.93508	-3.36531	-2.74788	-2.88823	-2.63624	NA	-3.16722	-2.63656	-2.89958	-2.35711	-1.72574	-1.60724	-2.61552	-1.76812	-2.21479	-2.47752	-1.93611	-1.79705	-1.87645
Stt3b	B2RYD7	others	2.87185	2.97992	2.91159	2.99374	3.07808	1.57134	1.23802	1.18521	1.46003	1.31691	4.40406	5.19428	5.35933	5.39737	5.61499	3.23767	3.7738	3.52298	4.07527	4.14643
Spop	B2RYD9;Q5BJL3	others	NA	NA	NA	NA	NA	NA	NA	NA	NA	NA	NA	-1.81907	-2.25259	NA	-1.57037	-3.86536	-3.63901	NA	NA	NA
Peli1	B2RYE1	others	-4.43959	-4.43328	-3.83572	-4.10616	-4.30408	-3.67054	-3.85619	-3.22643	-3.48035	-3.65126	NA	NA	NA	NA	NA	NA	NA	NA	NA	NA
Epb41l4b	B2RYE5	others	-1.728	-1.22569	-1.02845	-1.22445	-1.24107	-1.46728	-1.12841	-1.04309	-0.947094	-0.701465	0.0803668	0.596556	0.634141	0.622545	0.764408	1.24084	1.38002	1.29265	1.40116	1.37678
Fam69a	B2RYE8;F1LML6	others	-0.894495	-1.26371	-1.07765	-0.978174	-0.73148	-2.7067	NA	-3.26387	-4.33705	-3.18213	-1.31683	-1.09132	-1.25846	-0.935275	-1.24648	-1.8783	-2.15102	-1.48863	NA	-1.64698
Yeats4	B2RYE9	others	-0.919839	-1.41645	-0.914935	-1.00656	-1.1716	-1.04302	-2.6769	-1.90892	-2.32512	-2.73359	-0.18773	-0.808655	0.245269	-0.252809	0.239958	-1.07761	-1.66657	-1.04377	-1.40264	-1.32104
Ppp1r37	B2RYF1	others	-1.66926	-1.57535	-1.37525	-1.41577	-1.77492	-1.71958	-1.774	-1.983	-1.56489	-2.03307	-1.60158	NA	-2.94867	-3.11291	NA	-2.47263	-3.39729	NA	NA	NA
Trpc4ap	B2RYF4;Q5M940	others	-2.03357	-1.94539	-1.82483	-1.93595	-1.99326	-2.24446	-2.62741	-2.54576	-1.97142	-2.08352	-1.45715	-1.02664	-0.899841	-1.11887	-1.04584	-1.9358	-1.8946	-1.83856	-1.30765	-1.16258
Clptm1	B2RYF6	others	2.60255	2.86368	2.70713	2.76616	2.97108	1.94434	1.93855	1.85317	2.33206	2.12178	2.06009	1.32876	1.70557	1.22051	1.79711	1.339	0.965393	0.969815	1.02075	1.37659
Washc1	B2RYF7	others	-0.218344	0.00978361	-0.563017	0.0744593	0.0935812	-0.0922839	0.0051403	-0.248357	0.108464	0.268312	-0.97172	-1.75339	-1.98869	-1.63082	-2.36853	-1.21245	-2.11983	-1.9111	-2.74118	-1.74925
Cnpy3	B2RYF8;G3V828	others	2.3974	2.24466	2.32006	2.41126	2.36877	0.981941	0.772838	0.830022	0.617465	0.824212	-0.917827	-0.359236	-0.793422	-1.08432	-0.614391	-1.3095	-1.16841	-1.34428	NA	NA
Fam32a	B2RYG1	others	NA	-3.26439	NA	-3.02311	NA	NA	NA	NA	NA	NA	NA	-2.77746	-1.66753	-1.46102	-2.31895	NA	NA	NA	NA	NA
Pck2	B2RYG2	others	1.15846	1.04645	1.31569	1.25962	1.03471	0.589714	0.592177	0.48328	0.854842	0.307567	-0.19068	-1.93254	-1.50782	-1.65249	-1.81498	-0.626248	-1.16679	-1.65187	-1.56801	-1.39044
Vps9d1	B2RYG3	others	-0.552234	-0.516413	-1.2219	-0.772164	-0.83638	-0.835622	-0.220934	-0.582689	-0.259604	-0.581521	0.247935	0.137739	0.738135	0.395945	0.0622661	0.630881	0.910077	0.624141	0.869972	0.421025
Kptn	B2RYG4	others	-0.763111	-0.801201	-0.335661	-0.591819	-0.583586	-1.20247	-1.13719	-1.20684	-0.766964	-1.46535	NA	-1.26426	-0.0971886	-0.839436	-0.256647	-1.02075	-1.26709	-0.892826	-0.849097	0.021952
Otub1	B2RYG6	others	4.12204	4.41967	3.2257	4.14916	4.12944	4.34169	4.56962	4.24668	4.88719	4.47761	3.91207	2.54701	2.75991	2.29444	1.91819	3.94776	2.57725	2.8858	2.3201	2.03934
Elp6	B2RYG8	others	-1.6392	-1.29643	-1.5753	-1.19224	-1.3658	-1.38981	-1.08535	-1.53164	-0.731174	-0.859714	-2.091	NA	-1.57088	-3.28903	-2.84207	-2.18529	-2.91654	-2.90685	NA	-3.25167
Irak1	B2RYH5	others	-3.574	-3.16557	-3.6011	-3.73899	-4.03755	-2.98447	-3.0831	-3.13789	-3.08193	-3.10355	-3.06345	-3.3818	-1.91157	-1.75804	-2.31347	-3.54047	-3.66072	-3.37544	-3.1558	-2.2271
Wdr91	B2RYI0	others	-0.0326292	0.265749	-0.0762552	0.0570215	0.0908086	0.0545376	0.278374	0.00704575	0.310893	0.207272	1.45508	2.0267	2.5077	2.38258	1.98436	2.39297	2.33243	2.79449	2.65867	2.67269
Lrp5	B2RYI1;F1MAD0	others	NA	NA	NA	NA	NA	NA	NA	NA	NA	NA	-6.51611	-5.22191	-6.44664	-5.82971	-5.49755	NA	-4.88551	-5.82914	-5.37536	-5.26261
Srp68	B2RYI2	others	1.44675	1.31369	1.08776	1.47729	1.2894	0.940939	0.603021	0.650866	0.551992	0.713377	2.63129	2.93235	3.37833	3.19484	2.91641	3.05043	3.27935	3.34425	3.61337	3.87734
Mettl14	B2RYI4;D4A701	others	-2.40241	-2.74919	-1.90752	NA	-2.2293	NA	NA	-2.91258	NA	NA	-2.52343	NA	NA	NA	NA	-3.07089	NA	NA	NA	NA
Ankrd40	B2RYI5	others	-2.53331	-2.16354	-3.29957	-2.54163	-2.3016	-2.59656	-2.75151	-2.65712	-2.4774	-2.07391	NA	NA	NA	NA	NA	NA	NA	NA	NA	-3.78425
Snx4	B2RYI6;E9PU13	others	1.976	1.95224	1.86962	1.9196	2.10932	2.28547	2.29607	2.2907	2.54978	2.4172	1.62814	0.0931386	0.670046	-0.0010061	-0.282478	1.91765	0.562962	1.01524	0.390956	0.525212
Wdr41	B2RYI7	others	0.387098	0.307307	0.565496	0.528954	0.305625	0.635693	0.526402	0.688538	0.91028	0.452113	0.2114	-0.722688	-0.521653	-1.34917	-0.991077	-0.190697	-1.02463	-0.426852	-1.01683	-0.905923
Papss1	B2RYI8	others	0.528728	0.71605	1.24171	1.02891	0.611238	-0.0228054	-0.34133	-0.192297	0.300618	0.152898	0.776178	-1.0186	-0.460258	-0.963699	-0.955036	-0.135776	-1.93872	-1.40651	-1.61559	-1.31266
Cers5	B2RYI9;D4AA91	others	-2.07248	-1.70431	-1.81041	-1.97524	-2.0288	-2.40643	-3.47346	-2.24893	-2.28234	-3.08452	-1.57838	-0.822715	-1.31664	-0.989769	-0.666984	-2.09532	-1.65382	-1.99956	-1.20571	-1.66414
Anapc2	B2RYJ1	others	0.332044	0.249051	0.454975	0.32851	0.311961	0.206198	0.0409814	0.00290075	0.295324	-0.0640898	1.29326	0.794466	1.67123	1.09069	1.17808	1.75767	1.62697	1.81694	1.77337	1.92915
Dbr1	B2RYJ2	others	-2.6424	-2.53325	-2.06488	-2.12198	-2.46795	-3.13486	-4.07677	-3.70539	-3.21005	-3.5356	-1.78833	-2.80775	NA	NA	NA	-2.68281	NA	NA	NA	NA
Cul4a	B2RYJ3	others	2.58855	2.53505	2.71121	2.55082	2.49108	2.45692	2.31427	2.59175	2.73265	2.42336	2.72072	1.91371	2.08414	2.16436	1.89266	2.78528	2.01065	2.30659	2.24346	2.32453
Aasdhppt	B2RYJ4	others	-0.212136	-0.0869686	-0.131346	-0.283921	-0.351891	-0.123177	-0.410859	-0.192735	0.188908	-0.395485	0.454206	-1.1839	-1.15328	-1.44085	-1.38259	-0.423449	-1.87445	-1.54997	-2.15915	-1.95541
Actr1b	B2RYJ7	others	2.5285	2.05743	2.86243	2.71174	2.50342	2.89045	2.85261	3.13895	2.88567	3.05255	2.86847	2.96789	3.02042	2.73004	2.70061	3.68467	3.67531	3.81705	4.02863	3.61837
Glcci1	B2RYK0	others	-2.08445	-2.44104	-2.15767	-2.54522	-2.64481	-1.45539	-1.82184	-1.50196	-1.69318	-1.81453	-3.22645	NA	-4.66674	NA	-5.04981	-2.8463	-3.52441	-2.76553	-3.95711	-3.16091
Dph1	B2RYK2	others	-2.37052	-2.13575	-2.45956	-2.16786	-2.41849	-1.8976	-1.96649	-1.64648	-2.12186	-2.02036	-2.57125	-3.8975	-3.60585	-3.92117	-3.75851	-2.22587	NA	-3.23981	NA	-3.12309
Slc35a2	B2RYK5	others	-0.930709	-1.79099	NA	-1.82327	-1.2318	NA	NA	NA	NA	-3.65555	NA	NA	-2.9009	-2.50642	-1.7913	NA	NA	NA	NA	NA
Slc9b2	B2RYK8	others	-2.08578	-1.7925	-1.97195	-2.08373	-1.83956	NA	NA	-1.79181	-1.75895	NA	-2.7615	-1.11913	-2.16998	-1.98696	-2.31458	-2.65553	-1.99915	-2.4567	-1.75458	-2.90126
Armc6	B2RYL4	others	1.30946	0.912225	0.854376	1.10287	1.25855	1.53567	1.56829	1.73527	1.51067	1.61762	1.22783	-0.187194	0.129106	-0.360477	-0.192366	1.56816	0.143341	0.480214	0.233141	0.501934
Dis3	B2RYL7;F7EPZ4	others	-0.421844	-0.511169	-0.30818	-0.417305	-0.484657	-1.50223	-2.47569	-1.97615	-2.33196	-1.81481	-0.221371	-3.11016	-2.42148	-2.35878	-2.11042	-0.995401	-2.67849	-3.04398	NA	NA
Ddx41	B2RYL8	others	0.189007	-0.202422	0.0277095	-0.0876867	-0.101213	-2.19838	-2.63205	-2.91601	-3.03404	-2.67424	0.653044	1.41194	1.07268	1.44561	1.00894	-0.191784	-0.690078	-1.13737	-1.03524	-1.49741
Wipi1	B2RYM2	others	-1.87126	-2.16045	-1.95228	-2.05985	-1.88146	-1.77692	-1.09373	-1.92326	-1.73446	-1.26014	NA	NA	-3.21718	NA	NA	-2.86514	-2.65528	NA	NA	NA
Brcc3	B2RYM5	others	0.561993	0.513333	0.837498	0.595188	0.371924	0.745338	0.605737	0.858387	0.880001	0.564846	-0.111723	-1.52866	-1.4031	-1.57164	-1.50697	0.0593841	-1.36471	-0.553966	-1.02831	-0.839399
Zc3hc1	B2RYM6	others	-1.25479	-1.37468	-1.06087	-1.1688	-1.38135	NA	-2.41495	-2.57059	-2.52751	NA	-2.87519	NA	NA	NA	NA	NA	NA	NA	NA	NA
Fam210b	B2RYM8	others	-2.32792	-2.30913	-3.19932	-3.34375	-2.26509	NA	-2.38385	NA	-2.57083	-2.79089	NA	NA	NA	NA	-3.28414	NA	NA	NA	NA	NA
Slc35c2	B2RYM9	others	-3.86135	-3.1941	-3.56505	-3.57375	-3.26263	NA	NA	NA	NA	NA	-3.93313	-4.07652	-3.65268	-3.8138	-3.41572	NA	NA	NA	NA	-3.25184
Pgm3	B2RYN0;D3ZFX4	others	1.6592	1.86756	2.00774	1.85242	1.79826	2.38996	2.4063	2.4043	2.74695	2.42245	1.48604	-0.100109	0.319447	-0.277298	-0.138805	1.81004	0.323921	0.657558	0.0842064	0.281316
Fn3krp	B2RYN1	others	1.15095	1.18942	1.25886	1.09294	0.993284	1.23858	1.61678	1.39776	1.68341	1.40757	0.823514	-0.608864	-0.672875	-0.926339	-1.0423	0.929795	-0.430928	-0.127704	-0.711554	-0.865024
Fbxo31	B2RYN2	others	-1.89409	-1.84766	-1.75052	-1.83592	-1.7807	-1.44076	-1.53528	-1.65037	-1.49141	-1.47261	-1.90019	-1.97304	-2.32805	-2.00848	-2.68995	-1.69567	-1.74197	-1.50454	-1.59635	-1.66885
Eef1e1	B2RYN3	others	2.80335	2.39303	0.246127	1.39378	2.13485	-0.776949	1.20011	-0.337981	0.316154	0.799099	3.80526	3.63833	4.41351	4.60857	3.20179	2.08283	2.41719	1.21996	2.04359	2.53776
Ap1g1	B2RYN6	others	2.95183	3.19925	3.23975	3.11153	3.02599	3.02138	3.02298	3.09988	3.36169	2.92641	1.90912	0.486201	0.857128	0.331423	0.255124	1.81711	0.641408	0.737113	0.427769	0.504743
Spast	B2RYN7	others	0.789847	0.795746	0.353561	0.58443	0.657577	1.32332	1.37907	1.38658	1.49062	1.39054	0.509179	-0.527437	-0.816542	-1.08199	-1.20012	0.790795	-0.444185	-0.220216	-0.751276	-0.773827
Rhoc	B2RYP0	others	0.134118	0.11474	0.391233	0.261024	0.364345	0.885562	0.756987	0.174187	0.696538	0.986569	-2.24126	-2.60271	NA	0.685291	NA	NA	NA	-0.952948	NA	-1.10826
Fam91a1	B2RYP3	others	0.526499	0.80071	0.766758	0.761032	0.661062	0.765585	0.721992	0.621822	0.938362	0.822431	0.325129	-0.368237	-0.0189834	-0.524341	-0.517534	0.0519053	-0.798143	-0.342	-0.449793	-0.198259
Snx2	B2RYP4	others	2.07982	2.20542	2.16635	2.09598	2.05271	2.25848	2.21879	2.13379	2.44276	2.34329	1.87723	0.366185	0.433847	0.214762	-0.102632	1.55345	0.239035	0.441507	0.0456716	0.0724205
Luc7l2	B2RYP6	others	1.43374	1.26028	1.3589	1.37673	1.48632	-0.256549	-1.03557	-0.810915	-0.584236	-0.660141	2.11997	2.72381	2.2804	2.79952	2.63224	0.96057	-0.0454285	0.606669	-0.0678453	0.555608
Tubgcp2	B2RYP8	others	-1.08265	-0.744363	-0.920257	-0.824504	-0.810264	-0.60689	-0.649196	-0.609418	-0.392827	-0.540318	0.153625	1.06214	1.20652	1.42385	1.77383	2.36404	2.97682	2.20552	3.00593	2.87968
Pwwp2a	B2RYP9	others	-3.92717	-3.54818	-4.30797	-4.2443	-3.70883	-6.57437	NA	-6.63512	NA	NA	-3.35369	-3.86021	-3.166	-2.07271	-3.09874	-5.03402	NA	NA	-5.23387	NA
Actr6	B2RYQ1	others	-2.4491	-2.91764	-2.50608	-2.82998	-2.49839	-3.3526	NA	NA	NA	-3.77533	-3.04373	NA	NA	NA	-3.41758	NA	NA	NA	NA	NA
Ptpa	B2RYQ2	others	3.39407	3.59939	2.65904	3.4685	3.39819	3.65972	4.01353	3.56583	4.29751	3.99179	2.9736	1.88216	1.97806	1.28851	0.973188	3.12134	2.1289	2.0124	1.59992	1.36543
Erh	B2RYQ5	others	4.36483	4.2815	2.40467	4.28607	4.36875	1.09132	2.01315	0.534659	1.46122	2.13337	4.26649	6.42565	5.88514	6.79209	6.73497	4.1741	3.8291	2.49032	3.41874	3.31502
Taf13	B2RYQ7	others	-3.69876	NA	NA	-5.0796	-4.3811	NA	NA	NA	NA	NA	-2.01502	-1.23656	-0.837402	-0.830935	-1.45462	-3.97547	NA	NA	NA	NA
Nrsn1	B2RYS1;G3V892	others	NA	-2.90627	NA	NA	NA	NA	NA	-2.93661	NA	NA	-1.62309	NA	-1.43871	-1.90198	-1.75814	-0.915823	-0.845308	-0.357136	-0.939876	-1.43104
Uqcrb	B2RYS2	others	3.9309	4.03697	1.9873	3.27499	3.85392	1.3399	3.67064	1.6079	2.50537	3.00549	6.05169	5.61329	7.14758	6.94755	5.20289	2.33106	4.78716	5.05819	4.92792	3.80158
Mphosph6	B2RYS3	others	-1.29869	-1.92157	NA	-2.44303	-1.76796	-3.17884	NA	NA	NA	NA	-2.52365	-2.90423	-2.12272	-2.51361	-2.77305	NA	NA	NA	NA	NA
Prtfdc1	B2RYS6	others	0.581409	0.686581	1.02594	0.796511	0.826062	1.32681	1.18773	1.48496	1.34029	1.31459	-0.248055	-0.972757	-1.70954	NA	NA	-0.294077	-1.41659	-1.42308	-1.71058	-0.866311
Rpf1	B2RYS7;F1MA20	RBF	-2.66995	-3.17163	-3.66489	NA	-3.28264	NA	NA	NA	NA	NA	NA	NA	NA	-2.90445	-2.67927	NA	NA	NA	NA	NA
Ndufb8	B2RYS8	others	4.38876	4.4969	2.16852	4.14818	4.44183	2.15109	3.88277	1.73913	3.07968	3.45479	7.32689	6.79916	8.01551	7.14413	7.32384	7.17118	7.70509	6.73329	7.55601	7.73929
Trmt112	B2RYS9	others	1.11591	1.13233	NA	0.109671	0.853962	-0.973614	1.32034	-0.806068	-0.0131796	0.793328	1.14437	-0.224551	0.0365189	0.138112	-1.2482	0.21126	-0.886102	-1.19967	-1.11016	-0.738036
Mrps21	B2RYT0	others	NA	NA	NA	NA	NA	NA	NA	NA	NA	NA	-2.57405	-3.86518	-2.07405	-1.3804	NA	NA	NA	NA	-3.1303	NA
Mrps14	B2RYT4	others	1.22828	0.771122	-0.130154	0.709648	0.810305	-1.1433	0.493193	-1.37511	-0.659707	0.221348	3.90279	3.26665	3.79631	4.14295	3.16091	3.42352	3.61974	2.45912	3.55185	3.82916
Cox7a2l	B2RYT5	others	3.05013	2.90607	1.62366	2.30489	2.53417	0.846795	2.43656	1.19589	2.15136	1.77391	5.63048	5.63781	6.06392	5.67961	5.87369	5.06641	6.36292	5.61093	5.99118	5.65936
Hdhd3	B2RYT7	others	-0.653629	-0.583473	-0.776524	-0.687172	-0.570862	-1.40774	-1.28471	-1.31619	-0.906349	-1.29972	-1.50144	-2.10066	NA	NA	NA	-2.45848	NA	NA	NA	NA
RGD1309730	B2RYT8	others	-3.7504	-3.65527	-3.05978	-3.65672	-3.88457	NA	-2.22698	-2.42029	-3.02235	-2.70727	NA	NA	NA	NA	NA	NA	-3.93234	NA	NA	NA
Taco1	B2RYT9	others	0.121705	-0.212439	0.0994878	0.0801927	0.000126341	-0.353967	-0.763529	-0.55931	-0.441884	-0.930595	-1.12983	-2.8143	-2.61631	NA	-2.94267	-1.38806	-2.54868	-2.2761	NA	-3.34194
Lsm10	B2RYU1	others	-3.09223	-3.53032	-3.62462	-2.98093	-4.27168	NA	NA	NA	NA	NA	-2.40842	-1.24955	-1.00039	-0.910401	-1.81906	-2.01912	-1.59734	-1.9	-1.75646	-2.60673
Trappc2l	B2RYU6	others	0.893911	0.968258	0.677324	0.877879	0.846807	0.414147	1.09204	0.423784	1.20788	0.995172	0.693136	-0.660223	-0.141361	-0.488145	-0.722531	0.719974	-0.209739	0.291276	0.22137	0.155316
Cbx5	B2RYU7	others	3.31468	2.79587	3.01303	3.04144	3.06146	0.79893	0.00527687	0.376299	0.154796	0.497015	1.91014	1.24088	0.46332	0.926088	0.506798	0.867331	-1.0019	-0.404737	-0.579624	-0.7027
Lyrm1	B2RYU8	others	-0.893366	-2.10181	NA	-2.66933	-1.40081	-2.42544	-1.77797	-3.72702	-2.73354	-2.51759	-3.13613	NA	NA	NA	NA	-3.25832	NA	NA	NA	NA
Dnajc30	B2RYV0	others	0.00867703	-0.252651	-1.44065	-0.297985	0.0638817	-1.9512	-0.610422	-1.83361	-1.14893	-0.576531	1.79951	1.72477	2.11372	1.95229	2.18186	1.96634	2.54251	1.60971	2.35707	2.42938
Mrpl52	B2RYV8	others	NA	-1.87641	NA	-2.2714	-1.96703	NA	-1.95747	NA	-1.8407	-1.94372	1.6407	0.339471	1.17351	1.81679	-1.02312	0.342754	0.758793	0.524999	0.689575	1.11176
Ndufb9	B2RYW3	others	5.08346	4.66782	3.39887	4.61133	4.77092	3.08421	4.13121	2.71208	3.32566	3.93204	6.8464	6.02649	7.44852	6.40244	6.54636	7.10604	7.59532	6.58917	7.27499	7.45527
Mrpl53	B2RYW4	others	0.641834	0.50501	-1.77458	-0.642306	0.0139429	-1.49721	-0.101687	-2.1426	-0.207923	-1.28733	2.75953	2.91709	3.07653	3.34589	2.43158	2.63635	3.01477	2.45059	2.83146	2.71372
Srp14	B2RYW7	others	2.00983	1.85786	0.673383	1.68246	1.76355	1.13614	1.18162	0.629292	0.89863	1.39926	2.3871	2.85802	3.24256	3.18445	2.71347	2.90677	3.22132	3.00137	3.42727	3.82009
Minos1	B2RYW8	others	1.31838	NA	0.628149	0.903762	0.540294	-1.28836	1.11239	-0.864243	-0.0442992	0.394377	NA	NA	NA	NA	NA	NA	-1.32772	-1.48413	NA	NA
Fahd2	B2RYW9	others	2.51793	2.16561	2.68389	2.42546	2.45848	2.17126	2.13848	2.19386	2.03615	2.02673	0.436044	-0.824435	-0.805158	-1.04642	-1.00845	0.211417	-0.585983	-0.670239	-1.00873	-1.08806
Tmem263	B2RZ08	others	-1.22849	-0.92648	-0.744074	-0.734134	-0.750781	-0.541007	-1.34919	-0.883175	-0.427887	-0.811944	-0.811778	-0.593269	-1.2432	-0.890122	-0.687373	-0.894477	-0.590308	-1.1332	-0.967049	-0.595125
Mbip	B2RZ10;F1LRS1	others	NA	NA	NA	NA	NA	NA	NA	NA	NA	NA	NA	NA	NA	NA	NA	NA	NA	NA	NA	NA
Imp3	B2RZ12	others	-1.15055	-1.91227	-2.41435	-1.75342	-1.53046	-4.69194	NA	-5.16178	NA	NA	-2.4381	-2.19999	-2.01266	-2.06664	-2.36305	-3.84757	-3.89835	-3.93779	-4.87882	-3.69736
Rbm7	B2RZ14;F1M8F0	others	-1.119	-1.96496	-1.07596	-1.21152	-1.20006	-3.48908	NA	NA	NA	-3.47742	-1.5774	-1.61112	-0.909471	-0.666451	-0.542139	-2.39806	-3.05717	-2.47592	NA	NA
Fbxw2	B2RZ17	others	-1.67475	-1.41701	-1.56792	-1.78466	-1.73829	-2.02439	-1.23033	-1.07154	-0.75147	-1.44654	NA	NA	-1.9147	NA	NA	-2.30958	NA	NA	NA	NA
Sucla2	B2RZ24;F1LM47	others	5.11841	4.83517	5.2293	5.02113	5.11756	4.57228	4.58708	4.71071	4.66364	4.51425	3.85337	1.46426	1.98944	1.80613	2.02054	3.26274	2.06671	1.80889	1.53422	2.15455
Sh3bgrl3	B2RZ27	others	1.95861	2.22092	-0.535221	1.46399	1.70646	0.497969	2.94142	0.401699	1.87678	2.3554	1.1009	0.34763	0.0841628	0.234237	-1.12017	0.206276	-0.302608	-0.3599	-0.358821	-0.475126
Nck1	B2RZ33	others	0.0416364	0.0976933	0.073329	-0.068603	0.0991542	0.498997	0.317022	0.603237	0.511726	0.492817	-0.562345	-1.36345	-1.55986	-2.07105	-2.23669	-0.494278	-1.11824	-0.749294	-1.65716	-1.41587
Reep5	B2RZ37	others	4.57814	5.01607	3.8695	4.78027	4.59196	4.44735	4.921	4.65754	5.19354	5.04152	2.434	2.01464	1.16867	1.50855	1.0084	2.08929	1.95411	1.85826	1.67276	2.16738
Rragd	B2RZ38	others	0.562647	0.831026	1.16336	0.892975	0.543478	0.841188	0.643764	0.810014	0.841795	0.782231	1.21111	0.577727	0.837195	0.503779	0.673935	0.531686	0.967081	0.60616	1.80064	0.711967
Naa20	B2RZ44	others	-0.905274	-0.607209	-1.10791	-0.55065	-0.899547	-1.03481	-0.828517	-1.95874	-1.10544	-1.02191	-1.04246	-2.44004	-2.15355	-2.51314	-2.79382	-1.78053	-2.80433	-2.6765	-2.9812	-2.71792
Exosc5	B2RZ47;F1LSX7	others	-0.331215	-0.641196	-0.384231	-0.306836	-0.269731	-2.2488	-2.57285	-2.45886	-2.16767	-2.60312	-0.273172	-1.20893	-0.413085	-0.657284	-0.768912	-1.44529	-2.23646	-1.12613	-1.44737	-1.13713
Bbs5	B2RZ48	others	-2.96026	-2.95039	-2.71366	-2.49176	-3.06586	-2.66763	-2.41185	-2.69952	-2.23877	-2.727	-2.85015	NA	NA	NA	NA	-3.40305	NA	NA	NA	-3.65493
Dok5	B2RZ51	others	-3.61243	-3.76491	-3.55292	-3.84562	-3.94335	-3.54008	-3.84399	-3.4321	-4.16577	-4.11956	-2.24159	-2.60744	-2.655	-2.91514	-2.59728	-2.33734	-3.04209	-2.34051	-2.83645	-2.78662
Rab36	B2RZ53	others	NA	NA	NA	NA	-3.91788	NA	-4.64451	NA	-4.94554	-4.31879	NA	NA	NA	NA	NA	NA	NA	NA	NA	NA
Med27	B2RZ56	others	-1.01132	-1.44549	-1.16965	-1.35675	-1.02534	NA	NA	NA	NA	NA	0.568849	0.573092	1.21769	0.605836	0.846745	-0.191667	-0.750773	-0.407347	-0.569266	-0.473678
Mrpl18	B2RZ57	others	0.781814	0.704527	-0.34373	0.353818	0.558355	-1.57994	-0.05992	-1.61322	-0.222973	-0.534451	3.43318	3.8297	3.8413	4.15962	3.76499	3.16551	3.66078	3.11252	3.81683	3.6926
Gpr137	B2RZ60	others	NA	-2.74911	-3.47697	NA	NA	NA	NA	NA	NA	NA	NA	-1.57529	-2.39957	-1.58402	-1.17375	NA	NA	NA	NA	NA
Ap3s1	B2RZ62	others	2.39267	2.45335	2.20447	2.21427	2.31366	2.59118	2.78373	2.62909	2.89818	2.80006	2.53495	1.64313	1.11897	1.18676	1.23168	3.29894	2.68939	1.90992	2.48183	2.91869
Wdr13	B2RZ63;G3V6Q3	others	1.77485	2.18093	2.16426	2.13629	1.97423	2.22446	2.31256	2.36168	2.81226	2.29453	1.6292	0.650029	0.647798	0.401581	0.177085	1.86098	0.794152	1.11661	0.594591	0.789437
Mbd3	B2RZ64;F7EY92	others	1.19458	1.17199	-0.557846	1.07345	1.10131	-1.56055	-1.30005	-1.63966	-2.0999	-0.867034	1.11685	1.00492	1.33701	1.40913	1.07073	0.186636	-0.602258	-0.557395	-0.207204	0.153076
Srp19	B2RZ66	others	2.14025	1.69615	-0.0427095	1.68566	1.80475	0.7141	1.08048	0.374558	0.350401	1.22664	0.488938	0.773629	0.89911	0.97723	-0.160895	0.481177	0.355456	-0.133437	0.824078	1.28986
Dcaf7	B2RZ68	others	2.38937	2.44851	2.76426	2.62883	2.45362	2.69783	2.25348	2.62975	2.48244	2.52755	2.75584	2.26951	2.732	2.47218	2.17946	2.80075	2.34104	3.03125	2.60063	2.59239
Arpc4	B2RZ72	others	5.21415	5.47084	4.78355	4.97904	5.20002	3.99621	5.77502	4.86242	5.54526	5.64233	5.2559	5.61255	5.54202	6.02506	5.55361	6.21701	6.96442	6.1475	6.82987	6.7102
Snrnp70	B2RZ74	others	3.01549	2.90466	3.09002	3.00777	3.06258	0.744963	-0.084305	0.361014	0.175951	0.314973	2.40734	3.76522	3.42609	3.8989	3.42369	2.14676	1.49118	1.47261	0.983707	1.04769
Dhrsx	B2RZ76	others	-1.93958	-1.58612	-1.72142	-1.72954	-1.64606	-2.29669	-2.02321	-2.04704	-2.04356	-2.41519	-1.49337	-2.76832	-2.63398	-2.85398	-2.56675	-2.54943	-2.98784	-3.07972	-3.07975	-3.66545
Vps29	B2RZ78	others	3.99833	4.34375	4.12997	4.21596	4.10098	3.60865	3.65655	4.46481	4.23287	3.33026	4.19483	2.20403	2.83656	2.55185	2.42186	3.63972	2.27162	2.55645	2.02705	2.01013
Iscu	B2RZ79	others	1.53784	1.13535	0.364501	1.20557	1.05403	0.506475	1.42432	0.74249	1.1769	1.09307	0.0514647	-2.04434	-1.51371	NA	NA	-0.0686986	-1.05981	-1.33116	-1.45975	-1.3074
Pcgf2	B2RZ82	others	-2.08599	NA	NA	NA	-1.83961	NA	NA	NA	NA	NA	-3.18072	NA	NA	-4.1682	-3.47769	NA	NA	NA	NA	NA
Rnf128	B2RZ84	others	-2.23909	-2.71595	-2.39376	-2.24358	-2.57428	-2.29823	NA	-2.05561	-1.5286	-1.91041	-3.12382	-2.05517	-2.55814	-2.57724	-2.99152	-2.6545	-2.41692	-2.20257	-2.65637	-2.67015
Slc25a33	B2RZ89	others	-0.726024	-0.728877	-0.919081	-1.03728	-0.49241	-1.6198	-1.11742	-1.48932	-0.951623	-1.28322	-0.903058	-0.364359	0.525872	0.563779	0.906905	-1.64726	-0.480904	-1.6506	-0.226599	-0.0458716
Fam151b	B2RZ92	others	-2.54319	-2.40331	-2.24181	NA	NA	-2.13216	-2.21621	-2.50229	-2.54203	-2.63593	-2.1762	NA	NA	NA	NA	NA	NA	NA	NA	NA
Ube2r2	B2RZ96	others	0.473654	0.698953	0.502121	0.706817	0.583112	1.16069	1.27382	1.0905	1.41331	1.07773	0.0198246	-0.944822	-0.757063	-1.3823	-1.838	-0.324986	-1.14341	-0.994764	-1.34708	-1.52838
Kcmf1	B2RZ97;F1LRJ0	others	-0.197588	-0.0597943	-0.123688	-0.154129	-0.14193	-0.0323487	-0.14386	0.00336832	0.227314	-0.283205	1.46597	1.65194	2.21775	2.24541	2.289	2.8976	2.9559	2.99642	3.47197	3.2422
Slc30a6	B2RZA8	others	-1.01252	-1.2256	-0.867592	-1.06748	-0.995957	NA	NA	NA	NA	NA	0.742741	1.0438	1.46819	1.23201	1.82808	-1.34005	-1.19042	-1.06365	-1.09244	-0.927129
Ube2l3	B2RZA9	others	3.56629	2.8147	1.87558	3.15288	3.30534	4.26583	4.17759	4.10712	3.84796	4.23129	1.89619	0.562726	0.699496	0.0864842	-0.00737111	3.07189	1.73958	1.86051	1.07167	1.21681
Polr3h	B2RZB0	others	-2.64431	-3.10797	-2.35809	-2.80193	-2.84458	-3.49626	NA	-3.03451	-3.88331	-3.85517	-3.21053	-3.86765	-3.34384	-2.87409	-3.80928	-3.6457	NA	NA	-4.38278	NA
Metap1d	B2RZB4	others	-0.93113	-1.12723	-0.820624	-0.919794	-0.823846	-1.59189	-1.67743	-1.51294	-1.3754	-1.45593	-2.88356	-3.46214	-5.13056	NA	-3.9702	-3.30499	-4.36955	NA	NA	-3.8516
Chmp2a	B2RZB5	others	1.95294	2.12279	-0.0483985	1.39051	1.6224	0.930556	1.8917	0.804693	1.37807	1.80117	1.48039	1.75001	2.35122	1.6758	1.42255	2.33555	2.31244	1.71006	2.09221	2.23907
Lsm8	B2RZB6	others	2.09006	1.83513	1.408	1.99944	2.10577	0.343307	0.125367	-0.0696593	0.0788263	0.58376	1.26887	3.31945	3.25533	3.5395	3.11011	0.926043	0.512496	-0.377591	-0.132123	0.365482
Snrpd1	B2RZB7	others	4.41967	4.09975	4.42421	4.38731	4.47372	1.67022	1.73041	1.51541	1.8833	2.01442	3.96667	5.90437	5.82272	6.18162	5.96546	3.97919	3.85111	3.31832	3.35582	3.38331
Psmg4	B2RZB8	others	-1.31627	-1.17771	-1.91479	-1.16498	-1.34433	-2.5509	-2.05366	-2.03489	-0.638381	-1.94671	-2.39838	-4.54218	-3.60532	-4.79471	NA	-2.60277	-4.92838	NA	NA	NA
Ilf2	B2RZC6	others	4.46732	3.99573	4.54265	4.47541	4.4928	2.19222	1.3103	1.75301	1.17347	1.78006	3.7776	5.76878	6.08434	6.26911	5.97797	3.0982	1.90647	3.31764	2.79922	2.46895
Mrpl57	B2RZD0	others	1.54149	0.958236	-0.791699	0.794659	1.00766	-1.04474	1.05756	-0.998947	-0.972607	NA	3.95173	3.22846	4.20886	4.35527	2.5547	3.24247	3.42098	2.89825	3.84422	4.3114
Sec61b	B2RZD1	others	3.52843	3.48421	1.8088	2.91444	3.33533	0.326582	1.49163	0.134467	0.822542	1.1965	4.59689	5.96627	5.06612	5.5192	4.99586	2.67085	2.46733	1.49249	2.62546	2.22987
Tmem126b	B2RZD2	others	-0.602769	-1.24609	-0.630763	-0.805658	-0.77284	-1.47444	-0.989269	-1.19064	-0.845559	-1.42612	-0.344001	0.0402436	0.640508	0.240583	0.707518	-0.380489	-0.138097	0.244648	0.389222	0.332152
Ndufa4	B2RZD6	others	4.25596	4.95149	3.00817	4.13146	4.25922	2.86226	4.11852	2.5632	4.32293	3.62702	5.18402	5.95651	5.38997	5.73839	5.76489	3.69212	4.44167	3.63477	4.44508	4.91111
Lyrm9	B2RZD7	others	-3.20564	-3.70775	NA	-4.32515	-3.11902	NA	-3.63609	-5.31164	NA	-3.93804	NA	NA	NA	NA	NA	NA	NA	NA	NA	NA
Srxn1	B3DM86;Q7TP44	others	-3.69325	NA	-4.1477	-3.47294	-3.97164	NA	-2.71561	-3.00437	-3.58936	-2.42214	NA	NA	NA	NA	NA	NA	NA	NA	NA	NA
Tp53i11	B3DMA0	others	2.81152	2.89724	2.50976	2.79631	2.73709	0.937043	1.72928	1.0134	1.59473	1.37531	2.08655	3.12659	2.70425	2.72668	2.9792	1.95044	2.35228	2.04043	2.44963	1.69457
Atxn2l	B3DMA1	others	2.98608	3.15094	3.21968	3.11654	2.73433	2.56167	2.32917	2.27613	2.38814	2.32478	2.90822	3.47475	3.88365	3.94078	3.13307	2.5574	2.08032	2.48129	1.81074	2.33286
Acad11	B3DMA2	others	-1.85908	-1.53913	-1.81102	-2.06054	-1.34305	-2.16107	-1.68271	-2.30203	-2.09495	-1.49646	-2.5789	NA	-1.74017	-1.83473	-2.13008	-3.39903	-2.82417	-2.33596	NA	-2.75155
Cnot7	B3DMA5	others	2.05778	1.77352	2.0025	2.02068	1.88152	1.59944	1.22496	1.18786	1.10529	1.15143	1.99436	2.76274	3.36491	2.95588	2.50164	2.47037	2.22908	2.24306	2.23368	2.38286
2011-09-01	B3GNI6	others	4.50975	4.73111	4.80696	4.79666	4.84975	4.85113	5.13391	5.02733	5.3347	5.15988	3.30368	3.01148	2.51537	2.73432	2.3079	3.96033	3.58281	3.34882	3.77684	3.56104
NA	B3GS92	others	NA	-1.52931	-1.90388	-1.11278	-2.14782	-2.10986	-1.59058	-2.13161	-1.19783	-1.19993	-2.54268	-1.45091	-1.45407	-1.25383	-1.56091	NA	NA	-1.59967	-1.2271	NA
Plppr5	B3VQM3	others	0.430062	0.0323747	0.068976	-0.0295706	-0.156322	0.133556	0.160301	-0.162581	0.694909	-0.21713	0.606893	1.4083	1.43791	1.67655	1.80725	1.04874	1.38543	1.62599	2.05903	1.83012
Atg4d	B4F756;M0R5T6	others	-4.56402	NA	-4.12001	-4.09549	NA	-3.89106	-4.28666	-3.78982	-4.23855	-3.99328	NA	NA	NA	NA	NA	-4.10379	NA	-5.71677	NA	-5.68727
Ift27	B4F765	others	-0.888946	-0.658835	-0.669234	-0.692071	-0.810245	-0.407872	-0.521316	-0.440589	-0.297577	-0.248474	-0.724197	-1.56925	-1.26519	-0.908234	-1.08637	-0.244586	-0.576757	-0.319374	-0.734478	-0.319956
Dym	B4F766	others	-0.212594	-0.241302	0.0327671	-0.212416	-0.582068	-0.170708	-0.537382	-0.518035	-0.244055	-0.593889	-0.415804	-0.26533	0.549407	0.0859737	0.398821	-0.0869538	-0.237493	-0.544467	-0.0880058	0.304332
Wwp2	B4F767	others	-1.51385	-1.21047	-1.43399	-1.82799	-1.36322	-0.882092	-1.22719	-0.921709	-1.3212	-1.15742	-0.635168	-0.887152	-1.21992	-1.44452	-1.36573	-0.365535	-1.19978	-1.10697	-1.6282	-1.41077
Aldh4a1	B4F768	others	1.35792	1.65643	1.186	1.26348	1.50663	0.757189	1.27748	0.685748	1.40433	1.25838	-0.337372	-1.65196	-2.65241	-2.11603	-1.82146	-0.87646	-1.8418	NA	-2.5405	-1.61129
Ccdc28b	B4F770	others	0.123024	0.854935	-2.42424	-0.0484468	0.179511	-1.29441	0.355307	-1.02566	-0.0267334	0.895795	0.95242	0.618547	1.55663	2.03521	0.91777	1.11312	1.11909	1.21134	1.96941	2.48459
Gnas	B4F771	others	1.78171	1.87634	2.25536	2.05275	1.82879	2.18848	2.45771	2.18921	2.5794	2.1952	1.958	2.01853	1.4335	1.29439	1.25103	2.28768	1.8935	2.07782	1.50236	1.55841
Hspa4l	B4F772	others	2.4248	2.52836	2.81829	2.65885	2.35283	2.95679	3.0355	3.14402	3.09944	2.93333	1.87088	0.451829	0.75284	0.405332	0.166106	1.99506	0.821083	0.981377	0.673006	0.70947
Gdap1l1	B4F774	others	3.34071	3.33871	3.14118	3.44122	3.38418	3.66684	3.60217	3.48489	3.95464	3.60466	3.68473	4.59826	3.39878	4.14146	3.52927	3.83596	4.5097	4.08473	4.13993	3.15931
Gopc	B4F775	others	0.65599	0.94428	1.21223	1.04097	0.718823	0.384287	0.591841	0.450985	0.592646	0.307457	0.447827	-1.09877	-1.08532	-0.980633	-1.62671	-0.0751733	-0.960478	-0.891897	-1.05485	-1.04457
Hmgn5	B4F777	others	-2.39876	-1.84963	-1.24816	-1.56899	-1.41475	-1.83036	-1.99464	-1.7048	-2.24072	-0.965409	NA	NA	NA	NA	NA	NA	NA	NA	NA	NA
Rfc4	B4F778	others	-0.867503	-0.855342	-1.03628	-0.891479	-0.773907	-1.29595	-1.81408	-1.29202	-1.42086	-1.41684	-0.405664	-0.132154	0.0522834	0.203054	0.024765	-0.586991	-0.87644	-0.150414	-0.117886	-0.165737
Appl2	B4F779	others	-0.711689	-0.384675	-0.989955	-0.46692	-0.0391465	-0.642721	-0.0546856	-1.16326	-0.740285	0.00651821	0.185873	0.365026	-0.0943478	0.242361	0.409582	0.574364	0.785598	0.0355085	0.390986	0.496842
RGD1308009	B4F783	others	NA	-1.39052	NA	NA	NA	NA	NA	NA	NA	NA	NA	-0.172914	0.172665	0.0654976	-0.362991	NA	NA	0.0745142	-0.261025	NA
Cd2bp2	B4F786	others	3.50495	3.33879	3.5212	3.39435	3.51438	2.05237	1.55759	1.72881	1.89933	1.67248	4.42296	4.90207	5.50329	5.45665	5.51737	3.16711	2.75791	3.12404	3.26257	3.35164
Chmp1b	B4F787	others	-0.95955	-0.434113	-1.96821	-1.2865	-1.08256	-1.56577	-0.89427	-1.77533	-1.1953	-0.971688	0.024347	-0.128242	0.23181	-0.240971	-0.171744	-0.309731	-0.0263566	-0.219084	-0.553455	-0.590238
Slc44a2	B4F795	others	1.13126	1.18396	1.0658	0.803793	1.01769	1.25441	1.27982	1.25416	1.54536	0.954492	-1.50314	-1.27116	-1.77234	-2.02205	-1.82633	-1.50878	-1.32515	-1.46228	-1.89944	-1.87282
Lyrm7	B4F7A1	others	0.252117	-0.466836	-1.80804	-0.565606	-0.000882664	-0.673588	0.850997	-0.792565	-1.35702	0.708019	-0.791997	-3.23192	-2.08046	NA	NA	-1.53745	-2.45069	-2.37448	NA	-1.98049
Armc8	B4F7A2;F1M943	others	0.60551	0.793816	0.740709	0.764583	0.655498	0.635575	0.817468	0.559717	0.935554	0.796201	1.51034	2.16032	2.78383	2.9305	2.52187	2.76775	3.12468	3.90543	4.04114	3.7638
Lgalsl	B4F7A3	others	2.41978	2.55763	2.08021	2.62369	2.4926	3.02495	3.23135	2.84764	3.47138	3.12365	1.10716	-0.27166	-0.186396	-0.464168	-1.21466	1.69839	0.605646	0.624858	0.0407863	-0.0526205
Csnk2a2	B4F7A9	others	2.87299	2.82295	2.74634	2.87037	2.83179	2.80632	2.61819	2.85306	2.95288	2.64342	3.28318	2.47215	3.80558	3.92122	3.63856	3.5371	2.99508	5.03028	5.0238	4.73389
Taf10	B4F7B2	others	NA	NA	NA	NA	-4.55685	NA	NA	NA	NA	NA	-2.55518	-2.5798	-1.55788	-1.81997	-2.46833	-4.50202	-5.27365	NA	-4.27344	-3.82648
Trim41	B4F7B4;F1LMK2	others	-3.2728	-3.23548	-3.39841	-3.05829	-3.16899	-3.80707	NA	-3.71194	-3.64705	NA	-3.14139	-3.47893	-3.60098	-3.4254	-3.824	-3.16188	-3.72409	-3.34677	NA	NA
Bmi1	B4F7B6	others	-0.860993	-0.966332	-1.04041	-0.983178	-1.09673	-1.71841	NA	NA	NA	NA	-0.711257	-0.995285	-0.809137	-1.01257	-0.619919	-2.53393	-1.23239	NA	NA	-2.19636
Dusp15	B4F7B7	others	-2.70661	-2.43399	-2.4011	-2.50262	-2.83644	-2.38368	-2.34809	-2.36562	-1.86333	-2.55492	-2.17824	-1.9111	-2.44177	-2.41195	-2.06372	-1.7496	-1.90309	-1.90692	-1.96797	-1.99904
Tubb4a	B4F7C2	others	7.70197	7.8648	8.15342	7.89832	7.78183	8.36934	8.23698	8.58909	8.59772	8.48144	8.16861	8.00547	8.47124	8.00498	8.92309	8.12818	7.99452	8.27688	8.37855	9.15373
Lrrtm4	B4F7C5	others	-2.30826	-1.04269	-1.67084	-1.44767	-2.23086	-2.44423	-1.40709	-1.88372	-1.01869	-2.02843	-1.55663	-0.323374	-0.575898	-0.495516	-1.05254	-1.52336	-0.203998	-0.300635	-0.14315	-0.758065
Zmat4	B4F7C6	others	-2.52222	-2.96883	-2.82991	-2.93925	-3.07733	NA	NA	NA	NA	NA	-2.06357	-0.156128	-0.724323	-0.17917	-0.187225	-3.09603	NA	NA	-3.41583	NA
Hebp1	B4F7C7	others	2.66159	2.9781	3.05376	3.00737	3.02759	3.17545	3.64669	3.43549	3.80095	3.46592	1.00924	0.586337	-0.0486494	-0.292571	-0.577209	1.84364	1.26042	1.18031	0.727291	0.708692
Tmem181	B4F7D5	others	0.860983	0.518359	1.04654	0.963527	0.679802	-0.00778114	-0.0768636	-0.137538	-0.253495	-0.421176	0.55718	1.01081	1.05526	1.05212	1.44447	0.137877	0.361252	0.720723	0.145597	0.552194
Fpgt	B4F7E4	others	-2.92496	-2.50596	-2.16355	-2.53476	-2.713	-2.05174	-1.65023	-1.70445	-1.66714	-1.71897	-2.62063	NA	NA	NA	NA	-2.52136	NA	-2.17151	NA	NA
Mpp5	B4F7E7	others	-1.00153	-0.612624	-0.918609	-0.762598	-0.815958	-0.710115	-0.795743	-1.11661	-0.602121	-1.05352	-0.715892	-0.057036	-1.11503	0.1407	-0.269816	-0.747054	-0.623758	-0.375802	-0.524666	-0.365384
Fam129b	B4F7E8	others	0.358733	0.581398	0.240942	0.482133	0.325691	0.83746	0.731745	0.76158	1.12526	0.729991	0.61788	-0.417138	0.0543298	-0.589842	-1.07467	0.40865	-0.894293	-0.163223	-1.00131	-1.04385
Cstf2	B4F7F1	others	1.46566	1.24992	0.175316	1.2429	1.42844	-0.398229	0.0234367	-0.739327	0.0786083	0.0450237	0.410169	0.0940049	0.509388	0.661575	0.415947	-0.596834	-1.35634	-0.942878	-1.40208	-0.926113
Arvcf	B4F7F3	others	2.20109	2.02458	2.21141	2.16635	2.24713	2.46123	2.33541	2.61289	2.48397	2.57371	2.54188	2.15648	2.68096	2.3859	2.44157	3.18502	3.08008	3.5443	3.48997	3.43772
Acad10	B5DEF6	others	-1.28629	-1.33967	-1.46184	-1.4107	-1.01462	-1.9533	-1.63032	-1.80209	-1.53701	-1.28896	NA	NA	NA	NA	NA	NA	NA	NA	NA	NA
Ing2	B5DEF8	others	-2.45618	-2.75974	-2.0516	-2.37067	-2.48825	NA	NA	NA	NA	NA	-2.24557	-2.25577	-1.04356	-1.24514	-1.26875	-3.37948	-3.48292	-2.94714	-3.15455	-2.9424
Rnf180	B5DEG2;F1LRQ3	others	-3.12517	-3.03707	-2.53486	-3.05544	-2.76141	NA	-3.51725	-2.83389	-3.23964	-2.88387	-2.4625	-1.67688	-1.23694	-1.26444	-0.848797	-2.17766	-1.68657	-1.82865	-1.70344	-1.22416
Gart	B5DEG6	others	1.23773	0.617549	1.21992	1.10567	0.800161	1.36851	1.604	1.50486	1.60828	1.30591	NA	NA	NA	NA	NA	NA	NA	NA	NA	NA
Champ1	B5DEG7	others	0.765935	0.501641	0.608907	0.580218	0.644776	-1.53252	-2.25412	-2.05229	-2.20981	-2.16862	-0.343621	-1.99122	-1.98249	-1.97201	-2.18971	-1.87508	-3.6306	-3.84644	-4.41317	-3.30821
Limd1	B5DEH0	others	NA	NA	NA	NA	-5.50275	NA	NA	-4.63188	-3.81003	NA	NA	NA	NA	NA	NA	NA	NA	NA	NA	NA
Erlin2	B5DEH2	others	3.25433	2.89192	3.09793	3.12449	3.1599	1.49576	1.53757	1.19764	1.84027	1.49092	5.15958	4.48896	5.7653	4.36401	5.84757	5.281	5.97476	5.22212	5.42779	5.69372
Uap1l1	B5DEH4	others	-2.02018	-1.41258	-1.81178	-1.67226	-1.35144	-1.18472	-1.10803	-1.48326	-1.00666	-0.522673	-2.47796	-3.40338	-3.22319	-3.35245	-3.52775	-2.61832	-3.35613	-3.92142	-3.91241	-3.5099
Atp13a2	B5DEH6	others	-2.30913	-2.73102	-2.22532	-2.32488	-2.37529	-2.92518	-3.30063	NA	-3.04976	-3.36495	-1.93781	-2.41084	-1.73989	-1.71073	-1.55482	-2.53503	-2.70819	-2.16819	-1.95301	-1.65993
Ankrd6	B5DEH9	others	-5.77475	NA	NA	NA	NA	NA	NA	NA	NA	NA	-4.41822	-4.51718	-4.11035	-3.8861	-4.04795	-3.83452	-3.27793	-3.77508	-3.19687	-3.61279
Pcyox1l	B5DEI0	others	3.02045	2.80151	2.95526	2.87573	2.93479	1.8487	1.5477	1.80591	1.6849	1.86036	1.53172	1.41925	1.11068	1.32196	1.31119	0.554723	0.5596	0.514868	0.578665	0.581342
Znhit2	B5DEI7	others	NA	NA	NA	NA	-5.68388	NA	NA	NA	NA	NA	NA	NA	NA	NA	NA	NA	NA	NA	NA	NA
Srgap2	B5DEJ1	others	-2.67996	-2.32272	-1.84207	-1.82253	NA	-1.90538	-1.33241	-2.00269	-1.64005	-1.44711	NA	NA	NA	NA	NA	NA	NA	NA	NA	NA
Fam160b2	B5DEJ2	others	-2.10268	-2.44151	-1.89293	-2.2167	-2.08508	-1.69396	-2.15954	-1.82668	-1.99756	-2.12269	-2.13088	-3.35068	-2.30827	-2.63609	-3.07608	-2.28035	-2.8652	-2.64455	-3.1102	-3.13168
Eefsec	B5DEJ5	others	2.60311	2.54882	2.72441	2.61248	2.50777	2.76077	2.66848	2.77453	2.86847	2.71772	2.7181	0.619927	0.989046	0.538001	0.478493	2.49727	0.880161	1.2281	0.571066	0.559311
Tpk1	B5DEJ6	others	-0.786586	-1.10645	-0.467582	-1.0148	-0.83393	0.0238412	-0.0603294	0.159241	-0.225493	-0.0557229	NA	NA	NA	NA	NA	NA	NA	NA	NA	NA
Sbf2	B5DEJ9	others	0.488458	0.762212	0.633095	0.566006	0.598774	0.876505	0.818083	0.858729	0.903108	0.841055	1.15312	0.777281	0.88978	0.63538	0.836474	1.82996	1.57696	2.23473	2.01924	2.36387
Rprd1b	B5DEK0	others	0.894202	0.424836	-0.79715	0.364579	0.653801	-0.995931	-1.37359	-2.82253	-1.33314	-0.814765	-0.00425035	-2.14123	-1.3856	-1.31297	-2.62211	-0.530182	-2.30713	-2.26725	NA	-3.00436
Vopp1	B5DEK8	others	-1.64966	-0.508664	-1.4691	-1.4158	-1.34689	-1.34422	-0.844813	-0.653243	-0.383677	-0.506686	NA	NA	NA	NA	NA	-1.79541	NA	NA	NA	-1.19906
Kctd5	B5DEL1	others	0.241152	-0.0950072	-0.150417	0.0577361	0.0761347	-0.00687921	-0.132513	-0.179853	0.013816	0.00542645	0.393033	0.555914	0.396053	0.479035	0.190228	0.809416	1.60438	1.59252	1.98867	1.70432
Cpsf1	B5DEL2	others	1.07974	0.722062	1.0287	1.03205	1.03066	-1.15535	-1.78296	-1.31613	-1.49486	-1.64374	1.31015	0.998932	2.42548	2.0616	2.02778	0.0107977	-0.718298	0.176673	0.0439108	0.130879
Ttc17	B5DEL3	others	-1.54512	-2.0068	-1.50226	-1.63212	-1.53421	-3.45084	-4.22024	-3.91909	-4.00031	-3.97276	-0.638734	0.103042	-0.0526359	0.0645609	0.226944	-1.70041	-1.61113	-1.32486	-1.7149	-1.23548
Pcdh18	B5DEL4;F7EKI5	others	NA	NA	NA	NA	NA	NA	NA	NA	NA	NA	NA	-2.87986	-2.71707	NA	-2.88593	NA	NA	-2.21256	-1.76234	-2.56975
Klhl9	B5DEL5	others	-0.555342	-0.467502	-0.52252	-0.405578	-0.24392	-0.7241	-1.0656	-0.697241	-0.471601	-0.836125	-0.479328	-1.37241	-1.39245	-1.61746	-1.50047	-1.58235	-3.17713	-2.13193	NA	-1.34416
Sec61g	B5DEL7	others	0.751648	0.407702	0.177062	0.365779	0.518055	-1.33992	-0.791588	-1.74461	-1.24896	-0.679714	2.13307	3.16095	2.48902	3.12199	2.24158	0.0833145	0.414157	-0.643342	-0.070179	0.425787
Ndufs5	B5DEL8	others	4.85258	4.9726	3.33194	4.52383	4.51574	3.54828	4.20328	3.35454	4.57192	4.23158	7.30706	6.2921	7.84526	7.43968	7.43815	7.19417	7.64612	6.94521	7.36263	7.66979
Tmed4	B5DEM3;G3V6N2	others	3.31603	2.55462	3.17208	2.82384	3.04005	0.442338	0.394497	0.487764	0.320171	0.5141	2.21049	2.45091	1.51559	1.46199	1.79091	-0.0305926	0.199753	0.114424	0.435489	0.152174
Supt4h1	B5DEM7	others	0.232071	0.0434573	0.106464	-0.0407395	-0.0700122	-1.83333	-1.8608	-2.00168	-1.24788	-2.04369	-0.235093	-1.15537	-2.24756	-2.03423	-2.31545	-1.20778	-2.77973	-2.18057	-3.37907	-2.54915
Abhd8	B5DEN3	others	NA	NA	NA	-2.63225	NA	NA	NA	NA	NA	NA	-1.89242	-1.0589	-1.28272	-1.42566	-1.26507	-1.34427	-0.867981	-0.925384	-0.882007	-1.155
Eef1b2	B5DEN5	others	5.24772	5.24498	5.1266	5.66471	5.25419	4.68937	4.4348	4.36036	4.60041	4.67726	5.6672	6.02118	6.44507	6.40419	5.88902	5.4763	5.12492	5.08562	4.9656	5.33762
Vps28	B5DEN9	others	1.43397	1.52287	-0.0831592	1.16822	1.34994	0.238036	1.64673	0.275742	1.16654	1.62644	1.59196	0.891261	1.4949	1.07382	0.132369	1.68526	1.38248	0.982933	1.18216	1.43179
Anapc10	B5DEP3	others	-1.45919	-1.96798	-1.45215	-1.70411	-1.49747	-1.68598	-2.35299	-1.65895	-1.98239	-1.9283	-1.07757	-1.18567	-0.584655	-1.19048	-0.529236	-0.032031	-0.178156	0.506209	0.273378	0.182337
Snrpg	B5DEP7	others	2.66724	2.4047	1.3604	1.91471	2.56801	-1.36949	-0.307731	-1.47933	-0.267177	-0.392905	1.83195	3.57692	3.84009	3.77301	3.39555	1.39435	1.32066	0.398181	0.907527	0.960711
Xpnpep3	B5DEQ3	others	0.829415	0.476115	0.925709	0.731083	0.696914	0.131824	0.241018	0.0558186	0.199783	0.0897907	-1.23551	-2.54594	-1.27127	-1.56521	-1.86503	-1.58143	-1.7394	-1.54771	-1.66137	-1.36417
Snrpb2	B5DEQ4	others	1.5394	1.38104	0.627055	1.23894	1.21219	-0.984903	-1.16704	-1.06316	-1.30819	-0.972727	0.495365	3.5016	3.24614	3.62952	3.15076	0.794976	0.452486	0.192788	0.0135348	-0.0783511
Churc1	B5DER2	others	-2.16072	NA	-2.11175	-2.73859	-2.68773	-1.60221	-1.78428	-1.46661	-1.73647	-1.82513	-2.82295	NA	NA	NA	NA	NA	NA	NA	NA	NA
Mrpl1	B5DER4	others	NA	NA	NA	NA	NA	NA	NA	NA	NA	NA	NA	-0.443973	-1.43607	-0.313945	-0.772563	NA	-0.979	-0.563094	-1.85259	-0.188134
Chchd1	B5DER5	others	-0.111436	-0.738117	NA	-1.39557	-0.0912113	-2.60674	-0.345562	-2.63562	-1.73929	-1.02117	-0.803371	-0.594923	-0.803749	-0.635443	-2.35099	-1.38653	-1.25939	-1.5287	-1.23754	-0.789166
Snrpd2	B5DES0	others	4.12103	3.82233	2.36056	3.62137	3.93012	0.758757	1.27802	0.557592	0.653071	1.58096	3.42469	5.37034	5.53138	5.95681	5.29121	2.79908	2.61458	1.95966	2.58479	2.66451
Cpne8	B5DEX3	others	-0.643862	-0.212539	-0.186047	-0.19708	-0.770778	-0.966417	-0.380875	-0.758096	-0.435199	-1.06438	0.053351	0.700357	-0.0762935	0.0871092	-0.0980669	0.123394	0.39208	-0.0128725	-0.15635	-0.265581
Mob3a	B5DEX8	others	-1.76125	-1.96189	-2.07314	-1.93479	-2.04314	-1.20067	-1.61095	-1.61201	-1.5235	-2.62478	-0.600404	-2.41332	-2.04308	-2.60396	NA	-1.57538	-2.28437	-2.55345	NA	-2.40369
Afg3l1	B5DEY1;D3ZZ20	others	0.285716	0.0324381	0.0530018	0.285245	0.220744	-0.219827	-0.186242	-0.4017	-0.368591	-0.315064	0.140773	0.857624	0.213403	0.706956	0.861148	-0.539715	-0.276237	-0.244349	0.0198342	0.12848
Thoc3	B5DEY5	others	1.52573	1.21322	1.49148	1.49041	1.42971	-0.182367	-0.723053	-0.344717	-0.311206	-0.599865	1.22622	3.12074	2.7132	2.91257	2.95662	0.264327	-0.393774	0.654577	0.146719	0.0870097
Neurod6	B5DEY7	others	-3.84191	-3.8142	-3.72109	-4.07924	-3.84744	NA	NA	NA	NA	NA	-3.15059	-3.31146	-3.06551	-2.74705	-2.49745	NA	NA	NA	NA	NA
Snx6	B5DEY8	others	2.40165	2.42072	2.27842	2.40708	2.35383	2.63565	2.46325	2.5522	2.74251	2.65188	2.29606	0.973432	1.10577	0.708151	0.384036	2.15883	0.796323	1.17736	0.586015	0.559395
Csgalnact1	B5DEY9	others	0.82043	0.629883	0.786061	0.63596	0.801088	NA	-1.98121	NA	-1.47013	NA	1.47576	1.54252	1.57841	1.78791	2.11188	-0.185119	0.0924064	-0.0678977	0.235542	0.165166
Tcerg1	B5DEZ4;D3ZTL0	others	1.78167	1.69622	1.97415	1.89979	1.72147	0.0811995	-0.756392	-0.327178	-0.433211	-0.438369	0.924068	-0.172986	0.142107	0.222467	0.378936	-0.28739	-1.64755	-1.27622	-2.148	-1.7885
Gnpda2	B5DEZ6	others	-0.230421	-0.167023	0.157265	-0.180206	0.0859253	0.287989	0.304405	0.477168	0.462007	0.591889	NA	NA	NA	NA	NA	NA	NA	NA	NA	NA
Plxdc2	B5DEZ8	others	1.17593	1.1191	1.32643	1.12784	0.970803	0.565592	0.805092	0.684643	0.85021	0.706543	1.14107	0.787467	0.859693	0.713965	0.859083	0.287928	0.955444	0.577444	0.697154	0.361554
Vps11	B5DF01	others	1.16323	1.26873	1.39746	1.26388	1.19743	1.30684	1.24329	1.43305	1.51031	1.44276	1.59875	0.497596	1.20347	0.672738	0.837879	1.65454	1.20757	1.7036	1.43607	1.65134
Eed	B5DF02	others	-1.73657	-1.76587	-1.66704	-1.77802	-1.80776	-3.43466	-4.36119	-3.69833	-3.80786	-4.20183	-1.79028	-2.09444	-1.2435	-1.39198	-1.4293	-3.1305	NA	-2.69823	-3.73643	-3.24478
Fkbp3	B5DF03;G3V6L9	others	2.81048	3.31821	3.55621	3.56629	2.81282	2.9363	2.74953	2.73206	3.01919	2.89294	1.50866	1.3541	0.619414	0.573894	-0.195079	1.19043	0.661803	0.448992	0.124662	-0.0128428
Mrpp3	B5DF07	others	-1.54391	-1.78599	-1.68829	-1.42986	-1.57867	-1.79037	-2.09507	-2.13763	-2.06038	-2.03809	-2.33004	-4.10268	-4.44984	NA	-4.50464	-3.138	-3.8227	-4.16735	-4.78858	-4.06312
Eapp	B5DF09	others	-3.9127	-5.12671	-4.89405	-5.2648	-4.95301	-4.9197	NA	NA	NA	NA	-3.43679	-3.99901	-3.35077	-3.25499	-3.75571	-5.33826	NA	NA	-4.33268	-3.65562
Zfand5	B5DF11	others	-1.00722	-0.28882	-0.838332	-0.492378	NA	-0.208564	-0.352487	-0.655171	0.0966575	0.418279	NA	NA	NA	NA	NA	NA	NA	NA	NA	NA
Trim59	B5DF13	others	NA	-6.25714	NA	NA	-6.84653	NA	NA	NA	NA	NA	NA	NA	NA	NA	NA	NA	NA	NA	NA	NA
Lgi2	B5DF14	others	0.346957	-0.199239	0.0152222	0.00924278	0.0778887	-1.45864	-1.33662	-1.29872	-1.43893	-1.66101	1.05339	0.179311	0.157107	-0.0149813	-0.156859	0.392341	0.0701322	0.24349	-0.0980319	-0.261118
Samd4a	B5DF21	others	-2.06435	-2.40821	-2.32086	-2.33929	-2.56404	-1.87857	-2.32728	-2.03276	-2.3253	-2.14714	-1.23123	-0.966601	-1.02473	-0.841363	-0.794976	-0.887304	-0.993668	-0.877633	-1.06623	-1.18417
Uck1	B5DF24	others	4.50315	4.18418	3.32426	4.04686	4.01622	3.77098	4.10657	3.50312	3.88706	4.23706	4.80912	4.62184	5.68602	5.3374	4.67614	4.05606	3.20825	3.32915	3.22053	3.24417
Mrto4	B5DF25	RBF	-0.334842	-0.702511	-0.380833	-0.360817	-0.343764	-2.49498	-2.85175	-2.81518	-2.59781	-2.66179	0.934135	0.890459	0.585487	0.970768	0.64326	0.0644861	0.381838	0.191288	0.115707	0.187415
Rfc5	B5DF29	others	-1.93904	-1.51879	-1.76043	-1.5138	-1.43729	-2.01199	NA	-1.76535	-2.20218	-2.12857	-1.30918	-1.1701	-1.10282	-0.805445	-0.887032	-1.61516	-1.39631	-1.03938	-1.39844	-1.28497
Gba3	B5DF30	others	-3.50818	-4.20516	-5.08576	-3.8604	NA	NA	NA	NA	NA	NA	-3.10166	NA	NA	NA	NA	NA	NA	NA	NA	NA
Chuk	B5DF32;G3V926	others	NA	NA	NA	-4.86676	NA	-4.21249	-3.85987	NA	NA	NA	NA	NA	NA	NA	NA	NA	NA	NA	NA	NA
Pitpnm2	B5DF34	others	0.0988901	0.93235	0.847083	1.29708	0.657523	0.547628	0.253058	0.286699	1.09371	0.469975	1.11864	0.906797	1.32919	1.11049	0.64742	0.806563	0.616709	1.27956	1.09536	0.410693
Taf6l	B5DF37	others	-1.19857	-1.32172	-0.871337	-1.12992	-1.24326	NA	NA	-2.85028	-2.62971	-3.81242	-0.0303548	-0.049232	0.640069	0.374554	0.722327	-1.06916	-1.63341	-1.27714	-1.64391	-1.16796
Snph	B5DF41	others	0.622646	0.740117	0.704751	0.83286	0.880821	0.550582	0.774668	0.934678	0.770502	0.998331	1.29124	1.74808	1.74144	1.54744	1.7462	2.35009	2.55849	2.20085	1.69168	1.87316
Foxk2	B5DF43	others	-1.35786	-1.57494	-0.873811	-1.0131	-1.43401	-2.61712	-2.83183	-2.87426	-3.08135	-3.06452	-2.56531	-2.87207	-2.20093	-2.71758	-2.20916	-3.46321	NA	-3.7319	NA	-2.86174
Kctd15	B5DF44	others	-2.4371	-3.14752	-2.9781	-3.2029	-3.14199	-3.1524	-3.43964	NA	-3.21751	NA	-3.29556	NA	NA	NA	NA	-3.048	NA	NA	NA	NA
Traf6	B5DF45	others	-2.22953	-2.13165	-2.31694	-2.15639	-2.15816	-1.59583	-1.44868	-1.85608	-2.06482	-1.41421	-2.40595	NA	NA	NA	NA	-2.77777	NA	NA	NA	NA
Pmm2	B5DF46	others	0.366794	0.416117	0.456976	0.13945	0.381107	0.766814	0.792554	0.77822	0.797817	0.90321	0.68474	-0.768941	-0.835677	-1.20973	-1.28192	0.813968	-1.24787	-0.511348	-1.46036	-1.15904
Krit1	B5DF47;G3V8Z6	others	-2.16988	-1.8856	-1.96993	-2.01313	-2.05572	-1.78202	-1.9132	-1.86641	-1.64868	-1.9086	-1.66277	-2.23811	-2.52252	-2.27723	-2.57372	-1.2818	-1.79333	-2.60993	-2.3809	-2.13078
Tyw1	B5DF48	others	-1.22647	-1.14807	-1.17723	-1.13824	-1.19703	-2.00804	-1.67345	-1.92782	-1.67493	-2.02121	-1.75748	-1.63241	-1.80172	-1.76849	-1.58934	-1.88292	-2.19183	-1.91834	-2.04049	-1.71942
Galnt2	B5DF50	others	2.34409	2.08107	2.43381	2.31779	2.36971	0.251901	-0.437546	0.000945732	-0.0569365	0.00379049	2.03941	2.46269	2.24193	2.15069	2.33722	1.20231	1.52665	1.46219	1.4695	1.25753
Mmgt1	B5DF51	others	2.68636	2.81708	1.04022	2.13428	2.55276	-0.0942478	0.951678	0.112428	1.0307	1.05972	4.92434	4.67855	5.72654	5.99586	5.97267	2.6515	3.35369	3.02296	3.95403	4.14857
C1qtnf4	B5DF52	others	2.93566	2.68793	2.58848	2.5794	2.97693	0.677818	0.469834	0.835352	1.14315	0.661306	3.33099	2.32283	2.21364	2.39717	2.34865	2.51173	2.27867	2.31107	2.33754	1.97649
Stam	B5DF55	others	3.03392	2.97865	3.02172	3.11798	2.99943	3.38212	3.29257	3.39986	3.41161	3.387	1.88908	1.5104	1.96028	1.4505	1.30402	2.3921	2.12258	2.07637	1.5473	1.74119
Eif1ax	B5DF60	others	1.77505	1.84732	1.57701	1.68899	1.57095	0.489544	0.0692423	0.580226	0.791723	0.510894	1.22097	0.594453	1.71493	1.78568	1.13052	0.388693	-0.966615	-0.669672	-0.789268	-1.9115
Pak4	B5DF62	others	-2.91824	-2.73058	-2.86327	-2.96895	-2.92983	-2.38302	-2.54571	-2.12549	-2.24534	-2.32471	-2.42044	NA	NA	NA	NA	-2.57984	-2.47779	NA	-1.82787	-2.49008
RGD1311078	B5DF64	others	-6.16077	-7.02546	NA	NA	-6.22925	-7.17351	-6.55903	NA	NA	NA	NA	NA	NA	NA	NA	NA	NA	NA	NA	NA
Blvrb	B5DF65	others	3.05917	3.18019	3.47341	3.37572	3.16658	3.67088	3.76344	3.76285	4.06646	3.69856	2.79107	1.15858	1.04068	0.752977	0.962383	3.03766	1.82735	2.05934	1.40485	1.26347
Supt7l	B5DF66	others	-1.41504	-1.32762	-1.62139	-1.40905	-1.41334	NA	NA	NA	NA	NA	-0.0250859	0.202715	0.754064	0.303125	0.835351	-1.35477	-1.7424	-1.58696	-1.8914	-1.47196
Osbpl11	B5DF74	others	1.11656	1.33651	1.23281	1.23198	1.14244	0.91727	0.955229	1.19113	1.4503	0.89728	0.936164	-0.179353	-0.0199193	0.119791	0.086923	1.02387	0.337814	0.140381	-0.00912577	0.00662791
Rnaset2	B5DF79;D3ZCH6	others	-0.494004	-0.738558	-1.77503	-0.798291	-0.0260549	-0.656587	-1.12415	-1.59008	-1.76888	-1.06628	-1.35227	0.345752	-0.540339	-0.630078	0	-0.932435	-0.680937	-0.649494	-0.599708	-0.445582
Utp11	B5DF84	others	-1.86897	-2.61923	-2.30784	-2.02457	-1.92076	NA	NA	NA	NA	NA	NA	NA	NA	NA	NA	NA	NA	NA	NA	NA
Cog8	B5DF86	others	-0.131358	-0.15432	0.139935	-0.0801833	-0.26582	-0.61607	-1.11477	-0.747718	-0.684834	-1.25629	0.47709	0.420871	1.76746	1.31335	0.704856	0.479979	0.439733	0.516882	0.854342	0.875987
Cul3	B5DF89	others	3.72443	3.80016	4.01892	3.80745	3.65212	4.12149	4.01669	4.19051	4.29895	3.97609	3.40353	3.20147	3.01926	3.03675	2.52478	3.78644	3.30005	3.46686	3.56892	3.36841
Spry3	B5DF90	others	-4.92599	-4.80792	-4.57772	-4.73879	NA	-3.82663	-4.03077	-3.64071	-4.04104	-4.42898	NA	-3.9119	-5.14066	NA	-4.94302	NA	-4.22572	-3.47395	-4.54804	NA
Elavl1	B5DF91	others	4.99339	4.70961	5.12109	4.92763	4.82349	2.41654	1.69152	2.09203	1.79341	1.99694	4.56689	6.12893	6.3511	6.86743	6.15615	3.66852	3.13783	3.43033	3.34887	3.11795
Patl1	B5DF93	others	-1.63527	-1.72817	-2.45332	-1.82916	-1.70954	-2.07427	-1.81781	-2.2997	-1.46092	-1.92276	-1.08415	-2.36679	-2.37081	-2.35078	-2.93342	-1.74205	-2.91183	-2.57222	-2.74045	-2.69226
Zc2hc1a	B5DF95	others	3.39554	3.87791	3.06387	3.42218	3.31261	3.90187	4.34593	4.04964	4.53456	4.25319	2.10181	0.973348	0.758191	0.758033	0.26843	2.65599	1.17168	1.55239	1.12969	1.06714
Asb1	B5DF97	others	-1.58882	-1.54256	-1.57768	-1.44148	-1.61288	-1.2046	-0.957423	-0.999352	-0.888581	-0.961915	-1.60781	-2.95091	-3.36749	-3.45022	-3.55212	-1.18979	-2.61189	-2.24168	-2.7446	-2.62974
Vil1	B5DFA0	others	NA	NA	NA	NA	NA	NA	NA	NA	-5.43259	NA	NA	-3.55517	NA	-3.68832	NA	-3.44709	-2.19811	-2.68811	-2.14019	-2.55434
Kdelc1	B5DFA5	others	-2.17554	-2.28078	-1.72397	-2.14585	-1.89186	NA	-3.2703	NA	-3.27601	-3.01377	-3.06458	-3.77258	-3.63388	-3.76613	-3.62339	-2.91128	NA	NA	-3.88569	-3.89266
Rbbp4	B5DFB2	others	3.37172	2.7186	3.82245	3.49866	3.34471	2.03809	1.05422	1.87437	1.51623	1.7158	1.58604	1.26949	2.45876	2.33497	2.47845	1.44001	0.630482	1.67638	1.32394	1.42056
Ttc7b	B5DFB4	others	0.257319	0.289007	0.378228	0.402998	0.258473	0.607447	0.440053	0.663436	0.728834	0.380952	0.300723	0.983704	0.811623	0.809644	0.947271	1.26616	1.55523	1.74477	1.87149	2.06857
Gnpda1	B5DFC6	others	0.665798	0.854279	0.963882	0.90293	0.808079	1.46152	1.41931	1.45351	1.46064	1.35908	-1.91225	NA	NA	NA	NA	-1.66945	-1.83527	-1.83996	NA	-1.57853
Eif3c	B5DFC8	others	2.61805	2.82447	3.06827	3.03834	2.66969	1.82633	1.6315	1.38696	1.60262	1.69708	2.7731	3.82478	3.77204	4.046	3.64647	2.96542	2.94772	2.59652	2.75972	2.97178
Nudcd1	B5DFD1;F7F163	others	1.67807	1.47701	1.95868	1.55034	1.51083	1.77249	1.62434	1.8508	1.92056	1.60217	1.22004	0.128499	0.326331	0.294006	0.254089	1.20418	0.274595	0.659722	0.479294	0.345885
Fam118a	B5DFD4	others	-4.61244	-5.6565	-4.64773	-5.06355	-5.08682	-5.43424	-5.97308	-5.14717	NA	NA	-3.92528	NA	-6.70306	NA	NA	-4.88872	NA	NA	NA	NA
Sh3bgrl	B5DFD8	others	1.80794	1.99917	-0.554995	1.20206	1.6033	0.811122	2.54839	0.506832	1.95503	2.22364	0.293629	-0.150302	-0.547912	-0.819067	-1.49353	0.467537	0.0058854	-0.334666	-0.73673	-0.387812
Mpp6	B5DFE0	others	2.95751	2.97747	3.1758	3.00146	2.93891	2.83278	2.81687	2.90369	3.07034	2.83401	2.54294	1.36044	1.91102	1.25752	1.25633	2.45293	1.68925	1.89414	1.29613	1.48075
Ezh2	B5DFE2	others	-4.18711	-4.38476	-3.47842	-3.81864	-3.9141	NA	NA	NA	NA	NA	NA	NA	NA	NA	NA	NA	NA	NA	NA	NA
Rcor3	B5DFE7	others	-1.16725	-1.90843	-1.08477	-1.34166	-1.63605	NA	NA	NA	NA	NA	-1.5533	NA	-1.14834	-1.71861	-1.82432	-2.30016	NA	-2.76633	-3.39068	-2.83768
Vps37c	B5DFF4	others	-2.7904	-1.65836	NA	-2.51745	-2.34101	NA	-3.07127	NA	-2.98112	NA	-1.87271	-2.9474	-3.14497	-2.39529	-3.12671	-2.76086	NA	NA	NA	NA
Pink1	B5DFG1	others	NA	-2.08933	NA	NA	NA	NA	NA	NA	NA	NA	NA	-4.91246	NA	NA	NA	NA	NA	NA	NA	NA
Ttll11	B5DFG3	others	-0.668722	NA	-1.50969	-1.60568	-1.41006	-0.438563	-1.72109	-0.921273	-1.32343	-1.63357	NA	-2.90338	-2.50466	NA	NA	-1.21297	-2.70451	-1.89282	-2.26413	-2.16426
Pygo2	B5DFG8	others	-2.51802	-3.0106	-3.95565	-2.59487	-2.81232	-4.39497	-3.75423	NA	-3.45924	-3.40797	-2.43842	NA	-4.28882	NA	NA	NA	NA	NA	NA	NA
Cstf2t	B5DFH8;M0R6B9	others	-1.94063	-2.18166	-3.30467	-2.05004	-1.89147	-2.92143	-2.50985	-2.53913	-2.941	-2.12855	-2.58021	NA	-3.59028	-3.8374	NA	-3.05584	NA	NA	NA	NA
Tmem150c	B5DFH9	others	-0.00149583	0.614129	0.714958	0.299333	0.338924	0.361234	0.936192	0.542462	NA	0.740114	1.47424	NA	NA	NA	2.60868	1.91721	3.04832	2.88635	2.64497	2.81013
Cog1	B5DFI1;F1LND1	others	-0.912331	-0.703131	-0.16287	-0.377884	-1.0445	-1.159	-1.49816	-1.49612	-1.13423	-1.50771	0.306903	0.660759	1.62251	1.26489	0.663946	0.372235	0.397116	0.62232	0.826427	0.982878
Ap1s1	B5DFI3	others	2.20209	2.48559	0.70809	1.84432	2.24965	0.624113	2.09167	0.709909	1.47615	1.97818	1.53928	0.185203	0.698372	0.451619	-0.37389	0.857933	-0.520114	-0.967562	-0.329493	-0.0730328
Lztr1	B5DFI4	others	-2.41433	-2.27379	-2.11021	-2.10729	-2.28249	-2.13831	-2.19128	-2.16183	-2.08312	-2.09136	-2.22207	-2.17008	-2.37507	-2.92023	-3.48943	-2.03031	-1.94542	-2.99278	-2.54673	-2.88341
Trim27	B5DFI5	others	-0.848077	-1.14776	-0.886834	-1.07677	-0.882152	-0.983135	-1.20983	-0.991905	-1.23739	-1.05554	-1.22264	-0.689766	-0.60163	-0.996138	-0.903186	-1.06122	-1.69924	-1.64695	-1.80284	-1.92234
Qpctl	B5DFI7	others	-0.816625	-1.12495	-1.75396	-1.43286	-1.04821	NA	NA	NA	NA	-2.50206	-0.561377	-0.5101	-0.537717	-0.553348	-0.22419	-1.80235	-1.37406	-1.484	-1.44936	-1.30205
Ube2s	B5DFI8	others	-3.54405	-3.99477	-3.73643	-3.87796	-4.01826	NA	NA	NA	NA	NA	NA	NA	NA	NA	NA	NA	NA	NA	NA	NA
Pdk3	B5DFI9	others	2.29224	2.15494	2.11597	2.21075	2.18988	1.72144	1.63551	1.64813	1.8828	1.4524	1.57516	2.20661	1.75188	1.81839	1.88934	1.65112	3.33442	1.91523	2.8022	2.29039
Slc7a4	B5DFJ0	others	-1.75641	-1.38573	-1.62462	-1.32268	-1.28951	-1.3977	-1.48481	-1.1355	-1.14459	-0.737221	-2.10026	-2.57574	-2.44856	-2.02134	-1.73355	-1.82161	-1.86966	-1.69957	-1.7978	-1.96566
Nkiras1	B5DFJ1	others	-0.634031	-0.440297	-0.725471	-0.322929	-0.495534	-0.281323	-0.173819	-0.239094	0.280253	-0.0416404	-1.30219	-1.32078	-1.31799	-1.30352	-0.670524	-1.03973	-0.963379	-1.01171	-0.553428	-0.390966
Fam3a	B5DFJ2	others	-1.55623	-1.93607	-2.0775	-1.73422	-1.73124	NA	NA	NA	NA	NA	-1.93129	-2.07199	-1.83038	NA	-1.86278	-2.036	-2.17363	-2.00397	-2.45319	-2.80753
Ddx23	B5DFJ3;G3V9M1	others	1.59418	1.10651	1.48784	1.3927	1.45563	-0.867248	-1.68359	-1.19	-1.33895	-1.06478	2.64108	3.41907	3.59359	3.94002	3.83165	1.06035	0.585633	1.07705	0.973321	1.01762
Vps18	B5DFJ4	others	1.04338	1.22699	1.3	1.15706	1.14435	1.13398	1.04116	1.23635	1.29315	1.23425	1.68401	0.591556	1.61035	1.11213	1.4113	1.5538	1.22464	1.95117	1.63038	1.88855
Tmem9	B5DFJ7	others	-1.59697	-2.08037	-2.79406	-2.40321	-1.7038	-3.40343	-1.93628	-2.20139	-2.54585	-1.86104	-2.36289	-1.978	-1.68538	-2.07941	-1.84483	-1.54942	-1.87304	-1.84829	-1.56102	-1.36041
Gid4	B5DFJ9;F7ES04	others	-1.77609	-2.06451	-1.41472	-1.45818	-1.92385	-1.34906	-1.51215	-1.11483	-1.39354	-1.34828	-1.58818	-0.103625	0.0897145	0.19563	0.101312	0.108466	0.424482	1.08446	1.42987	1.20102
Mboat7	B5DFK0	others	-0.432379	-0.690682	-1.77656	-0.462485	-0.3076	-1.05404	-0.869071	NA	-0.588623	-1.59633	-2.2692	-2.35931	-2.86552	-1.83881	-1.85143	-1.88203	-1.62994	NA	-1.44976	-2.23027
Hip1r	B5DFK5;F1LML7	others	2.28161	1.83703	2.32744	2.25741	1.98137	2.58709	2.02022	2.51031	2.50541	2.25615	1.60516	0.0908836	0.421318	-0.0475858	0.0417303	1.81486	0.443052	1.04658	0.730623	1.33802
Ap3d1	B5DFK6	others	2.99916	2.96138	3.19348	3.08627	3.03144	3.46407	3.30917	3.49173	3.66678	3.38297	2.94311	2.08193	1.69813	1.56895	1.74121	3.86095	3.36847	2.60049	3.0293	3.49732
Abhd17c	B5DFK7	others	0.29981	0.254396	0.405152	0.123137	0.187541	0.561647	0.433917	0.64434	0.571496	0.316295	0.408484	0.346037	0.441556	0.126717	0.55797	0.932159	0.961746	1.18935	1.03236	1.30915
Pdxdc1	B5DFK8	others	1.89163	1.68532	2.23504	1.8941	1.74684	1.57232	1.4163	1.3505	1.47916	1.61855	2.05596	0.691164	1.31921	0.892408	1.03687	1.28463	0.606289	0.963075	0.686502	1.23821
Snta1	B5DFL0	others	-0.68089	-0.191481	-0.586009	-0.236112	0.123691	-0.441687	0.0548195	-0.57006	0.0894221	0.323903	-1.54893	-1.88242	-2.49583	-2.06924	-1.45202	-0.92294	-0.678852	-2.20132	-1.64682	-0.810669
Itgb1bp1	B5DFL3	others	-2.20949	-2.33158	-1.92945	-2.03208	-2.22963	-2.11305	-2.01622	-2.01182	-1.80557	-2.13763	-3.9576	NA	-3.89528	NA	-3.42861	-3.06291	NA	NA	NA	-5.26929
Sap30bp	B5DFL5	others	-0.409989	-0.802724	-0.418219	-0.319979	-0.464914	-2.287	-3.12453	-2.89733	-3.26759	-2.94438	0.0417134	-0.491509	0.189244	0.378929	0.661349	-1.14492	-2.76631	-0.996542	-1.24988	-1.087
Sema3c	B5DFL7;F7FHT4	others	-0.579875	-1.03382	-1.385	-1.29955	-1.04863	-1.71273	-2.24326	-1.68552	-2.1019	-2.06534	0.171997	-0.575918	-0.645319	-0.597852	-0.762795	0.207579	-0.520369	0.599453	0.346084	-0.160493
Tada2b	B5DFL8	others	-1.46544	-1.74546	-1.38074	-1.70997	-1.68226	NA	NA	NA	NA	NA	0.0311339	-0.321063	0.546466	0.538979	0.597977	-1.5982	-1.86747	-1.5433	-1.73119	-1.47856
Sestd1	B5DFL9	others	1.7971	1.96839	2.08008	1.99967	1.79117	2.23785	2.23552	2.34144	2.50991	2.21425	1.78834	1.11114	1.36517	1.07216	0.800837	1.85874	1.285	1.50521	1.02991	1.28984
Bcas2	B5DFM8	others	2.19628	1.65946	-0.39452	1.28269	1.9361	-1.04866	-0.32895	-1.54458	-1.19742	-0.521014	1.14407	2.00685	2.93343	3.16216	1.9692	0.219035	-0.269252	-0.29566	-0.41343	0.0491835
Eif1b	B5DFN1	others	-0.163139	0.285822	-2.3447	-0.420257	-0.297023	-2.58988	-0.907194	-1.83475	-1.51266	-0.957053	NA	NA	NA	NA	NA	NA	NA	NA	NA	NA
Ahcyl1	B5DFN2	others	2.55942	2.50062	2.5901	2.39057	2.46222	2.51035	2.6146	2.4145	2.56847	2.65944	1.98847	1.89269	1.71157	1.12302	0.872373	2.17107	1.86071	2.15629	1.20129	1.55101
Uqcc2	B5DFN3	others	-1.13764	-1.78324	-2.78926	-2.12577	-1.26818	-2.70396	-1.44799	NA	NA	-2.12251	NA	NA	NA	NA	NA	NA	NA	NA	NA	NA
Pfdn5	B5DFN4	others	-0.720867	-1.17632	-2.75004	-1.45008	-0.951109	0.179172	1.06479	0.19093	0.0267828	0.561689	-0.473548	-2.32313	-1.55161	-1.27113	-2.72539	-0.91237	-1.66918	-1.60779	-1.85079	-1.06824
Ddx5	B6DTP5;Q6AYI1	others	4.739	4.66496	4.86886	4.89698	4.80137	2.00913	1.11514	1.65928	1.62468	1.44088	4.1072	3.26928	3.28653	3.35463	3.35052	2.11779	0.589124	0.55127	-0.086286	0.227983
Gstm4	B6DYQ3;Q5BK56	others	NA	NA	NA	NA	NA	NA	NA	NA	-5.45819	NA	NA	NA	NA	NA	NA	NA	NA	NA	NA	NA
Urm1	B6ID11	others	NA	-2.49891	NA	NA	-2.7102	NA	NA	NA	NA	NA	-2.42961	NA	-3.53612	-2.67121	NA	NA	NA	NA	NA	NA
NA	B8Q4G1	others	-3.98435	-3.83651	-4.37759	-4.08713	-3.97383	-4.1244	-4.28225	-3.69561	-3.38563	-4.1665	-2.67673	-2.64118	-2.71371	-2.68197	-2.682	-2.12677	-2.47468	-2.56859	-2.13626	-2.34049
Adgrb1	C0HL12	others	-0.0614847	-0.0658448	-0.0946552	-0.0920229	-0.185096	0.112294	0.255669	0.0570066	0.207498	0.203606	-0.06188	0.921539	0.935408	0.859233	1.06371	0.407786	0.952455	1.20793	1.29457	1.25263
Fry	C0IXW5	others	0.795676	0.91739	1.09854	0.965492	0.692074	0.975061	0.910917	0.820364	0.992497	0.717313	1.90598	2.82921	3.17	3.08294	2.54171	2.823	3.29612	3.12693	3.38942	3.35402
Flna	C0JPT7	others	1.1481	1.21828	1.51166	1.46012	1.64585	1.42994	1.72479	1.48348	1.61604	1.93163	-0.340183	-1.00597	-1.29263	-1.23771	-1.10342	0.0870091	-0.152069	-0.685157	-0.654603	-0.36772
Lims1	C0KUC5	others	0.220584	0.621528	0.557339	0.514889	0.628269	0.95964	1.19978	0.757618	1.16734	1.26434	-2.67585	NA	NA	NA	NA	-2.33063	NA	NA	NA	NA
Pcdhgc5	C6JUM5	others	-1.17487	-0.999219	-0.439405	-0.343085	-0.617035	-0.819012	-0.471445	-0.429105	-0.25845	-0.459188	-0.611144	0.727663	0.808547	0.945683	0.875915	0.45716	1.60881	1.49298	1.89947	1.47805
Neto2	C6K2K4	others	0.521123	0.345792	0.463586	0.497947	0.298799	0.419525	0.155533	0.38524	0.618742	0.246491	1.12481	1.86542	1.79946	1.5732	1.88078	1.73362	2.11627	2.24468	2.10569	2.02577
Dbn1	C6L8E0	others	0.684705	0.587396	0.130244	-0.171863	0.291901	0.520088	0.288933	0.891547	0.597068	0.37078	0.0249849	-2.55236	0.167229	0.540333	0.23453	1.05001	1.62807	1.27797	1.97531	0.532025
Sirt3	C6ZII9	others	-0.103403	-0.0799286	-0.245363	-0.00879114	-0.197062	-0.377107	-0.793655	-0.526766	-0.47822	-0.729355	-1.45505	-1.50188	-1.45232	-2.01721	-1.75605	-1.55443	-2.185	-2.37999	-2.23168	-2.02741
Neurl1b	C9DQJ9	others	-3.71459	NA	-3.25703	-3.4847	-4.00133	NA	NA	NA	NA	NA	NA	-2.54266	NA	-3.1827	NA	NA	NA	-2.93622	NA	NA
Eif2s3y	C9WPN6	others	0.035413	0.136674	0.817219	-0.365971	-0.382897	-0.263113	-0.358695	-0.00321067	-0.932832	-0.361532	-0.932689	-1.57548	-1.80985	-3.09393	NA	-1.15464	-2.27906	-2.87239	NA	NA
Stac2	D0IN10;D4A3C3	others	-2.98692	-3.98045	-3.60996	-3.56058	-3.52713	-2.98009	-3.77003	-3.20879	-4.12627	-3.37668	NA	NA	NA	NA	NA	NA	NA	NA	NA	NA
Cnih3	D0Q0Y7	others	-2.15662	NA	-3.58615	-2.73287	-2.20681	-3.47243	-2.4742	-4.52033	-2.964	NA	NA	NA	NA	NA	NA	NA	NA	NA	-4.79485	NA
Il1rap	D1M8S3	others	-4.93058	-5.36372	-4.51006	-5.00497	-5.03527	NA	-4.91768	-4.50405	-4.7217	-5.33331	-3.49377	-3.4288	-2.71205	-3.13512	-3.11875	-3.20418	-3.31109	-2.85998	-3.45494	-3.18733
Gtpbp1	D2XV59	others	1.13213	1.24988	1.39538	1.20045	1.25719	1.58101	1.31842	1.50391	1.55453	1.46572	1.42742	0.208606	-0.0244105	-0.549128	-0.620079	1.07276	-0.22567	-0.169227	-0.730693	-0.584468
Rapgef4	D3KR63	others	0.637989	0.599334	0.88508	0.804526	0.725496	1.07231	0.927614	1.13188	1.28772	0.938059	1.52838	1.60427	1.40519	1.55501	1.50744	2.22109	2.38869	2.23277	2.395	2.37984
Lipt1	D3Z7Z4	others	-3.04578	-2.76889	-3.05623	-2.97695	-2.80592	-3.29272	-3.08531	-3.45766	-3.31992	-2.99651	NA	NA	NA	NA	NA	NA	NA	NA	NA	NA
Ranbp10	D3Z7Z5	others	-0.33825	-0.375776	-0.0157815	-0.310486	-0.398821	-0.65491	-0.672223	-0.510752	-0.341693	-0.415471	0.746328	1.52384	1.86545	1.98199	1.7296	1.81987	2.10159	3.03574	3.10067	2.92867
Atr	D3Z822	others	-3.55969	-3.76277	-3.64492	-3.46881	-3.67019	NA	-4.46805	-4.43499	-3.66931	-4.32726	-3.27208	-3.88979	-2.64015	-3.27885	-3.14757	-2.97299	-3.37277	-3.02926	-2.83763	-3.09019
Ndrg4	D3Z831	others	1.45881	1.86836	1.49919	1.63463	1.61756	2.12485	1.91056	2.18099	2.57157	1.88138	0.079837	-0.166919	0.0447447	-0.204965	-0.115302	0.399934	0.525819	1.11829	0.683905	0.294673
Fanci	D3Z840	others	NA	-3.27934	NA	-3.2235	-3.19402	NA	NA	NA	-2.58575	NA	-2.87266	NA	-2.29477	-2.35515	NA	-2.97394	NA	NA	-2.74529	-2.59389
Aven	D3Z853	others	-2.16908	-2.29345	-1.84287	-1.9897	-2.20533	-1.35273	-1.72185	-1.48894	-1.69183	-1.46026	-2.71073	-2.71961	-2.44513	-2.33339	-2.31112	-1.06674	-0.888487	-1.18926	-0.932634	-0.268946
Tti1	D3Z854	others	-3.70601	-2.84516	-3.75302	-2.98671	-3.63326	-4.11008	-3.92501	-3.51915	-3.32817	-3.80755	-2.74735	-2.35876	-2.54942	-2.42804	-2.42798	-3.12135	-3.65561	-2.83963	-2.56514	-2.28552
Cwf19l1	D3Z863	others	-2.06652	-1.9662	-1.64364	-1.90588	-2.28627	-2.71401	-3.26501	-3.2634	-3.08888	-3.4294	-1.7874	-1.72831	-2.37291	-2.07163	-2.14623	-2.40278	-3.55487	-3.47624	-4.05763	-3.65197
Mpdu1	D3Z865	others	1.63908	1.34311	1.50017	1.24888	1.56129	0.483569	0.426744	0.632052	0.920522	0.67559	-0.634803	-1.1333	-0.473649	-0.750222	0.0770578	-1.14298	-1.55438	-1.91991	-1.32158	-0.527334
Tbc1d4	D3Z881;D3ZGN0	others	-6.12864	-5.28597	NA	-5.94785	-5.93746	NA	NA	NA	-5.8183	NA	-5.50899	NA	NA	NA	NA	NA	NA	NA	NA	NA
Samhd1	D3Z898	others	-3.65032	-3.39022	-3.10196	-3.32722	-3.38799	-3.20122	-3.56085	-3.91762	-3.47171	-3.3089	-3.2156	-3.86011	-3.15565	NA	-4.33144	-3.61018	-5.29734	-3.96841	NA	-5.05393
Tcaf1	D3Z8A4	others	-1.50075	-1.40442	-1.19804	-1.25282	-1.42199	-1.14761	-1.59085	-1.2451	-1.08647	-1.4282	-0.842623	-1.1993	-0.795359	-0.966194	-0.777671	-1.11714	-1.19725	-1.13253	-1.1692	-0.597888
Cox16	D3Z8B0	others	-2.26726	-4.00267	-4.63871	-4.15662	-3.6203	-4.2892	-4.27412	-4.25074	-4.43477	NA	-2.14761	-4.69257	-2.01049	-2.59571	-3.22716	-3.83664	NA	-3.61694	-3.69018	-3.37712
Nup133	D3Z8B2	others	1.52361	1.16814	1.55137	1.38657	1.58331	-0.390569	-0.719381	-0.525851	-0.680143	-0.523708	1.1617	0.123879	1.30161	0.825424	1.06856	0.929612	0.418141	0.521692	0.31085	1.0043
Brwd3	D3Z8C5	others	3.37673	2.95823	3.53424	3.34534	3.53775	NA	4.26916	NA	NA	NA	2.44215	NA	NA	NA	NA	3.11188	NA	NA	NA	NA
Wdr48	D3Z8C7	others	1.7415	1.77966	1.9726	1.87325	1.74569	1.9624	2.02075	2.09492	2.26105	2.02465	1.62015	0.883042	1.70038	1.27741	1.62603	2.01118	1.16745	2.02585	1.93233	2.06973
Slitrk1	D3Z8D8	others	0.0707635	0.435795	0.462258	0.52492	0.258046	-0.198223	0.265273	0.189737	0.553903	0.236865	-0.869591	0.0223008	0.194295	-0.0300488	0.240475	-0.830074	-0.202109	-0.260164	-0.0214096	-0.0469277
Rps6ka3	D3Z8E0	others	-0.437919	-0.339926	-0.144825	-0.219921	-0.30662	-0.184252	-0.00821748	0.0240596	0.216899	0.0507541	-0.312782	-1.52347	-1.31569	-1.68232	-1.51666	-0.389744	-1.55665	-1.06693	-1.56319	-1.14124
Camsap1	D3Z8E6	others	1.05548	1.28142	1.1087	1.18147	1.09972	1.64496	1.56204	1.70892	1.8584	1.63368	-0.0325155	-0.650707	-0.746923	-0.833088	-0.904819	0.497137	-0.108032	0.0357343	-0.61355	-0.206707
Gykl1	D3Z8F7	others	NA	NA	NA	1.01045	NA	NA	0.502589	NA	NA	NA	NA	NA	NA	NA	3.23946	NA	NA	NA	NA	NA
Rpgrip1l	D3Z8G3	others	-3.67444	-3.68919	-3.63073	-3.46019	-3.80409	-3.8012	-4.40767	NA	-3.78042	-3.86479	-3.14686	-3.86475	-3.69247	-3.34944	-3.1736	-3.41376	-3.57142	NA	-4.20398	NA
Mau2	D3Z8G8	others	-1.47737	-1.52735	-1.84277	-1.45545	-1.4464	-2.64839	-3.03883	-2.85068	-2.96523	-2.94957	-1.99498	NA	-3.04473	-2.85236	NA	-3.06981	NA	-2.58715	NA	-3.07482
Gstt3	D3Z8I7	others	-1.11548	-0.420503	-1.78938	-1.396	-0.497364	-2.5967	0.25587	-1.95687	-0.601378	0.237367	-2.09431	-2.08298	-2.37305	-2.63558	-2.47368	-2.28234	-2.45449	NA	NA	-1.68412
Myo19	D3Z8I9	others	NA	-10.2803	NA	NA	-10.057	NA	NA	NA	NA	NA	-9.23891	-8.47915	-9.33649	-8.77708	-8.38667	-9.5643	-8.1391	-8.31509	-7.44797	-8.25993
Fam189b	D3Z8J6	others	NA	NA	NA	NA	NA	NA	NA	NA	NA	NA	-5.17154	-4.8225	-4.30972	-4.33419	-4.2402	NA	NA	NA	NA	NA
Pdzd11	D3Z8K0	others	-0.927906	-0.55063	NA	-1.19667	-1.09692	-1.7676	-0.46222	-1.87629	-0.77079	-0.630734	0.669385	1.24023	0.775979	1.20457	0.428324	0.732276	1.09808	0.47874	1.13861	0.979908
Usp38	D3Z8K5	others	-3.60706	-2.95525	-3.34027	-3.41658	-3.78436	-3.61154	-3.76042	-3.48673	-3.65446	-3.43508	-2.94282	-4.27103	-4.12045	-3.68176	-3.85983	-4.12427	-4.21842	-3.99708	-4.31644	-4.8013
Spata33	D3Z8L2	others	-2.55598	-2.7039	-2.73074	-2.68314	-2.88642	-2.31616	-2.54935	-2.05703	-1.68993	-2.25484	-4.29199	-3.34793	-4.40774	NA	NA	-3.53014	NA	NA	NA	NA
Pum1	D3Z8L5	others	0.968917	1.44506	1.39575	1.41681	1.02958	0.215326	-0.130651	-0.453321	-0.0143902	0	1.45941	1.80683	1.83504	1.88955	1.34806	0.894911	0.911701	0.457754	0.306384	0.490081
Rras	D3Z8L7	others	-0.142484	-0.069171	0.293624	0.226389	-0.107094	0.0832131	0.30238	0.289848	0.312335	0.0525087	-0.327645	-0.599156	-0.294425	-0.188858	-0.406237	0.00695652	-0.0759765	-0.141275	-0.627819	-0.806615
Tsc22d1	D3Z8M8	others	0.359273	0.751757	0.450705	0.357256	0.367671	1.00361	0.907019	1.09484	0.864325	1.13527	NA	NA	NA	NA	NA	NA	NA	NA	NA	NA
Rnf187	D3Z8N2	others	-4.54169	-4.90285	-5.24472	-4.32054	-4.30181	-4.29071	-4.05518	-5.20915	-4.12596	-3.90848	NA	NA	NA	NA	NA	NA	-4.56498	NA	NA	NA
Klhl20	D3Z8N4	others	-3.16956	-3.03292	-2.93492	-2.85984	-2.81537	-3.03262	-3.07096	-3.10489	-2.65296	-3.08922	-2.93068	-4.1941	-3.47179	-3.62353	-2.74938	-3.59384	-3.32862	NA	NA	NA
Rnf7	D3Z8P1	others	0.878949	0.963849	0.693207	0.82269	0.857566	0.619312	1.05831	0.600833	1.3463	0.895258	-2.31035	NA	-2.31209	NA	NA	-2.19124	NA	NA	NA	NA
RGD1566085	D3Z8P5	others	-3.32549	-2.65252	-3.27382	-3.00822	-3.20188	-4.11927	-3.68291	-3.49812	-2.67859	-4.40571	-4.35824	-5.7337	-5.26833	-5.52139	-6.1826	-4.58272	NA	-6.62227	-6.15472	NA
Tusc2	D3Z8Q5	others	-0.389387	3.83892e-05	-1.58381	-0.283024	-0.52829	-1.05807	0.0930498	-0.886284	0.406386	0.0493384	-0.475111	-0.28071	-0.130365	0.375862	0.40122	NA	NA	NA	-0.560887	NA
Tnks	D3Z8Q6	others	-1.49865	-1.55375	-1.4897	-1.51628	-1.65508	-1.53309	-1.78093	-1.58636	-1.2431	-1.81188	-0.150431	0.282214	0.401993	0.627129	0.352657	-0.108527	0.0786796	0.51812	0.353409	0.0724999
Fam96b	D3Z8Q7	others	-1.96754	-1.42389	NA	-2.49872	-1.72139	-2.51053	-1.2099	-2.70832	-1.95895	-1.43073	-1.14981	-2.31896	-1.03687	-1.66493	-1.51761	-0.996464	-1.74827	-1.21221	-1.27075	-0.267039
Rbm25l1	D3Z8R4	others	1.98758	1.57349	1.89429	1.84624	1.98653	-0.524247	-1.26654	-0.870073	-1.06674	-0.843196	2.53636	2.52188	2.54421	2.82512	3.01719	2.13344	1.16298	1.11719	1.37477	1.70153
Sh3d19	D3Z8S0	others	-3.4377	-2.90277	-2.86164	-2.87876	-3.76769	-2.97218	-3.22741	-2.61198	-2.56416	-2.9195	-3.42196	-3.70238	-3.50375	NA	-3.56364	NA	NA	NA	NA	NA
Tll1	D3Z8U5	others	-2.48096	-3.64853	-4.10803	-3.39059	-4.2722	NA	NA	NA	NA	NA	-1.81449	-2.19053	-2.27741	-2.334	-2.16846	-2.43531	-2.55762	-2.67084	-2.6634	-2.84051
Paox	D3Z8W0	others	-1.04315	-0.674045	-0.780144	-0.861439	-1.24881	-1.04344	-0.999634	-0.958166	-0.383343	-1.41414	-1.96112	NA	NA	-1.5555	NA	-2.13109	NA	NA	NA	NA
Pole	D3Z8X4	others	-2.31494	-2.51822	-1.76045	-1.63242	-2.26729	NA	NA	-1.9235	-2.7607	-2.37879	NA	NA	NA	NA	NA	1.90006	NA	NA	NA	1.52581
Dtx3l	D3Z8X6	others	NA	NA	NA	NA	NA	NA	NA	NA	NA	-4.10001	NA	NA	NA	NA	NA	NA	NA	NA	NA	NA
Cep104	D3Z8X7	others	-5.7687	-5.11209	-5.14979	-4.78327	-5.24571	-4.7983	-5.34324	-4.85749	-4.61343	-5.03255	NA	NA	NA	NA	NA	NA	NA	NA	NA	NA
Pnma3	D3Z8Y9	others	-1.91961	-1.61396	-1.68462	-1.43962	-2.24004	NA	-4.01683	-3.02632	-2.33643	NA	-0.660454	1.09491	0.418342	0.866674	-0.276595	-0.719395	0.417738	-0.475823	-0.21514	-0.859889
Ankdd1a	D3Z8Z7;M0R3S6;M0R4P8	others	-4.31795	-4.21726	-4.38827	-4.14295	-4.06807	NA	-3.96997	NA	-3.99206	NA	-3.73693	-4.79202	-4.51442	-5.02023	NA	-3.98631	-4.61894	-4.1291	-4.76244	-4.43559
Zfp420	D3Z901	others	NA	NA	NA	NA	NA	NA	NA	NA	NA	NA	-6.43521	-4.96788	-5.69323	-5.38117	-5.10637	NA	NA	NA	NA	NA
Fbxw7	D3Z902	others	-1.57674	-1.46394	-1.05306	-1.12673	-0.972877	NA	NA	NA	NA	NA	NA	-1.33911	-0.932041	-1.20834	-2.01005	-1.51608	NA	NA	NA	-2.12163
Fam188a	D3Z916	others	-1.66461	-1.44997	-1.39708	-1.55019	-1.5994	-1.25054	-1.15628	-1.09028	-0.892397	-1.2551	-1.36653	-2.04966	-1.94495	NA	NA	-1.3996	-3.02432	NA	NA	NA
Mettl17	D3Z930	others	0.913235	1.20719	0.971522	1.20117	1.09723	1.37426	0.987921	1.12757	0.78721	0.91165	2.33651	3.28008	3.05375	3.57451	2.90891	2.3607	3.02596	2.75175	3.35802	2.72017
Hmg20a	D3Z937	others	1.13453	0.972629	0.132931	1.04724	1.01439	-1.28709	-2.28138	-2.15451	-2.14083	-2.36156	0.298051	1.39931	0.907994	1.11952	1.30145	0.395733	0.51788	0.582569	0.17175	0.246135
Mars	D3Z941	others	3.17751	2.92398	3.41721	3.23424	2.97689	2.15322	1.91482	1.71328	1.6797	1.93102	4.58317	5.37696	5.18107	5.35773	4.95946	4.16241	4.36803	3.55025	4.07451	4.20525
Tmem70	D3Z946	others	2.04406	1.92129	2.22265	1.79796	2.05415	1.35068	1.56862	1.21584	1.55222	1.40873	1.0177	1.4334	2.06027	1.97124	2.94018	0.769788	0.848909	0.515392	1.05442	1.90265
Mfap2	D3Z952	others	-3.61933	-3.4196	-3.56355	-3.52833	-3.15863	-4.32828	NA	NA	NA	NA	NA	NA	NA	NA	NA	NA	NA	NA	NA	NA
Pgm2l1	D3Z955	others	2.72644	3.40049	3.40329	2.52531	2.62141	3.5569	4.05481	3.78124	3.34748	3.41692	2.02369	0.769924	1.09236	0.296394	0.246027	2.20204	1.64942	1.28888	0.440281	0.93099
Rlbp1	D3Z956	others	-3.39268	-2.61431	-3.97002	-2.72924	-2.38488	-3.76737	-3.16197	-4.84608	-3.04305	-2.87784	-2.97512	NA	NA	NA	-3.44043	NA	NA	NA	NA	NA
Olr25	D3Z966	others	NA	NA	NA	NA	NA	NA	NA	NA	NA	NA	NA	NA	NA	NA	NA	NA	NA	NA	NA	NA
Tspan33	D3Z967	others	-4.64208	-4.07209	-4.18502	-4.13768	-4.48472	-4.36808	-4.70958	-4.70808	-4.14699	-4.29957	NA	NA	NA	NA	NA	NA	NA	NA	NA	NA
Man1c1	D3Z979	others	-3.10055	-2.47032	-2.70753	-2.74935	-2.6558	NA	NA	NA	NA	NA	-2.08508	-1.41767	-1.75153	-1.40612	-1.52575	-2.56585	-1.41994	-1.82565	-1.81745	-1.91778
Plxna1	D3Z981	others	4.02955	4.29034	4.34287	4.28882	4.17088	4.40681	4.71407	4.6847	4.94871	4.5707	3.66789	3.40531	3.64014	3.07085	3.1779	4.2345	4.02633	4.31126	3.91676	3.81661
Fam163b	D3Z988	others	-0.752907	-1.12585	-1.31118	NA	NA	-1.35764	NA	0.458611	-0.206798	-0.840862	NA	NA	NA	NA	NA	NA	NA	NA	NA	NA
Tbc1d22a	D3Z994	others	-0.777815	-0.676255	-0.296453	-0.774165	-0.768167	-0.24098	-0.285377	-0.0363407	-0.10635	-0.381512	-1.10068	-2.42118	-1.64614	NA	-1.58264	-0.735102	NA	-1.35172	-2.16729	NA
Nckap5l	D3Z9A7	others	-2.27966	-2.31891	-2.44065	-2.45924	-2.41971	-2.19836	-2.08004	-2.18569	-1.97406	-2.0151	-2.1656	-1.58252	-1.79305	-1.95533	-1.57613	-1.44996	-1.50776	-1.59993	-1.84358	-1.03785
Mios	D3Z9C0	others	0.450006	0.447305	0.719732	0.468098	0.37609	-0.397174	-0.617435	-0.523841	-0.635616	-0.399065	1.54202	1.84249	2.1703	1.81454	2.07337	1.34301	1.43253	1.5993	1.61545	1.79699
RGD1306271	D3Z9D0	others	1.22037	1.21515	1.3758	1.13711	1.1573	1.27649	1.30869	1.3499	1.35838	1.32869	2.74741	3.75816	3.47353	3.28068	3.57336	4.05333	4.81939	4.57848	4.83287	4.84373
Emilin1	D3Z9E1	others	-3.0377	-2.71967	-3.1655	-2.89611	-2.104	-2.62072	-3.09325	-3.4001	-3.78484	-2.74974	-2.014	-2.82061	NA	NA	NA	-1.68049	-0.569805	-1.8672	-1.3486	-0.873064
Cpsf2	D3Z9E6	others	1.43032	1.22219	1.46433	1.37983	1.42913	-0.249526	-0.755046	-0.701967	-0.628355	-0.67353	1.7116	1.47167	2.6825	2.30228	2.2901	0.612406	0.00353666	0.497883	0.623093	0.449387
Dpf3	D3Z9E7	others	0.763216	0.501595	1.00273	0.774039	0.865974	-0.284275	-0.922347	NA	-1.14626	NA	NA	NA	NA	NA	NA	-0.370859	NA	NA	NA	NA
Hapln4	D3Z9H2	others	-0.0455272	0.473253	0.281894	0.0989336	0.0735452	-0.368043	0.0732049	-0.333639	0.252111	-0.0149017	0.135243	0.918172	0.712129	1.19191	1.47338	0.443954	0.286386	0.398023	0.913075	0.821646
Tmem145	D3Z9I0	others	-1.50723	-1.82574	-1.39233	-1.66381	-1.71248	-1.71989	-2.55858	-2.027	-2.66295	-2.41683	-1.34636	-1.0701	-0.526792	-0.821842	-0.616308	-1.60961	-0.837925	-0.747041	-0.66216	-1.05089
Coa3	D3Z9I1	others	-2.14031	-2.36822	NA	-3.21566	-2.2504	-3.09484	-3.19612	NA	-2.87577	NA	-2.8239	NA	NA	-2.23412	NA	-3.49132	NA	NA	NA	-2.93459
Slc26a6	D3Z9I5	others	-3.53188	-3.6854	-3.68845	-4.13023	-3.68428	-4.46643	-4.78464	-3.69764	-4.53202	NA	-3.63903	-2.54169	-3.21235	-2.53949	-2.06577	-3.52638	-3.67793	-3.82861	-3.52148	-4.26063
Stard4	D3Z9I9	others	-2.79368	-1.34339	-1.45065	-1.44432	-2.49864	-2.26678	-1.52842	-1.36619	-0.670202	-2.04184	-3.10235	-2.53292	-3.37026	-2.74558	NA	-3.66814	NA	-3.08487	NA	NA
Ulk2	D3Z9J7	others	0.847253	1.20193	1.10029	1.02263	0.903837	1.58625	1.58543	1.54246	1.7618	1.30906	1.34875	1.61667	1.66815	1.31326	1.99481	1.63007	1.53156	2.11898	2.07799	2.4954
Sat2	D3Z9J8	others	0.00380684	-0.356354	-0.606722	-0.21181	-0.163781	0.0423056	0.0990642	-0.0351959	0.474776	0.345745	0.0766437	-1.62773	-1.44831	NA	NA	-0.100561	-2.02371	-1.54377	-2.16838	-2.4657
Tmem200a	D3Z9K1	others	-1.83475	-1.92472	-1.51836	-1.37754	-1.66771	-1.88877	-1.67484	-1.45069	-1.757	-1.51008	-0.450037	0.578666	0.650629	0.711782	0.817034	0.259784	1.17741	1.04723	1.38245	1.39572
Mrpl54	D3Z9K2	others	NA	-2.94655	NA	-1.21075	-0.707673	-0.989341	-0.983199	-1.11572	-1.71541	-0.519769	0.665216	0.900306	1.19207	1.21771	0.25258	1.25417	1.80815	1.00162	0.765949	2.03172
Plekho2	D3Z9K4	others	-3.61303	-3.59133	-3.67161	-3.65847	-3.55928	-3.05068	-3.11201	-3.42692	-3.2973	-2.98663	NA	NA	-5.9196	NA	NA	-5.13178	-5.12876	-4.67117	NA	-4.97674
Nsmce4a	D3Z9K8	others	NA	-3.95109	NA	-3.84663	NA	NA	NA	NA	NA	NA	-4.43	NA	NA	NA	NA	NA	NA	NA	NA	NA
Gdpd2	D3Z9K9	others	0.0876764	0.299674	0.0228259	0.212556	0.492413	0.23381	0.441497	-0.278267	0.559508	0.972943	NA	-0.0961854	-0.420098	0.00604749	0.656328	-0.360001	0.305282	-0.167236	0.326689	0.560226
Agk	D3Z9L0	others	3.87608	3.50515	4.11255	3.88237	3.92475	3.82184	3.72716	3.89259	3.76354	3.55482	3.56112	4.62761	3.62244	3.8611	3.811	3.60116	3.63428	3.50389	3.67159	4.04269
Wdr11	D3Z9L5	others	3.80229	4.13866	4.15286	4.04456	3.98651	3.96093	3.98646	3.99689	4.18967	4.07207	3.74296	2.65569	3.08339	2.69695	2.73701	3.55963	2.88193	3.11586	2.82584	3.05165
Mettl16	D3Z9M1	others	-2.22549	-1.74467	-1.98034	-2.03142	-1.88028	NA	NA	-3.56834	-3.08238	-2.92254	-2.07046	-1.87713	-2.39204	-2.11388	-2.14515	-2.55199	-2.59499	-3.69448	-3.57207	-3.06128
Vcan	D3Z9N6;D4A8Y6	others	NA	NA	-3.69764	-3.8505	-4.28667	NA	NA	NA	-4.25327	NA	-4.62927	NA	NA	NA	NA	NA	NA	NA	NA	-3.54404
Kdsr	D3Z9P1	others	2.09916	1.96182	2.10592	1.94957	1.91327	1.7123	1.39605	1.49659	1.74072	1.39787	2.61509	2.66171	1.89856	2.25038	2.33631	1.9279	2.34781	1.45427	2.23735	1.63498
Mettl22	D3Z9R2	others	-3.24179	-3.03945	-3.14936	-3.33421	-3.39061	-2.98843	-3.38796	-2.9081	-3.19581	-3.45171	-3.46659	NA	NA	NA	NA	NA	NA	NA	NA	NA
Mp68	D3Z9R8	others	4.8513	4.28009	2.68276	3.46057	4.34418	2.0659	4.4604	2.77621	3.77668	3.95373	4.53105	4.24699	4.2536	4.48448	4.53202	2.68931	2.92427	2.56371	3.14991	3.77515
Cerk	D3Z9Y3	others	NA	NA	NA	NA	NA	NA	NA	NA	NA	-3.91149	-2.2523	-3.18353	NA	-2.10857	-1.99076	-2.09816	NA	-2.34238	-2.64097	-2.00681
Ank1	D3Z9Z0	others	1.99874	2.08002	2.08639	2.01275	2.15386	2.07688	1.5841	1.96813	1.85235	2.1416	1.6626	1.80835	1.28362	1.76766	1.82362	1.30803	1.20271	1.37483	2.06576	1.59335
Lipt2	D3Z9Z2	others	-1.13023	-1.35886	-1.10083	-1.38628	-1.23606	-1.67806	-1.52619	-1.55231	-1.59016	-1.60244	-1.23114	NA	NA	NA	NA	NA	NA	NA	NA	NA
Colgalt2	D3Z9Z7	others	-1.52742	-0.659998	-1.62121	-1.42659	-1.38861	NA	NA	NA	-1.55418	NA	-2.00641	-1.92449	-2.2975	-1.94612	NA	-2.44445	NA	NA	NA	NA
Smarcad1	D3Z9Z9	others	-1.54822	-1.24542	-0.940502	-0.997971	-1.37577	-2.46172	-3.29046	-2.65555	-2.72249	-2.67238	-0.459689	-1.53082	-2.13691	-1.94057	-1.98205	-2.22406	-2.99757	NA	NA	-2.9861
Chd6	D3ZA12	others	-3.15747	-3.1858	-3.0861	-3.0293	-3.23356	NA	NA	NA	-2.98998	NA	-2.57835	-1.93717	-1.49373	-1.72922	-1.76223	-4.47976	NA	-3.93646	-4.22014	-4.69156
Plekhg3	D3ZA21	others	-2.55839	-1.66091	NA	-2.37156	NA	NA	-2.36558	NA	-1.23158	NA	-2.00148	-2.17331	-2.25134	-1.68608	NA	-1.52826	-1.47462	NA	-2.28907	-1.41058
Mtmr2	D3ZA31	others	0.881031	1.16519	1.16867	1.1352	1.05205	1.50304	1.29837	1.41619	1.71905	1.4303	1.2459	0.807916	0.812354	0.625279	0.761592	1.91488	1.27135	2.49032	1.94051	2.28651
Atg13	D3ZA45	others	-1.5863	-1.54312	-1.40012	-1.48718	-1.54621	-1.26731	-1.05513	-0.935187	-0.91983	-1.03197	-1.47384	-1.81545	-1.17033	-1.57947	-1.33293	-1.15932	-1.26493	-0.989693	-1.3103	-0.916424
Gmip	D3ZA46	others	-3.11887	-2.9486	-3.4276	-3.5311	-3.61126	-3.31502	-3.79098	-3.40462	-3.60142	-4.38495	-1.73944	-4.23437	-3.75194	-4.06283	-4.75405	-2.67944	NA	-3.91828	-4.42044	-4.68081
Klhl15	D3ZA50	others	-4.2835	-5.00146	-4.68447	-4.77366	-4.65474	NA	NA	NA	NA	NA	NA	NA	NA	NA	NA	NA	NA	NA	NA	NA
Pnma8a	D3ZA53	others	-1.21621	-1.59826	-1.39284	-1.11918	-1.66194	-3.75188	-4.55103	-4.2391	NA	NA	-3.08736	-2.00234	-2.07597	-1.66739	-2.35965	-2.93576	-2.20394	-3.07407	-2.59958	-3.1051
Ecd	D3ZA55	others	-2.12043	-1.81334	-2.24279	-1.9438	-2.07619	-1.27268	-1.98269	-2.04599	-1.74925	-1.99059	-1.93308	-2.43873	-1.83041	-1.77544	-2.25513	-1.40173	-2.03399	-1.7799	-1.91004	-1.23693
Twnk	D3ZA68	others	-0.525746	-0.867793	-0.443671	-0.676138	-0.547715	-1.11509	-1.30024	-1.16863	-0.974572	-1.22707	0.132015	0.517831	0.943325	0.983313	0.839251	-0.270164	-0.213265	0.205941	0.24684	0.1876
Jazf1	D3ZA80	others	-2.97641	-2.16135	-2.23634	NA	-2.78888	NA	NA	NA	NA	NA	-1.34165	-2.06174	-1.27811	-1.45241	-1.63103	NA	NA	-1.49303	NA	NA
Tln2	D3ZA84	others	4.93644	5.12298	5.33315	5.23872	5.09805	5.47574	5.50019	5.59049	5.70373	5.54817	3.68286	2.95265	3.40567	2.92033	2.79088	4.34578	3.78509	4.23721	3.9463	4.13811
Nfu1	D3ZA85	others	2.45679	2.29936	1.49187	2.27221	2.15677	1.39861	1.75832	1.03376	1.6729	1.46408	0.499736	-0.935364	-0.63082	-0.990534	-1.25437	-0.0295749	-0.578715	-0.900744	-1.06221	-1.05717
Acot13	D3ZA93	others	1.64386	1.66347	1.37383	1.66734	1.66568	0.496043	1.03882	0.422434	1.16401	0.856825	0.128732	-1.55498	-1.73343	-1.10367	-1.40614	-0.366989	-1.22474	-0.800002	-2.029	-0.933656
Mpp2	D3ZAA9	others	2.38384	2.4953	2.77062	2.68664	2.51022	2.56014	2.38315	2.6873	2.81001	2.57744	1.43482	0.867608	1.10112	1.00486	0.750776	1.55272	1.18683	1.5794	1.32479	1.18941
Rnf219	D3ZAB6	others	-1.8354	-2.10429	-2.09224	-1.89581	-2.02751	-2.09368	-2.65238	-1.98709	-1.89804	NA	-1.88288	-1.86616	-1.29252	-1.92109	-2.53442	-1.88448	-1.5802	-2.04348	NA	NA
Dennd6b	D3ZAE3	others	-1.22536	-1.17954	-0.809025	-1.01973	-1.12652	-1.14196	-1.08979	-0.743691	-1.02419	-1.19367	-1.39657	-2.05881	-1.4545	-1.63961	-2.09678	-1.59395	-2.29763	-1.94667	-2.49452	-2.39082
Vasn	D3ZAE6	others	-3.40891	-2.91351	-2.91826	-3.14689	-3.14414	-3.68788	-2.40751	NA	-2.69951	-2.71322	NA	NA	NA	NA	-3.6389	NA	-2.6364	-2.29524	-3.81877	NA
Abca8	D3ZAE9	others	-5.61099	-6.34851	-5.37771	-4.6703	-5.70946	-5.12213	-4.73998	-4.71482	NA	-4.68105	NA	-5.34925	-5.19885	NA	-4.99293	-4.44342	-4.41773	-4.36455	-3.4309	-3.96676
Atp5j2	D3ZAF6	others	5.86694	5.70442	4.13653	5.22213	5.58216	3.4962	5.50985	3.98671	4.28407	5.13182	8.21888	8.25459	8.34252	9.09618	8.00152	6.50163	7.40819	7.00725	7.74251	7.74989
Tbc1d2b	D3ZAF7	others	-0.481601	-0.457127	-0.452774	-0.479353	-0.538814	0.0615904	-0.113993	-0.0516159	-0.0133363	0.0715572	-0.0593825	-0.211651	-0.318349	-0.281809	0.0399183	0.143076	-0.26003	0.10808	-0.126307	0.475341
Sh3pxd2b	D3ZAF9	others	0.717935	1.05007	1.02802	0.839913	0.612874	1.37411	1.28535	1.4413	1.70798	1.25654	0.00562941	-0.41605	-0.62804	-0.696815	-1.04768	0.637198	-0.00999708	0.327748	-0.157963	-0.153256
Sema6a	D3ZAG0	others	-1.16943	-0.574633	-0.87106	-1.06176	-1.21648	-0.668593	-0.683784	-0.713233	-0.523672	-1.07128	-0.970021	0.309636	-0.113151	-0.880574	-0.418757	-0.243373	0.339636	0.588464	0.172793	-0.0385353
Map9	D3ZAG3	others	0.434581	0.895164	0.746095	0.672949	0.229179	0.756521	0.11278	0.439333	-0.0737406	-0.104167	0.23008	0.651706	-0.533643	0.00544388	-0.558219	0.764883	1.17145	-0.6074	0.135779	0.0207677
Lix1	D3ZAG6	others	-3.2444	-2.40469	-3.38493	-2.29128	-2.44505	NA	-2.28026	-3.62077	-2.50859	-2.39139	-2.96664	-1.23042	-1.32159	-1.16831	-1.55304	-2.5143	-1.06705	-1.64178	-1.21602	-1.42974
Nedd1	D3ZAH3	others	NA	NA	NA	-5.31266	NA	NA	NA	NA	-4.91777	-4.15508	-4.53922	-3.47554	-4.04092	NA	-3.03953	-1.61471	-0.716104	-1.88885	-1.26739	-1.00554
U2surp	D3ZAI0	others	1.99668	1.69714	1.88351	1.84038	1.8927	-0.33514	-1.09767	-0.725087	-0.863556	-0.84853	1.95545	2.82547	2.84018	3.04864	3.15497	1.89931	1.11836	0.993223	0.945353	0.957768
Oacyl	D3ZAI4	others	2.00208	0.976809	2.13714	2.00787	1.75518	3.24139	2.51423	3.39471	1.69105	2.90332	0.287043	-0.20786	0.601939	0.0640287	0.55481	2.38801	2.53803	2.75093	1.95628	2.19594
Nt5dc3	D3ZAI6	others	3.46205	3.21703	3.46043	3.37264	3.16445	2.65633	2.71426	2.68918	3.02206	2.45374	1.8931	0.112385	1.77502	0.777619	0.894577	1.04587	0.109182	1.28616	0.36255	0.427501
Zfp445	D3ZAK3	others	-3.03204	-3.43256	-3.49915	NA	-3.50762	NA	NA	NA	NA	NA	-3.67489	-1.44979	-1.78276	-2.02662	-1.58496	-3.81532	-3.23389	-3.28932	-3.43037	-3.25044
Lrrtm3	D3ZAL8	others	-1.22713	-0.742825	-0.732083	-0.665452	-1.09123	-0.936699	-0.818484	-0.576101	-0.324383	-0.767	-0.235369	0.878247	0.717436	0.728909	0.59173	0.147212	0.716023	1.15701	1.05229	0.729892
Ganab	D3ZAN3	others	4.65893	4.52347	4.64105	4.48979	4.55	3.09667	2.8868	2.95359	3.16797	3.03855	2.51744	1.73687	1.58168	1.61643	1.94879	1.6074	1.09489	0.749917	0.846165	1.16911
Slc35b4	D3ZAN4	others	-0.96961	NA	NA	-1.17466	-0.891262	-4.96596	-2.18049	-2.87353	-4.05741	-5.96897	-1.45895	NA	-2.31427	-2.76551	-1.95765	-2.51786	NA	NA	NA	-2.93544
Zbtb33	D3ZAN8	others	-5.79001	-6.23742	-5.67478	-5.87143	-5.69804	-7.92859	NA	NA	NA	NA	-7.03546	NA	-5.69645	NA	NA	NA	NA	NA	NA	NA
Prelid3a	D3ZAN9	others	-0.0178027	-0.0758651	0.10483	-0.125018	-0.291136	-0.598743	-0.591021	-0.3967	-0.207398	-0.512152	-1.01275	-2.24354	-2.09648	-2.31603	-2.92165	-1.28909	-2.36667	-2.1534	-2.70854	-2.54203
Med19	D3ZAP1	others	-0.844004	-1.20803	-0.408923	-0.557694	-0.896087	-0.62773	NA	NA	NA	NA	0.453666	-0.13282	1.38732	0.788092	1.03013	-0.139486	-1.1672	-0.302812	-1.16334	-0.433041
Gpd1l	D3ZAP9	others	3.02567	3.406	3.35695	3.32827	3.16964	3.7571	3.88991	3.83138	4.1061	3.88786	3.2045	1.59599	1.51536	1.27129	0.992227	3.20665	1.60343	2.0351	1.45394	1.49177
Fundc2	D3ZAQ0	others	1.12655	0.570595	0.457069	0.529414	0.636689	0.167528	0.161638	0.110871	0.259228	0.429095	-0.597243	-1.67784	-2.19086	-1.86763	-1.83184	-0.989356	-1.57155	-1.67973	-2.03733	-2.3102
Actr5	D3ZAQ1	others	-1.95826	-1.98616	-1.54899	-1.92063	-1.91462	NA	NA	NA	-3.10893	-3.31617	-0.664376	-0.175612	0.099162	0.375044	0.210222	-1.32794	-1.05091	-1.17799	-1.00621	-0.909039
[truncated: 7,937 more rows]
