# Supplementary material for: Neuronal processes contain the essential components for the late steps of ribosome biogenesis
Source: Proc Natl Acad Sci U S A. 2025 Jul 31;122(31):e2502424122. doi: 10.1073/pnas.2502424122 (PMC12337303; doi:10.1073/pnas.2502424122)
Supplement: Supplementary file 5 — Dataset S04 (XLSX) [file pnas.2502424122.sd04.xlsx]

## Sheet: SourceData_Fig1
Genes	Protein.Group	mean.Neurites	mean.Soma	mean.diff	p.adj	sig_5per.05lfc_down	sig_5per.05lfc_up	GOI
Abcf2	A0A096MIV5	107776036066824	168101560836809	-0.603255247699851	0.000350241076984697	TRUE	NA	others
Morc3	A0A096MIX0	-189088431568458	-157071809450821	-0.320166221176372	0.599044012532785	NA	NA	others
Palm2	A0A096MIZ1	312965801028403	282700650669839	0.302651503585642	0.000385919150036923	NA	NA	others
Ints2	A0A096MJ28	-329548294525451	-159298489859652	-170249804665798	0.0107732668636518	TRUE	NA	others
Spred3	A0A096MJ78	-202319628596058	-266558800943593	0.642391723475352	0.00802958665571803	NA	TRUE	others
Gspt2	A0A096MJE3	0.294701746971386	-0.0274209737040649	0.322122720675451	0.00436567052213795	NA	NA	others
Tnr	A0A096MJE6	0.987390898226598	135124805449232	-0.363857156265724	0.315363855429645	NA	NA	others
Tmem132e	A0A096MJF9	11495702563621	0.640965780272462	0.508604476089636	0.000187618338105574	NA	TRUE	others
Ube2j1	A0A096MJH0	-340713798124392	-186279089769514	-154434708354878	0.000159898073596284	TRUE	NA	others
Gigyf2	A0A096MJI4	-113255159920276	-0.24976011370344	-0.882791485499317	0.0003265113424289	TRUE	NA	others
Cep41	A0A096MJP4	-254014980463066	-350622670270283	0.96607689807217	0.000129629341685086	NA	TRUE	others
Ddi2	A0A096MJP9	0.0952704217942112	-0.326132412456575	0.421402834250786	0.00149128784952025	NA	NA	others
RGD1307100	A0A096MJT6	122012964983615	115235598111072	0.067773668725422	0.435688826223357	NA	NA	others
Far1	A0A096MJW2	-0.319811674919678	-0.321837330056764	0.00202565513708602	0.992209763208164	NA	NA	others
Plch1	A0A096MJW8	-305769276121647	-213928979102414	-0.918402970192328	0.0312780905089626	TRUE	NA	others
Gpc6	A0A096MJY1	-0.0955483931136018	-0.0062292325257858	-0.089319160587816	0.778027044064614	NA	NA	others
Mef2c	A0A096MJY4	-212815876100428	-0.700214964230819	-142794379677346	0.00358820397461889	TRUE	NA	others
Gbe1	A0A096MJY6	106106925707498	0.42372401662701	0.637345240447968	0.00253659019098886	NA	TRUE	others
Dnal1	A0A096MJZ0	132992186578941	0.913387319568414	0.416534546221	0.532375349437335	NA	NA	others
Tbl2	A0A096MJZ2	0.159180821595203	183457076110272	-167538993950751	679000000	TRUE	NA	others
Neb	A0A096MK15	-280845115254481	-335741094608098	0.548959793536172	0.2810638067946	NA	NA	others
Ppip5k2	A0A096MK18	-0.542698571694542	-0.525432797685009	-0.017265774009533	0.928999971433055	NA	NA	others
Mlip	A0A096MK47	-0.115684305852504	-0.13367641537283	0.0179921095203254	0.917214742300065	NA	NA	others
Crtapl1	A0A096MK61	-286589936367922	-255016678247727	-0.315732581201948	0.471713139779003	NA	NA	others
Fstl5	A0A096MK67	-218063962893511	-159819945950943	-0.582440169425684	431000000	TRUE	NA	others
NA	A0A096MK80	-317672139429536	-219089524176395	-0.985826152531407	0.026799273413792	TRUE	NA	others
Ift88	A0A096MK92	-374716792265236	-364232063518279	-0.104847287469564	0.730171729689897	NA	NA	others
Rab24	A0A096MKB0	0.753213314207952	0.790870192853865	-0.0376568786459124	0.740656345698537	NA	NA	others
Gigyf2	A0A096MKC0	-0.541962529027413	0.277038891992029	-0.819001421019442	0.000697270071731677	TRUE	NA	others
Lig3	A0A096MKE9	-181198093242547	0.136282178608958	-194826311103443	202000000	TRUE	NA	others
Vta1	A0A096MKH2	287266362498802	241859542701322	0.454068197974804	0.322946692347419	NA	NA	others
Samd12	A0A096MKI3	-11817031319183	-145521316686628	0.27351003494798	0.396085423813132	NA	NA	others
Tenm2	A0A096P6L6	-0.406898317333131	-0.142248746842733	-0.264649570490397	0.607767940203849	NA	NA	others
Dgke	A0A096UWG9	-0.593748114680964	0.52308649593833	-111683461061929	0.000116411754348436	TRUE	NA	others
Map4k4	A0A097PIG6	-159409907521724	-185173248573154	0.257633410514297	0.461654625761921	NA	NA	others
Acsl6	A0A0A6YYM0	-0.393994573655416	0.153513174317014	-0.54750774797243	0.0125384639610264	TRUE	NA	others
Alb	A0A0G2JSH5	903518711430315	649264189572804	254254521857511	0.000292289796008974	NA	TRUE	others
Prdx2	A0A0G2JSH9	625948779133394	592366955025333	0.33581824108061	0.0204556752046663	NA	NA	others
Itgb1	A0A0G2JSK5	-118663465964073	-0.488374183671272	-0.698260475969458	0.277411577983	NA	NA	others
Cdc42	A0A0G2JSM8	546577853957533	46549221545824	0.81085638499293	0.00220107839737154	NA	TRUE	others
Ppp2r2d	A0A0G2JSQ0	-183981077990912	-187129603481566	0.0314852549065401	0.889028475477478	NA	NA	others
Pelp1	A0A0G2JSQ9	-23263144600146	0.00588140287087468	-233219586288547	416000000	TRUE	NA	others
Syt3	A0A0G2JSR2	-0.399244240413888	-0.470170241193885	0.0709260007799968	0.531680329108902	NA	NA	others
Matr3	A0A0G2JSR7	266269264006217	590875365988604	-324606101982386	8770000000	TRUE	NA	others
Atl3	A0A0G2JSS9	-171497640215046	-139486196073725	-0.320114441413212	0.190925654229177	NA	NA	others
Adgra3	A0A0G2JSU2	-485217357766891	-49415062544802	0.0893326768112903	0.825107690141478	NA	NA	others
Ndrg2	A0A0G2JSU4	0.210429166247137	-0.0126200673498188	0.223049233596956	0.66190512343288	NA	NA	others
Ccs	A0A0G2JSZ9	-330321374018357	-411194510864025	0.808731368456681	0.268968637337025	NA	NA	others
Nrbp2	A0A0G2JT23	168450110238301	119402775604834	0.490473346334671	0.00257628698273404	NA	NA	others
Strip2	A0A0G2JT26	-0.130568217339792	-0.747676781636175	0.617108564296383	0.016506665775473	NA	TRUE	others
Adnp2	A0A0G2JT49	-58955848322426	-397588474802564	-191970008421695	3490000000	TRUE	NA	others
Ptprf	A0A0G2JT62	0.575296676025614	0.129610571213391	0.445686104812223	0.00501256784541198	NA	NA	others
Cyfip2	A0A0G2JT63	44763518378056	398849087824509	0.487860959560512	0.00432633207235515	NA	NA	others
Faf2	A0A0G2JTA0	0.998654678149245	150938772223407	-0.510733044084823	0.00201549275125158	TRUE	NA	others
Ppp2r5e	A0A0G2JTA1	337488556126109	29754856339328	0.399399927328286	0.00681618336813654	NA	NA	others
Rasal2	A0A0G2JTA7	-0.111414920799507	-0.228297280676207	0.1168823598767	0.189181778479482	NA	NA	others
Gbe1	A0A0G2JTB2	234695177608379	187151816146448	0.475433614619304	0.0250183309887313	NA	NA	others
Ablim2	A0A0G2JTB5	-0.995774954701758	-0.674846640540696	-0.320928314161062	0.353918252251763	NA	NA	others
Rprd2	A0A0G2JTD1	-297287056492391	-124747653916512	-172539402575879	0.00025134560522859	TRUE	NA	others
Mark4	A0A0G2JTD8	125380798231647	0.900084918610457	0.353723063706009	0.00697810912183929	NA	NA	others
Usp34	A0A0G2JTF5	-0.433416785540009	-0.0367814423881888	-0.39663534315182	0.00704044516005586	NA	NA	others
Nkrfl	A0A0G2JTH1	-295151962465891	-0.166740418403012	-27847792062559	4020000000	TRUE	NA	others
Cd47	A0A0G2JTH4	487695007869399	432132305365616	0.555627025037828	0.00424808049257934	NA	TRUE	others
Ralgps2	A0A0G2JTI5	-121718156622951	-155173174428545	0.334550178055938	0.0515504199328159	NA	NA	others
Prpf3	A0A0G2JTI7	-0.891590321212718	151028606634785	-240187638756057	769000000	TRUE	NA	others
Mta3	A0A0G2JTK6	-119970038725303	0.938356496283422	-213805688353645	378000000	TRUE	NA	others
Asic2	A0A0G2JTM0	-446490584006472	-434965846192073	-0.115247378143985	0.602111267689933	NA	NA	others
Dnajb14	A0A0G2JTM9	-0.839160897245419	0.283261128870631	-112242202611605	306000000	TRUE	NA	others
Pfas	A0A0G2JTN4	122760367697	104433885829302	0.183264818676985	0.177010017970789	NA	NA	others
Fbxo42	A0A0G2JTS9	121607645594952	0.713083403918771	0.502993052030753	0.00198298596666683	NA	TRUE	others
Herc1	A0A0G2JTT6	225354957968667	196860783317327	0.284941746513396	0.00221536226948512	NA	NA	others
Rap2a	A0A0G2JTW1	328776325044044	295971895466973	0.328044295770712	0.0657210067280582	NA	NA	others
Psmd1	A0A0G2JTW5	263828759179593	251345630205213	0.124831289743808	0.570988030322255	NA	NA	others
Praf2	A0A0G2JTX2	311173326489291	361577191922182	-0.504038654328918	0.0364723346836205	TRUE	NA	others
Derl2	A0A0G2JTX9	-131316781871413	-0.585672025621498	-0.727495793092634	0.000216931381083901	TRUE	NA	others
Slc35f2	A0A0G2JTZ7	-458781982163562	-477191957956979	0.184099757934173	0.522299271232287	NA	NA	others
Ep400	A0A0G2JU09	-259442185360327	-0.419736829042844	-217468502456043	2500000000	TRUE	NA	others
Rapgef2	A0A0G2JU11	0.682391606633703	0.330058771317505	0.352332835316198	0.101457934866726	NA	NA	others
RGD1307947	A0A0G2JU14	-129477945279413	-177531161502572	0.48053216223159	0.0216200342565306	NA	NA	others
Ptcd3	A0A0G2JU15	174899780921406	232386213648608	-0.574864327272022	0.00159264697958121	TRUE	NA	others
Unc80	A0A0G2JU17	-239238770041079	-200588167917158	-0.386506021239214	0.0918268104235828	NA	NA	others
Eif3k	A0A0G2JU77	291186487909341	396060207711334	-104873719801993	285000000	TRUE	NA	initiation
Ncor2	A0A0G2JU91	-171481771341118	-165943099940957	-0.05538671400161	0.714615400346246	NA	NA	others
Herc2	A0A0G2JUC9	0.885368672608172	0.966506099994227	-0.081137427386055	0.354662848792467	NA	NA	others
Golga4	A0A0G2JUE4	-483742600887227	-41854116729656	-0.652014335906666	0.0729650198072735	NA	NA	others
Iqsec1	A0A0G2JUG7	335332099180056	321516935770677	0.13815163409379	0.185156653747474	NA	NA	others
Snx13	A0A0G2JUH8	-140185256316873	-103987652446417	-0.361976038704561	0.000261808306973998	NA	NA	others
Clasp1	A0A0G2JUI5	270969358299684	277191419820247	-0.0622206152056224	0.346225620012694	NA	NA	others
Sec63	A0A0G2JUJ9	123569368232855	253607605712771	-130038237479916	730000000	TRUE	NA	others
Lsm14a	A0A0G2JUK2	-0.616620038394597	-0.0106100093477664	-0.606010029046831	0.00210659277796543	TRUE	NA	others
Samd4a	A0A0G2JUK8	-299139473854569	-348972564906456	0.498330910518865	0.111240818830346	NA	NA	others
LOC361635	A0A0G2JUM2	0.29352288942427	0.203233252476841	0.0902896369474283	0.380331438172448	NA	NA	others
LOC691143	A0A0G2JUP9	-421680730391016	-332998096359026	-0.886826340319898	0.00098825977013758	TRUE	NA	others
Zfp185	A0A0G2JUQ6	-247302652082548	-275908758643661	0.286061065611126	0.142566810951373	NA	NA	others
Mprip	A0A0G2JUR5	0.096388526044209	-0.194548310916837	0.290936836961046	0.0161322952408159	NA	NA	others
Dolpp1	A0A0G2JUS5	-130914242840883	-0.0744247970499856	-123471763135884	4730000000	TRUE	NA	others
Cadm1	A0A0G2JUT1	-135556295117312	-195918240336707	0.603619452193944	0.0517655170441847	NA	NA	others
B3glct	A0A0G2JUT7	-0.316261159410531	122480637428167	-15410675336922	277000000	TRUE	NA	others
Ctu2	A0A0G2JUT8	-203225772366111	-178462079843272	-0.24763692522839	0.52431217743878	NA	NA	others
Tubgcp3	A0A0G2JUU7	-0.407599673355269	-0.807817110461269	0.400217437105999	0.000197673400256118	NA	NA	others
Fnip2	A0A0G2JUW9	-243394510055271	-236217455199351	-0.0717705485591953	0.819181933926153	NA	NA	others
Usp47	A0A0G2JUX4	279906731800058	246191486453413	0.33715245346645	0.0003265113424289	NA	NA	others
Gldc	A0A0G2JUZ5	0.32420795724933	0.730417914963174	-0.406209957713844	0.157938783245417	NA	NA	others
Gga3	A0A0G2JV04	0.692070926030522	0.216768949988797	0.475301976041725	0.000964910180405778	NA	NA	others
Mroh1	A0A0G2JV05	-101696682539441	-119440068992794	0.177433864533534	0.141070840301866	NA	NA	others
Tgfbrap1	A0A0G2JV19	197916554569517	171064333892516	0.268522206770016	0.0050092620596032	NA	NA	others
Ppp4r4	A0A0G2JV26	0.948557228303819	0.410970270012968	0.537586958290851	0.0166575921046547	NA	TRUE	others
Xpnpep1	A0A0G2JV31	0.751896477617223	-0.334562050582347	108645852819957	8260000000	NA	TRUE	others
Efna3	A0A0G2JV56	-0.238831767082106	-0.819946812815105	0.581115045732999	0.00487628283118675	NA	TRUE	others
Gpt2	A0A0G2JV84	-0.121661422188434	0.420607681550223	-0.542269103738656	0.0110868623669251	TRUE	NA	others
Mcm3ap	A0A0G2JV99	0.0523052437129352	108549098527616	-103318574156323	0.00661230386490855	TRUE	NA	others
Scyl2	A0A0G2JVC2	26922494091648	242497462675682	0.267274782407974	0.0569688983013497	NA	NA	others
Lss	A0A0G2JVC8	105805059350455	165338005529288	-0.59532946178833	0.0390181202245448	TRUE	NA	others
Kmt2d	A0A0G2JVD6	-367756154797338	-324907388996105	-0.428487658012326	0.0967013960752171	NA	NA	others
Fbxw11	A0A0G2JVE0	-0.805542719167252	-0.576548900121904	-0.228993819045348	0.123074198010045	NA	NA	others
Immt	A0A0G2JVH4	36534770510703	420249383108798	-0.549016780017678	0.00517594056570481	TRUE	NA	others
Fuk	A0A0G2JVI4	215962063872494	1627905911533	0.53171472719194	0.00595367053591275	NA	TRUE	others
Cask	A0A0G2JVI6	-0.488892378674266	-112758716035643	0.638694781682168	0.00868006016557916	NA	TRUE	others
RGD735065	A0A0G2JVJ4	-171255456428559	-0.896888138390614	-0.815666425894979	921000000	TRUE	NA	others
Prkab2	A0A0G2JVK3	-119301318664673	-190531151358341	0.712298326936681	0.0155084124906351	NA	TRUE	others
RGD1305938	A0A0G2JVL5	-0.69505387722112	-105570590115303	0.360652023931912	0.000413511772116108	NA	NA	others
Ndufa8	A0A0G2JVL6	425040704292694	49964447736873	-0.746037730760366	0.0340825704531718	TRUE	NA	others
Mia3	A0A0G2JVM2	176398467877407	385032493482601	-208634025605194	558000000	TRUE	NA	others
Zc3h7a	A0A0G2JVM3	-40763177664967	-372088859891715	-0.355429167579554	0.163837026723634	NA	NA	others
Paip1	A0A0G2JVP5	38170422704656	32114135066774	0.605628763788196	0.0284892883059536	NA	TRUE	others
LOC500013	A0A0G2JVT8	-14651396954725	-196383637586031	0.498696680387813	0.135759439384312	NA	NA	others
Itgb8	A0A0G2JVU1	-0.0307844811171493	0.127582102552791	-0.15836658366994	0.537429711486017	NA	NA	others
Ankrd17	A0A0G2JVW3	0.811611617476341	14324941655838	-0.620882548107457	0.00613471453392007	TRUE	NA	others
Huwe1	A0A0G2JVW5	198658386503358	184969530532838	0.136888559705208	0.172979453284834	NA	NA	others
Samd9	A0A0G2JVW6	-362273652573979	-389243984949324	0.269703323753448	0.202830701969895	NA	NA	others
LOC103694210	A0A0G2JW13	13537462274925	0.971801177123395	0.381945050369102	0.10495018635503	NA	NA	others
Spg21	A0A0G2JW14	-20795646100707	-143872428469634	-0.64084032537436	0.0311889290789639	TRUE	NA	others
Cisd3	A0A0G2JW34	0.422242306571413	103802878143062	-0.61578647485921	0.158476102424401	NA	NA	others
Map4	A0A0G2JW88	0.960298144772361	-0.379036125124872	133933426989723	0.00432338836549397	NA	TRUE	others
Mfsd6	A0A0G2JW92	-0.383218289830956	-0.58924994356263	0.206031653731674	0.297412751409736	NA	NA	others
Clint1	A0A0G2JW94	-107719003807609	-0.53849410616598	-0.538695931910111	0.0517823039497271	NA	NA	others
Xpo7	A0A0G2JWA3	160351463954306	129845405250078	0.305060587042282	0.00180934090136927	NA	NA	others
Macf1	A0A0G2JWA8	254842237810123	227004935105668	0.278373027044548	0.00609102244211335	NA	NA	others
RGD621098	A0A0G2JWC6	0.131770008777262	-0.264507389839339	0.396277398616601	0.0109552677931825	NA	NA	others
Ap3b1	A0A0G2JWD6	-0.986211811835834	-105729058973712	0.0710787779012828	0.762829683531673	NA	NA	others
Man2a2	A0A0G2JWG1	-189411191315848	0.581426475229611	-247553838838809	444000000	TRUE	NA	others
Golgb1	A0A0G2JWG6	-0.876237880769408	163848041771519	-25147182984846	361000000	TRUE	NA	others
Ncapd2	A0A0G2JWH3	-280822377080365	-31419280406839	0.333704269880244	0.163884010447132	NA	NA	others
Amer2	A0A0G2JWK6	223978929505515	143198795455418	0.807801340500972	0.000167033042472612	NA	TRUE	others
NA	A0A0G2JWL1	-295985765358186	-337762435257249	0.417766698990628	0.100027778235675	NA	NA	others
Nf1	A0A0G2JWL3	0.577207489143313	0.116425247384291	0.460782241759021	0.128477738929812	NA	NA	others
Sirt2	A0A0G2JWM2	-0.594209831866316	-106575153985603	0.471541707989712	0.0380255591038077	NA	NA	others
Foxj3	A0A0G2JWM4	-210931279349867	-196019644094116	-0.149116352557516	0.605229261822476	NA	NA	others
Brd8	A0A0G2JWN9	-152485921705928	-0.138998681290578	-13858605357687	0.00181738732791011	TRUE	NA	others
Cstf2	A0A0G2JWP1	-154833398238529	0.19688089396073	-174521487634602	0.000269801418778491	TRUE	NA	others
Nwd1	A0A0G2JWP6	-2236073656457	-266435864660279	0.428284990145788	0.0591817735746748	NA	NA	others
Gtf2h1	A0A0G2JWQ0	-129915147473882	-0.0765999199880937	-122255155475072	0.000743746593351637	TRUE	NA	others
Pex16	A0A0G2JWT6	-108658176218402	-0.108490104910466	-0.978091657273558	0.00599058194803368	TRUE	NA	others
Fam219b	A0A0G2JWV6	-307562095435191	-244157910957921	-0.634041844772705	0.364046525432671	NA	NA	others
Fam78b	A0A0G2JWW0	-43963335097354	-333008948457853	-106624402515687	0.0392045639820042	TRUE	NA	others
Stard7	A0A0G2JWY8	0.739857583024447	0.777737891815252	-0.037880308790805	0.684649759720016	NA	NA	others
Qrich1	A0A0G2JX16	-294882301079685	-237103443701417	-0.57778857378268	0.00462644620800818	TRUE	NA	others
Gmpr2	A0A0G2JX25	118764916875963	106690358167737	0.120745587082264	0.369912936984977	NA	NA	others
Atad2b	A0A0G2JX30	-202452886451643	-0.254789916683398	-176973894783303	574000000	TRUE	NA	others
Ate1	A0A0G2JX45	0.318768464001848	0.0932204696386442	0.225547994363204	0.133746018406866	NA	NA	others
Garnl3	A0A0G2JX90	0.869134759793843	0.259048266337981	0.610086493455862	0.000350241076984697	NA	TRUE	others
Amot	A0A0G2JX94	-312357658465865	-321579615637927	0.092219571720626	0.705471361455033	NA	NA	others
Chn2	A0A0G2JXD5	-0.58038697922802	-132700049569767	0.746613516469648	0.00141303295855027	NA	TRUE	others
Akt3	A0A0G2JXD7	-297718292797459	-320483740464958	0.227654476674992	0.542157838225129	NA	NA	others
Dopey2	A0A0G2JXD9	-0.496096235291422	-0.514481385302666	0.018385150011244	0.862041978219131	NA	NA	others
Tmem30a	A0A0G2JXG3	217118386629644	195755590885512	0.213627957441316	0.476535629335137	NA	NA	others
NA	A0A0G2JXG5	-0.0598486438878403	0.282338917159062	-0.342187561046903	0.0953916691807064	NA	NA	others
Snx11	A0A0G2JXH9	-0.765749301089821	-104575656528299	0.28000726419317	0.0231034794112298	NA	NA	others
Esyt1	A0A0G2JXJ7	-142210572809971	-144430475124479	0.0221990231450759	0.930584437148207	NA	NA	others
Tfdp1	A0A0G2JXN0	-179630429717465	-126016189461266	-0.536142402561998	0.00290909672467102	TRUE	NA	others
Trim46	A0A0G2JXN2	0.679896787637169	181336010438333	-113346331674616	0.000161689455651955	TRUE	NA	others
Osbpl8	A0A0G2JXN8	1708129753839	208852032107386	-0.38039056723486	0.00280209356177255	NA	NA	others
Mtmr6	A0A0G2JXT6	0.768962946488324	0.273408600940169	0.495554345548155	0.00524645630337957	NA	NA	others
Arhgef17	A0A0G2JXT9	0.103999598312848	-0.146671696933498	0.250671295246346	0.00262088524472419	NA	NA	others
Atrx	A0A0G2JXZ3	-135308544663057	119155285395292	-254463830058349	544000000	TRUE	NA	others
NA	A0A0G2JY03	376336806424139	32664455495549	0.49692251468649	0.000266552283940634	NA	NA	others
Myo18a	A0A0G2JY08	249872482325498	229541551462451	0.203309308630472	0.00251522250869008	NA	NA	others
Dclk2	A0A0G2JY17	-548862759797538	-598765403518059	0.499026437205215	0.024914871809367	NA	NA	others
Dffa	A0A0G2JY18	0.106157941639434	-0.0485581384666678	0.154716080106101	0.498918097509137	NA	NA	others
Met	A0A0G2JY19	124809871918523	0.181138572658718	106696014652651	0.0139168633040561	NA	TRUE	others
Dip2b	A0A0G2JY22	238754775585303	198538166629407	0.402166089558962	0.000168494412668782	NA	NA	others
Dnajc6	A0A0G2JY26	365740286722887	34088604972721	0.248542369956766	0.149981035326268	NA	NA	others
Aldh3a2	A0A0G2JY43	-169439218878428	-109478383952512	-0.599608349259156	0.00603526527455883	TRUE	NA	others
NA	A0A0G2JY70	-0.829497586423644	0.878924177433336	-170842176385698	1210000000	TRUE	NA	others
Eif4g3	A0A0G2JY73	102717330805454	13973025708822	-0.370129262827661	0.036666663234402	NA	NA	others
Hectd2	A0A0G2JYF3	-26520157131245	-26864460369338	0.0344303238093002	0.882910591936875	NA	NA	others
Sh2d3c	A0A0G2JYH7	-0.918794503649304	-144771676818101	0.52892226453171	0.000459744856598525	NA	TRUE	others
Lrba	A0A0G2JYI0	284429729082384	25937564759454	0.250540814878436	0.0150430018640181	NA	NA	others
NA	A0A0G2JYJ5	-336186510531879	-233021379979152	-103165130552727	0.00117970077227732	TRUE	NA	others
Ergic2	A0A0G2JYN4	-0.65300639025317	135327964948512	-200628603973829	298000000	TRUE	NA	others
Exoc6b	A0A0G2JYR1	120452899390176	0.919086582721124	0.285442411180638	0.00766949653499984	NA	NA	others
Erc1	A0A0G2JYT1	-2401603988934	-248502186465614	0.083417875722148	0.716738129214133	NA	NA	others
Rfx3	A0A0G2JYT9	-130781813393621	0.450371109373661	-175818924330987	5630000000	TRUE	NA	others
Rbfox1	A0A0G2JYU0	-300292469944099	-18552570834467	-114766761599429	0.0137913059049487	TRUE	NA	others
Astn2	A0A0G2JYU3	-0.307200896029345	0.230160392605203	-0.537361288634548	0.00340814891882401	TRUE	NA	others
Fmnl1	A0A0G2JYU6	-0.385631496609822	-0.799122372512864	0.413490875903042	0.000653871778473941	NA	NA	others
Brd4	A0A0G2JYV0	-282813271491091	-0.214909886874123	-261322282803678	541000000	TRUE	NA	others
Zcchc11	A0A0G2JZ04	-167539139564275	-180565363608606	0.13026224044331	0.180848512329219	NA	NA	others
Fmn2	A0A0G2JZ27	0.0744018945015226	-0.26791100538475	0.342312899886273	0.00213021886458337	NA	NA	others
Tmf1	A0A0G2JZ48	-208629265632086	-118395041469154	-0.902342241629322	0.00248946208213397	TRUE	NA	others
Birc6	A0A0G2JZ53	0.869128213916165	0.616136598343908	0.252991615572257	0.014026146142084	NA	NA	others
Ank2	A0A0G2JZ56	-0.0821057100639344	-0.880884405059471	0.798778694995537	0.000199022314808678	NA	TRUE	others
Fsd1l	A0A0G2JZ60	314558135217775	256922035647475	0.576360995702998	0.0031764432345771	NA	TRUE	others
Synrg	A0A0G2JZ76	0.56421663717027	0.382311255133258	0.181905382037012	0.210590926159728	NA	NA	others
Epg5	A0A0G2JZ84	237592789470298	20919417189542	0.283986175748782	0.005186349376233	NA	NA	others
RGD1306556	A0A0G2JZ88	0.0537759989042326	-0.170032062914338	0.22380806181857	0.0565732258970622	NA	NA	others
Ttc13	A0A0G2JZ94	-232872483575143	-0.256688454186465	-207203638156497	0.000371351475734177	TRUE	NA	others
Robo2	A0A0G2JZA1	178749681345373	139129898885319	0.396197824600538	0.00119871672903761	NA	NA	others
Tmem2	A0A0G2JZA7	-0.0914554684009082	-0.136143491027997	0.0446880226270887	0.764473061512623	NA	NA	others
Nav3	A0A0G2JZB7	297168537973757	237982146097781	0.591863918759756	0.000569293230938171	NA	TRUE	others
Gpm6b	A0A0G2JZB8	305365772455502	297596725546275	0.0776904690922722	0.825898486045433	NA	NA	others
Arhgef11	A0A0G2JZC6	-0.187669444322682	-0.431289458531899	0.243620014209217	0.139776898003562	NA	NA	others
Ppp2r5c	A0A0G2JZD1	25232431900531	215164753960561	0.371595650447488	0.052278006927141	NA	NA	others
Magi1	A0A0G2JZE4	-133816446961604	-135873173658311	0.0205672669670789	0.939373106268632	NA	NA	others
Arhgef40	A0A0G2JZE7	-500800265252139	-468808141104828	-0.31992124147311	0.073167020217192	NA	NA	others
Ndufaf2	A0A0G2JZF6	0.617603191864581	121556720418602	-0.59796401232144	0.100770296119961	NA	NA	others
Ncoa1	A0A0G2JZG4	-143932809309657	-0.697698347663099	-0.741629745433475	0.00451886055721655	TRUE	NA	others
Sars	A0A0G2JZG7	0.976830881109258	0.8249486285152	0.151882252594057	0.434794600391698	NA	NA	others
Cab39	A0A0G2JZH0	199837383649279	155936352798183	0.439010308510953	0.159382122491471	NA	NA	others
Pdhx	A0A0G2JZH8	285715041344587	356637120073192	-0.709220787286052	0.000202580734541756	TRUE	NA	others
Dhx57	A0A0G2JZH9	101507095364615	166075721213386	-0.645686258487708	0.000605554652593119	TRUE	NA	others
Safb	A0A0G2JZI0	-0.443178488523233	125337469662078	-169655318514401	0.019460124441614	TRUE	NA	others
Eprs	A0A0G2JZI2	250775100391904	358906637084702	-108131536692798	0.000117134158300689	TRUE	NA	others
Psmd10	A0A0G2JZI5	0.432812824758774	-0.226112193184901	0.658925017943676	0.00032363783857646	NA	TRUE	others
Nhsl1	A0A0G2JZL4	-238123736752716	-260836957039155	0.227132202864392	0.429913832918098	NA	NA	others
Ift122	A0A0G2JZL6	-0.456619106590651	-0.860460963884877	0.403841857294226	0.00447583497424747	NA	NA	others
Clasp2	A0A0G2JZM8	-372963747342412	-336082046161771	-0.368817011806408	0.170314099123514	NA	NA	others
Spg11	A0A0G2JZP7	-200925868073918	-0.90749686884757	-110176181189161	0.00198318199696953	TRUE	NA	others
Rnf11l1	A0A0G2JZP9	-165797019674048	-180291680846652	0.144946611726044	0.780083901561551	NA	NA	others
Osbpl6	A0A0G2JZR1	0.545219707603094	0.284690554755095	0.260529152847998	0.00356350624685665	NA	NA	others
Kpna6	A0A0G2JZS1	0.813262693387792	0.696873347729895	0.116389345657897	0.451126793188237	NA	NA	others
Nwd2	A0A0G2JZT1	177210053566228	140431656320486	0.367783972457424	0.126681847424152	NA	NA	others
Tmeff2	A0A0G2JZU6	0.544332084230359	0.544820516464997	-0.000488432234637903	0.997691825120535	NA	NA	others
Apc2	A0A0G2JZW4	-0.285968348487724	-0.484817428388958	0.198849079901234	0.00892305731198924	NA	NA	others
Iqsec2	A0A0G2JZX5	264434580344109	255991756321544	0.0844282402256558	0.64339383902459	NA	NA	others
Lsm14b	A0A0G2JZY0	-0.575060385202422	0.375799684339588	-0.95086006954201	0.00022859802389535	TRUE	NA	others
Reps1	A0A0G2JZY3	106381840417648	0.657093723362975	0.406724680813506	0.000292090202292505	NA	NA	others
Ctif	A0A0G2JZZ3	0.366318626683579	138023851632849	-101391988964491	780000000	TRUE	NA	others
Abr	A0A0G2JZZ7	34014585906068	295866873102538	0.442789859581428	0.024914871809367	NA	NA	others
Nsd3	A0A0G2K001	-353732432882273	-120196661084658	-233535771797615	4790000000	TRUE	NA	others
Ubxn6	A0A0G2K012	101503443624687	0.621463206403588	0.393571229843279	0.0112456348958885	NA	NA	others
Sun1	A0A0G2K016	-171078109471491	123077145796743	-294155255268233	127000000	TRUE	NA	others
Ssr1	A0A0G2K075	-101054068876804	162701423845334	-263755492722138	0.000465207397764076	TRUE	NA	others
Dennd4c	A0A0G2K089	-266536154919957	-297432148031655	0.30895993111698	0.138009620528992	NA	NA	others
Tmem184b	A0A0G2K0C2	-183447040122982	-161720219676543	-0.217268204464386	0.210081271631632	NA	NA	others
Osbpl7	A0A0G2K0D5	-0.458270326685775	-0.81332566038645	0.355055333700676	0.000454340277987872	NA	NA	others
Ddx56	A0A0G2K0E0	-416320019013902	-16145627175908	-254863747254822	314000000	TRUE	NA	others
Lrp6	A0A0G2K0H3	-386919020652364	-359520659837553	-0.27398360814811	0.100313859215926	NA	NA	others
Spata5	A0A0G2K0I1	-198592381580879	-184125222618544	-0.144671589623348	0.373385148302197	NA	NA	RBF
Supt6h	A0A0G2K0J0	-1140068807415	0.605942399572031	-174601120698703	4270000000	TRUE	NA	others
Cacna2d2	A0A0G2K0J2	0.415143382457155	0.0393437357538944	0.37579964670326	0.130082453515412	NA	NA	others
Nipbl	A0A0G2K0J4	-210780199749414	-0.372417722129068	-173538427536507	447000	TRUE	NA	others
Ctdp1	A0A0G2K0J7	-309213835892616	-246422522589783	-0.627913133028328	0.00967197246396321	TRUE	NA	others
Nprl3	A0A0G2K0K3	-247279421922286	-279609875475595	0.323304535533083	0.0536649290022225	NA	NA	others
Ralgapb	A0A0G2K0K8	0.322859642310343	-0.322491853285329	0.645351495595671	0.0147330030621845	NA	TRUE	others
Ncam1	A0A0G2K0M8	540186745242636	473611386019057	0.665753592235796	0.000922817008260194	NA	TRUE	others
Trip4	A0A0G2K0P5	-0.756948876073862	-100964513571563	0.252696259641763	0.0435174342521101	NA	NA	others
Rap1gap2	A0A0G2K0S7	133500845460745	0.683336629911538	0.651671824695916	0.0021351196174598	NA	TRUE	others
Bpnt1	A0A0G2K0V3	0.534165972983714	0.215929805764118	0.318236167219597	0.320718675411308	NA	NA	others
Pcm1	A0A0G2K0X1	-0.720345151680201	-0.255201546015579	-0.465143605664622	0.0133127293552708	NA	NA	others
Igf2bp3	A0A0G2K0Y2	-304054793923588	-186452306133735	-117602487789854	0.0016226249325608	TRUE	NA	others
Nop14	A0A0G2K0Z9	-371798189436853	-196201901892929	-175596287543924	0.000601012568842802	TRUE	NA	others
Kbtbd4	A0A0G2K102	-523527560418202	-461433443877988	-0.620941165402138	0.0221401960809083	TRUE	NA	others
Fmnl2	A0A0G2K132	325248821579994	312298277531123	0.12950544048871	0.216328249906402	NA	NA	others
Grk3	A0A0G2K145	-138311504315341	-170949007665663	0.32637503350322	0.105248573724436	NA	NA	others
Scrn3	A0A0G2K189	0.428198490592358	-0.0682254340706487	0.496423924663007	0.0118870731023663	NA	NA	others
Zfp706	A0A0G2K1A1	-0.353049650852622	-0.835833018514136	0.482783367661514	0.443054722026925	NA	NA	others
Nol11	A0A0G2K1A9	-34279232946544	-104529868035521	-238262461429919	983000000	TRUE	NA	others
Rbfa	A0A0G2K1B0	-0.701866358879474	-0.520376616693437	-0.181489742186037	0.443244040354001	NA	NA	others
Nf1x	A0A0G2K1B6	-241323375333206	0.322453544401235	-273568729773329	202000000	TRUE	NA	others
Rap1gds1	A0A0G2K1D2	414151980004484	37104321190725	0.431087680972338	0.108306473584097	NA	NA	others
Itga5	A0A0G2K1E2	-174848295341993	-166649709644062	-0.0819858569793079	0.711481833112686	NA	NA	others
Sympk	A0A0G2K1E5	-214495203018917	0.428682418439918	-257363444862908	242000000	TRUE	NA	others
Slc41a3	A0A0G2K1G1	-201645224422479	-107017442174808	-0.946277822476711	0.00775768390821857	TRUE	NA	others
Slc7a14	A0A0G2K1G8	-0.795891404409537	-0.912708816592824	0.116817412183288	0.435725934011679	NA	NA	others
Fxyd6	A0A0G2K1I7	-173486463889867	-242740302131868	0.69253838242001	0.0477567387790836	NA	TRUE	others
Tia1	A0A0G2K1I8	-215063713200401	-0.301730453221281	-184890667878273	64800000	TRUE	NA	others
Tnc	A0A0G2K1L0	-232633402726521	-242361825070952	0.0972842234443059	0.86073007617495	NA	NA	others
Reps2	A0A0G2K1L4	-0.1379719389195	-0.488434131933021	0.350462193013521	0.00727969521399837	NA	NA	others
Basp1	A0A0G2K1L8	110048029330359	-21910215133992	329150180670279	0.0437319449393289	NA	TRUE	others
RGD1309079	A0A0G2K1M5	-200714778626712	-0.542900037132516	-14642477491346	0.00382549971208242	TRUE	NA	others
Ano6	A0A0G2K1M7	-115706138333678	-0.939592019749201	-0.217469363587578	0.387247324457352	NA	NA	others
Mtmr7	A0A0G2K1P1	159232636562959	121793737348686	0.374388992142734	0.00775768390821857	NA	NA	others
Triobp	A0A0G2K1P8	-187199919633093	-212816593530833	0.2561667389774	0.0915371166195049	NA	NA	others
Shprh	A0A0G2K1Q2	-23795067889325	-133073941493041	-104876737400209	0.00903717973870634	TRUE	NA	others
Abca3	A0A0G2K1Q8	-0.0862833158790268	0.462365482863395	-0.548648798742422	0.000594328829902373	TRUE	NA	others
Bcl7a	A0A0G2K1R2	-319041098939121	-100566504672175	-218474594266946	0.0163867974163816	TRUE	NA	others
Me1	A0A0G2K1S6	147774610705348	131728321873026	0.160462888323217	0.640531794435125	NA	NA	others
Irgq	A0A0G2K1U9	252405366889182	193392726417487	0.590126404716952	0.0402851525010696	NA	TRUE	others
Tsen15	A0A0G2K1V3	-267856229999936	-268973691925939	0.0111746192600339	0.98408139577035	NA	NA	others
Rab11fip5	A0A0G2K1W1	114883816303647	110845028879816	0.0403878742383101	0.457730981679658	NA	NA	others
Sptan1	A0A0G2K1Y8	63127514143803	615004926168462	0.162702152695678	0.0472369675127588	NA	NA	others
Arhgap12	A0A0G2K1Z2	-0.283869238979829	-0.470257268396883	0.186388029417054	0.050005406943145	NA	NA	others
Hm13	A0A0G2K1Z9	123614127624474	183416586009414	-0.598024583849398	0.00826982532229447	TRUE	NA	others
Zc3h7b	A0A0G2K214	0.0106967088394896	0.638738934429611	-0.628042225590121	0.000387125484530751	TRUE	NA	others
Fchsd2	A0A0G2K219	-0.548219800585349	-0.844251579385784	0.296031778800435	0.00182168279676937	NA	NA	others
Iars2	A0A0G2K261	258815372244097	319170978976361	-0.603556067322642	0.000101613625184985	TRUE	NA	others
Phc3	A0A0G2K2B0	-280937747698516	-0.409580477615579	-239979699936958	1230000000	TRUE	NA	others
Ncor1	A0A0G2K2B4	0.0362065846818076	0.853424981705586	-0.817218397023779	0.00297578746184497	TRUE	NA	others
Asph	A0A0G2K2B5	0.271678435683124	169399404978338	-142231561410026	56600000	TRUE	NA	others
Srsf12	A0A0G2K2F4	-240061876677259	0.962092937246647	-336271170401923	9290000000	TRUE	NA	others
NA	A0A0G2K2F6	251307248236429	335575427739353	-0.84268179502924	0.0640564480407684	NA	NA	others
Dock9	A0A0G2K2I6	-375007565615684	-405403642136422	0.303960765207377	0.493266649489194	NA	NA	others
Srrm2	A0A0G2K2M9	-0.671336016263619	194739406949727	-261873008576089	31300000	TRUE	NA	others
Tjp1	A0A0G2K2P5	0.987172571549138	0.832452866089742	0.154719705459397	0.0150148304909934	NA	NA	others
Miga1	A0A0G2K2T2	-0.157680999966241	0.33904070320832	-0.496721703174561	0.0012738717214393	NA	NA	others
Fgd3	A0A0G2K2U9	-271522352892491	-31152338059886	0.400010277063682	0.00121450918310613	NA	NA	others
Usp31	A0A0G2K2V3	-0.294357631042782	-0.749241348596461	0.454883717553679	0.051960875853921	NA	NA	others
Exoc1	A0A0G2K2V5	1653928290286	131294229371079	0.340985996575214	0.0022154533569547	NA	NA	others
Wnk3	A0A0G2K2Y2	-0.368639806672522	-0.877985937048478	0.509346130375956	0.000998769933355895	NA	TRUE	others
Eml4	A0A0G2K2Z0	166136386539676	128223182053625	0.379132044860516	0.00177905779044906	NA	NA	others
Slc25a15	A0A0G2K309	-236690171848297	-215482152548864	-0.212080192994328	0.160454304560606	NA	NA	others
Fhl1	A0A0G2K338	-318291265348087	-254294670200914	-0.63996595147173	0.0161213472400219	TRUE	NA	others
Pik3ca	A0A0G2K344	-0.276004605761604	-0.449019116692562	0.173014510930958	0.299733479744196	NA	NA	others
Napg	A0A0G2K350	358817872262077	334390073855655	0.244277984064226	0.236843583323601	NA	NA	others
Unc119b	A0A0G2K351	-0.441706529213122	-102240783236219	0.580701303149065	8060000000	NA	TRUE	others
Rps6ka5	A0A0G2K366	-0.798900010215745	0.0989075470761641	-0.897807557291909	0.00744074341212118	TRUE	NA	others
Wnk1	A0A0G2K3A0	-575896308372832	-61945531032289	0.435590019500575	0.00783390284292342	NA	NA	others
Grb14	A0A0G2K3B0	-146981296022625	-192600042174146	0.456187461515217	0.468457064471071	NA	NA	others
Tmem132b	A0A0G2K3D9	-0.749808506018548	-0.899920478624747	0.150111972606199	0.212566313363904	NA	NA	others
RGD1565059	A0A0G2K3F1	-236346067775593	-258902941902028	0.225568741264348	0.502704214442739	NA	NA	others
Ap5s1	A0A0G2K3F6	-0.366987754825898	0.234980905968489	-0.601968660794387	0.2239781867566	NA	NA	others
Dock7	A0A0G2K3H2	228881452382794	233264359688968	-0.0438290730617359	0.519672442444864	NA	NA	others
Epb41l4b	A0A0G2K3H4	-227572622481076	-244717719900637	0.171450974195608	0.411616300393133	NA	NA	others
Sin3a	A0A0G2K3H5	-245015261535418	0.133631266768878	-258378388212306	429000000	TRUE	NA	others
Sphkap	A0A0G2K3J4	-0.897580742375291	0.203815718749416	-110139646112471	0.0071196407816375	TRUE	NA	others
NA	A0A0G2K3L0	-133813083302101	-127346097811583	-0.0646698549051825	0.782294666708643	NA	NA	others
Wdfy1	A0A0G2K3L8	182225152583502	21898907218519	-0.367639196016878	0.0168261276587588	NA	NA	others
Atp11b	A0A0G2K3P7	-159819149745626	-154957953279918	-0.0486119646570859	0.800409939003181	NA	NA	others
Nrcam	A0A0G2K3Q5	0.907412004708571	0.693438673797763	0.213973330910808	0.227389914708693	NA	NA	others
Map3k4	A0A0G2K3R1	-0.156310982089855	-0.601866607470549	0.445555625380693	0.0373130642214403	NA	NA	others
Ogt	A0A0G2K3V4	-0.621695189417069	-0.637255359879983	0.0155601704629141	0.907584978956445	NA	NA	others
Vwa8	A0A0G2K3W1	-0.734543284331555	-0.395870832564068	-0.338672451767487	0.0300239512073574	NA	NA	others
Cpeb4	A0A0G2K3Y6	-0.589892961355684	0.886479360212109	-147637232156779	1770000000	TRUE	NA	RBP
Patz1	A0A0G2K420	-185477429119184	-161649304327566	-0.238281247916171	0.313916635029052	NA	NA	others
Ivns1abp	A0A0G2K427	-0.0281746832091194	-0.203837932164642	0.175663248955522	0.301197963552758	NA	NA	others
Dnajc7	A0A0G2K435	0.797257270223409	103733820798951	-0.240080937766101	0.0333969057489912	NA	NA	others
Amfr	A0A0G2K437	-0.614698775480883	0.375367005696882	-0.990065781177765	0.000150535691864552	TRUE	NA	others
Mtch2	A0A0G2K459	480842911984175	507310539488983	-0.264676275048077	0.04636930228176	NA	NA	others
Itga2	A0A0G2K470	-18692502288183	-201286661817544	0.143616389357144	0.462037277028806	NA	NA	others
Cyfip1	A0A0G2K472	439578981230833	416330205632203	0.232487755986302	0.0559720753444255	NA	NA	others
Dguok	A0A0G2K478	-0.351742438511577	0.134131488765946	-0.485873927277522	0.16348362113663	NA	NA	others
Tnik	A0A0G2K490	359634196118105	314362803096554	0.45271393021551	0.00508535015447337	NA	NA	others
Rab11fip5	A0A0G2K4A0	0.869180275752557	0.89587361827333	-0.026693342520773	0.856502099203766	NA	NA	others
Lmbr1	A0A0G2K4B6	-356819199127563	-218554412807566	-138264786319997	0.00352742741403884	TRUE	NA	others
NA	A0A0G2K4D5	-163444393515274	-21782350910425	0.543791155889762	0.138482230894089	NA	NA	others
Rai1	A0A0G2K4G0	-23140521418319	-0.413973454798125	-190007868703377	0.000144161461569746	TRUE	NA	others
Adgra1	A0A0G2K4I3	-180512194145511	-200289183278545	0.197769891330347	0.274235093256558	NA	NA	others
Acot3	A0A0G2K4M8	-190364707544849	-173569543266454	-0.167951642783941	0.660372468425173	NA	NA	others
Ppp1r12c	A0A0G2K4R1	0.509478648218389	-0.226038174503135	0.735516822721523	0.00149128784952025	NA	TRUE	others
Pop1	A0A0G2K4R5	-289944167118718	-122788641655861	-167155525462857	0.000196577674960514	TRUE	NA	others
Acap2	A0A0G2K4T3	-144946271704959	-161892227255107	0.169459555501478	0.363023954793077	NA	NA	others
Mipep	A0A0G2K4T8	-0.0497848061740613	0.291039228569852	-0.340824034743913	0.0401324139635645	NA	NA	others
Mtus2	A0A0G2K4U7	-0.921371468645038	-134379531488669	0.422423846241655	0.0306895988133478	NA	NA	others
Npnt	A0A0G2K500	-366516911779049	-295365543936934	-0.711513678421153	0.0404366733511014	TRUE	NA	others
Cpeb2	A0A0G2K520	-184383449471275	-0.947109882715357	-0.896724611997393	0.00404155769684573	TRUE	NA	RBP
Stx16	A0A0G2K528	0.681698315892287	101194639466915	-0.33024807877686	0.180927179107853	NA	NA	others
C2cd5	A0A0G2K543	0.803428021054382	0.678350346951807	0.125077674102575	0.200918140950979	NA	NA	others
Akap9	A0A0G2K548	-111141389978743	0.128646722048416	-124006062183585	0.0043353622596349	TRUE	NA	others
Adam10	A0A0G2K562	0.446314241721048	0.657000668878693	-0.210686427157644	0.124670175683683	NA	NA	others
Mtap	A0A0G2K583	0.7587199855357	0.505036939822729	0.253683045712971	0.0183417702342519	NA	NA	others
Spast	A0A0G2K590	0.534205553220832	-0.354472791420709	0.888678344641541	0.00126641471029592	NA	TRUE	others
Exosc8	A0A0G2K5A0	-187022198099747	-0.399321558247789	-147090042274968	252000000	TRUE	NA	others
Map1a	A0A0G2K5C6	160415994688189	12797620863441	0.324397860537784	0.448805481025798	NA	NA	others
Arhgap26	A0A0G2K5D5	0.663373103922317	0.571596758281025	0.091776345641292	0.572927062200297	NA	NA	others
Specc1	A0A0G2K5D7	-147127809980479	-145436449939608	-0.016913600408706	0.918031669530844	NA	NA	others
Kdm4a	A0A0G2K5I7	-205116092918505	-145392612327221	-0.597234805912838	0.0439128105897001	TRUE	NA	others
Ano8	A0A0G2K5K1	135265813457187	183985393546804	-0.487195800896168	0.0115462242594103	NA	NA	others
LOC100911440	A0A0G2K5L2	156456767423513	218086357899336	-0.616295904758236	0.0497083639423871	TRUE	NA	others
Prr12	A0A0G2K5M6	-404156445104157	-23751126940697	-166645175697188	0.0116769914751546	TRUE	NA	others
Acap3	A0A0G2K5N8	0.26319732659982	-0.341916028648656	0.605113355248476	0.0012738717214393	NA	TRUE	others
Pcca	A0A0G2K5P9	-0.322485544484778	0.387973040656215	-0.710458585140992	0.00191992702475435	TRUE	NA	others
Actn4	A0A0G2K5U9	364556910412995	316418651200273	0.481382592127214	0.016010243474677	NA	NA	others
Lyst	A0A0G2K5V4	-284996246760453	-329402505344911	0.44406258584458	0.0174222360117393	NA	NA	others
Dapk1	A0A0G2K5V8	0.257498324833544	0.165633340214099	0.0918649846194443	0.225662792343249	NA	NA	others
Ntrk2	A0A0G2K5X6	-490448355880677	-489981911975528	-0.00466443905148939	0.975958987378673	NA	NA	others
Noa1	A0A0G2K602	-119135797582646	-0.895154330035379	-0.296203645791085	0.0258819181337623	NA	NA	others
Large1	A0A0G2K618	-15200337725801	0.673327897062614	-219336166964271	105000000	TRUE	NA	others
Cul9	A0A0G2K652	-0.591629476927428	-0.663852515902728	0.0722230389753002	0.398433769902964	NA	NA	others
Hist1h1c	A0A0G2K654	43278657582486	54701681603969	-11423024021483	0.018636936786558	TRUE	NA	others
Sptbn4	A0A0G2K677	145667321255893	202519772101079	-0.56852450845186	0.000176918947708125	TRUE	NA	others
Rufy3	A0A0G2K6A9	-261365881946145	-212667706695773	-0.486981752503718	0.124956814815276	NA	NA	others
Kdm6a	A0A0G2K6D0	-513768407200542	-423507398211717	-0.902610089888244	0.0004186125740074	TRUE	NA	others
Pitrm1	A0A0G2K6D5	115755386559998	171306675731891	-0.555512891718932	0.000183218092895933	TRUE	NA	others
Csmd2	A0A0G2K6F2	0.957949520800729	0.786644759943231	0.171304760857497	0.287506733782911	NA	NA	others
Apmap	A0A0G2K6G2	-122831930685833	-0.134859599972986	-109345970688534	0.0236024269445212	TRUE	NA	others
Kdm5b	A0A0G2K6G9	-336926159364269	-110673109402803	-226253049961465	100000000	TRUE	NA	others
Aph1a	A0A0G2K6H8	-165698518016346	-118542851172008	-0.471556668443386	0.00430911881310545	NA	NA	others
Dennd1a	A0A0G2K6J1	0.412852794484281	0.00805412529424456	0.404798669190036	0.00334409434561548	NA	NA	others
Myl6	A0A0G2K6J5	128723083994124	109461135437982	0.192619485561416	0.613011448188713	NA	NA	others
Ipo8	A0A0G2K6J6	-296389976957128	-288716170468839	-0.0767380648828939	0.563833364306606	NA	NA	others
Depdc5	A0A0G2K6M8	-144481009989856	-159978678295936	0.154976683060794	0.266665074551043	NA	NA	others
Commd4	A0A0G2K6N9	0.264321624650131	0.148604814534202	0.115716810115929	0.768268312782189	NA	NA	others
Mfsd4a	A0A0G2K6P5	0.314465460916411	-0.271847475522249	0.58631293643866	0.0236341102942191	NA	TRUE	others
Ehbp1l1	A0A0G2K6R8	-369995961925205	-356356166876201	-0.136397950490038	0.530522785438916	NA	NA	others
Setd1a	A0A0G2K6T6	-242944158088939	-17975181361396	-0.631923444749784	0.00189576246913756	TRUE	NA	others
Pcdh1	A0A0G2K6T9	35228078843505	299349048297973	0.529317401370778	0.00292749239257443	NA	TRUE	others
Plekha7	A0A0G2K6Z8	-282032626781313	-287965462684836	0.0593283590352343	0.632260436917141	NA	NA	others
Cables2	A0A0G2K716	-188200706696946	-17348194439873	-0.14718762298216	0.264986128050812	NA	NA	others
Cnot2	A0A0G2K717	-0.228940915999363	0.707413179277007	-0.93635409527637	1540000000	TRUE	NA	others
Ddx3x	A0A0G2K719	18619458206612	329681108147563	-143486526081443	1500000000	TRUE	NA	RBP
Cdh4	A0A0G2K728	0.604945955076648	0.020188808987738	0.58475714608891	0.0061921452090847	NA	TRUE	others
Pusl1	A0A0G2K730	-184131129579696	-183253933454079	-0.0087719612561743	0.965184841867826	NA	NA	others
Samd1	A0A0G2K745	-36480142412801	-162041135539456	-202760288588554	447000	TRUE	NA	others
Cul2	A0A0G2K761	306134822403989	277946338472836	0.28188483931153	0.00612725822216458	NA	NA	others
Rhot1	A0A0G2K777	217862895159734	245851737763994	-0.2798884260426	0.0157300996414926	NA	NA	others
Ppfibp1	A0A0G2K781	-217529760879433	-236948939383202	0.194191785037694	0.129614021596738	NA	NA	others
Dysf	A0A0G2K7B6	-306792296774006	-253703164572812	-0.530891322011946	0.0857756294925931	NA	NA	others
Csnk1g1	A0A0G2K7C4	-0.640871898735192	-1118370239902	0.477498341166803	0.0243959755215753	NA	NA	others
Nars2	A0A0G2K7D7	-0.407313485505961	0.0923916238503629	-0.499705109356324	0.00367696491165396	NA	NA	others
Agfg2	A0A0G2K7G2	112496365947049	0.596482336752054	0.528481322718435	0.0280684752004621	NA	TRUE	others
Tmem237	A0A0G2K7G5	-37058286265419	-389792752017638	0.192098893634478	0.161329766454227	NA	NA	others
2008-09-01	A0A0G2K7G7	0.189302383322614	-0.586426490617815	0.775728873940429	0.0168741824144216	NA	TRUE	others
Arap2	A0A0G2K7I9	-348152083566441	-404804436697912	0.566523531314716	0.00220319913668792	NA	TRUE	others
Mrps10	A0A0G2K7L0	-0.063324960235626	0.343508920302433	-0.406833880538059	0.397826751619796	NA	NA	others
Igsf3	A0A0G2K7L2	248718896852029	253445508965009	-0.047266121129792	0.706759225111343	NA	NA	others
NA	A0A0G2K7M1	-128915650959161	-205554151263203	0.766385003040421	0.0289762064376592	NA	TRUE	others
Rad23a	A0A0G2K7M2	-0.814459074923014	-170510506519114	0.890645990268124	0.00128188865215814	NA	TRUE	others
NA	A0A0G2K7N7	-16934136778176	-0.435390660848539	-125802301696906	0.00244170309177921	TRUE	NA	others
Bptf	A0A0G2K7N8	-218306559893646	-105593973171432	-112712586722215	4270000000	TRUE	NA	others
Arhgap5	A0A0G2K7N9	0.8290134394626	0.49125663559956	0.33775680386304	0.0266498340429084	NA	NA	others
Phf14	A0A0G2K7P2	-200710807031952	100014142030865	-300724949062817	277000000	TRUE	NA	others
Ints6	A0A0G2K7S2	-1666646084987	0.616795460268622	-228344154525562	4920000000	TRUE	NA	others
Nup155	A0A0G2K7T6	-21991519237599	-0.343481907534942	-185567001622496	2620000000	TRUE	NA	others
Map4k4	A0A0G2K7W4	259504495707882	228094073362674	0.314104223452082	0.000604785423930759	NA	NA	others
Ahsa2	A0A0G2K7W5	-0.222407663969685	-0.47556012727396	0.253152463304274	0.208312388162668	NA	NA	others
Oxr1	A0A0G2K7Y2	-114236038063908	-160871624985772	0.466355869218642	0.0106055948559082	NA	NA	others
Asap2	A0A0G2K808	0.629523028481845	0.0108010755306124	0.618721952951233	0.000597864163096761	NA	TRUE	others
Agap1	A0A0G2K847	228152250852881	186014921262747	0.421373295901336	0.0061304725685808	NA	NA	others
Kifc2	A0A0G2K857	-0.94367091350445	-121304578686677	0.269374873362323	0.241033599422205	NA	NA	others
Arhgef12	A0A0G2K860	122194923115536	0.861618508302707	0.360330722852655	0.00714120884191078	NA	NA	others
Tpd52	A0A0G2K865	104267087844707	0.35135760009021	0.691313278356861	0.0725467390330568	NA	NA	others
Exoc2	A0A0G2K888	-191817924030622	-232338924997296	0.40521000966674	0.0529431707091023	NA	NA	others
NA	A0A0G2K8A9	-211379275957529	-103499476141902	-107879799815627	0.000300254454041446	TRUE	NA	others
Mospd2	A0A0G2K8D1	-0.484523045494551	0.385074327850178	-0.869597373344729	149000000	TRUE	NA	others
Sh3bgrl2	A0A0G2K8I0	132745824129435	0.904693802493458	0.422764438800887	0.0116769914751546	NA	NA	others
Mrps28	A0A0G2K8L9	0.0109310182255448	0.816370829123422	-0.805439810897877	0.248371630439446	NA	NA	others
Tpd52l1	A0A0G2K8M7	-0.456104940233291	-131861775023826	0.862512810004967	0.000348126577822077	NA	TRUE	others
Ankmy2	A0A0G2K8N6	172431962796474	153345610714687	0.190863520817872	0.0425635209757224	NA	NA	others
Nek9	A0A0G2K8N9	-124560001468827	-164782026674296	0.40222025205469	0.00892305731198924	NA	NA	others
Nedd4	A0A0G2K8P3	280834087770018	24296354606001	0.378705417100082	0.00601017514274823	NA	NA	others
Lsm2	A0A0G2K8Q7	0.63021734210989	158459204293164	-0.95437470082175	0.00430243747814571	TRUE	NA	others
Lmo7	A0A0G2K8R3	0.432709369143777	0.419645853505725	0.0130635156380526	0.940808222495064	NA	NA	others
Pid1	A0A0G2K8X3	-137072606003293	-132396390272031	-0.046762157312618	0.719287784230395	NA	NA	others
Sltm	A0A0G2K904	-0.930637617706537	218995982230326	-312059744000979	172000000	TRUE	NA	others
Ankhd1	A0A0G2K916	-351590712503835	-300706850786641	-0.50883861717194	0.0390809637351208	TRUE	NA	others
Spock2	A0A0G2K946	-0.215998388859649	0.921990984259027	-113798937311868	732000000	TRUE	NA	others
Dpf2	A0A0G2K948	-180329115413605	-0.307533625975984	-149575752816007	0.000947681765976283	TRUE	NA	others
Zfp704	A0A0G2K951	-181005114801042	-152252924125931	-0.287521906751106	0.178275645947634	NA	NA	others
Usp32	A0A0G2K952	132302961267251	0.819676667713376	0.503352944959132	0.00115812909400951	NA	TRUE	others
Sdk2	A0A0G2K999	0.734016609212823	0.449054433499297	0.284962175713526	0.0146132888428275	NA	NA	others
Fbxo41	A0A0G2K9A9	236842298068138	213908255706198	0.229340423619398	0.00011893691095625	NA	NA	others
Mrpl15	A0A0G2K9B4	0.785945514215684	133252050130637	-0.546574987090684	0.0241220823192217	TRUE	NA	others
Phkb	A0A0G2K9C8	-0.268532551477343	-0.799295520514577	0.530762969037234	0.00285619193529494	NA	TRUE	others
Cc2d2a	A0A0G2K9D9	-178777271387097	-176126497586349	-0.0265077380074816	0.924941746356533	NA	NA	others
Lars2	A0A0G2K9E5	103837620241834	142317728462679	-0.384801082208448	0.00195763788425758	NA	NA	others
Nemf	A0A0G2K9F2	-0.568749144497091	0.174369062443284	-0.743118206940375	0.00012068833406871	TRUE	NA	others
Stag1	A0A0G2K9G6	-381044207855222	-231770462614659	-149273745240563	3950000000	TRUE	NA	others
Dnajb5	A0A0G2K9H9	0.266055823310928	0.211356032560069	0.0546997907508596	0.645699318159187	NA	NA	others
Tanc2	A0A0G2K9J0	16807905868562	127726993247831	0.403520654377884	0.00685044371828309	NA	NA	others
Atp6v1h	A0A0G2K9J2	44489853196417	415709765315214	0.291887666489568	0.0762405582743667	NA	NA	others
Tbc1d9	A0A0G2K9K0	-0.759585025922117	-0.97442982354566	0.214844797623543	0.00575034658990182	NA	NA	others
Tom1l2	A0A0G2K9L2	345550192547031	321392497477633	0.241576950693974	0.0496884089642367	NA	NA	others
Mdn1	A0A0G2K9L9	-12587050904101	0.17256463637945	-143126972678955	0.000218265717688064	TRUE	NA	RBF
Wdfy3	A0A0G2K9M4	155811688369652	120451901495698	0.35359786873954	0.0142973147468547	NA	NA	others
Tbc1d8b	A0A0G2K9M5	-19837915771164	-234528919251209	0.361497615395688	0.128875377843275	NA	NA	others
Ddx3	A0A0G2K9N3	-420930252277854	-283811827596294	-13711842468156	0.0599462460440258	NA	NA	others
Cog5	A0A0G2K9P5	180814837805369	197047086114846	-0.16232248309477	0.162927266404694	NA	NA	others
Tbck	A0A0G2K9Q0	0.383393776200367	-0.0842478861882534	0.46764166238862	0.00189333509714613	NA	NA	others
Naa25	A0A0G2K9Q3	-0.969705492914923	-0.763994695551945	-0.205710797362978	0.378550845268794	NA	NA	others
Zswim8	A0A0G2K9R0	-103178896693614	-126981801197209	0.238029045035951	0.0497121488859557	NA	NA	others
Psme4	A0A0G2K9R9	147873021120201	122355702025305	0.255173190948962	0.0185563828623037	NA	NA	others
Socs7	A0A0G2K9S1	-32098873812944	-305165830161221	-0.158229079682186	0.548542729032276	NA	NA	others
Myo5a	A0A0G2K9S4	345247434498813	326803281432176	0.184441530666366	0.00187010105967059	NA	NA	others
Itch	A0A0G2K9T1	-0.0803603484459083	-0.286703240499431	0.206342892053523	0.196771101158196	NA	NA	others
Macf1	A0A0G2K9T4	-0.0406875174621696	-0.0911458606603626	0.050458343198193	0.847062496205246	NA	NA	others
Tars	A0A0G2K9V6	171086564091619	148502111261326	0.225844528302928	0.134455256142239	NA	NA	others
Zfp326	A0A0G2K9Y9	-193252254422197	183544026781368	-376796281203565	100000000	TRUE	NA	others
Prex2	A0A0G2KA11	-0.381974742620121	-0.94153400507897	0.559559262458849	0.0418820430003625	NA	TRUE	others
Clec16a	A0A0G2KA14	531765859901941	483801750341954	0.479641095599868	0.00146019171996544	NA	NA	others
Madd	A0A0G2KA27	0.416425608644373	-0.197896677044796	0.614322285689169	0.000465207694312297	NA	TRUE	others
Nectin2	A0A0G2KA71	219579898281298	2199317213143	-0.00351823033002008	0.980909459067236	NA	NA	others
Soga1	A0A0G2KA88	-0.399202381907327	-0.138420213706715	-0.260782168200613	0.00827408753337851	NA	NA	others
Psat1	A0A0G2KAC0	195403002214818	128793159278258	0.6660984293656	0.0240459349335484	NA	TRUE	others
Miga2	A0A0G2KAE6	-0.0103110932943252	0.488297836940739	-0.498608930235064	0.000371640274327557	NA	NA	others
Ranbp17	A0A0G2KAF6	-421309087273278	-44871150376513	0.274024164918522	0.28382079173606	NA	NA	others
Phf2	A0A0G2KAI2	-100216237250891	0.815106374686869	-181726874719578	452000000	TRUE	NA	others
Drg2	A0A0G2KAI8	23685713156673	185962797361857	0.508943342048728	0.000207309068338903	NA	TRUE	others
Mff	A0A0G2KAL9	0.95304488914068	133204165411572	-0.378996764975038	0.222979800199677	NA	NA	others
Fscn1	A0A0G2KAM4	343129567240255	17185562491046	171273942329794	0.0921398016628612	NA	NA	others
Gls	A0A0G2KAN7	0.169625020663945	0.686763653930799	-0.517138633266855	0.00340913230548622	TRUE	NA	others
Wnk2	A0A0G2KAS8	-179664612742922	-242734141571253	0.630695288283316	0.0279456209967081	NA	TRUE	others
Rpa1	A0A0G2KAT3	-0.781397050170816	-0.29258641093003	-0.488810639240786	0.0205752694540775	NA	NA	others
RGD1305455	A0A0G2KAX2	0.913897298393601	0.786655120537367	0.127242177856234	0.163119796122409	NA	NA	others
Hnrnpdl	A0A0G2KAZ7	-114436103147357	187525794755639	-301961897902996	502000000	TRUE	NA	others
Map7	A0A0G2KB52	-150413450340539	-161150585715888	0.107371353753488	0.333468596689474	NA	NA	others
Rps6kc1	A0A0G2KB60	-0.626648386982793	-0.619825814159474	-0.00682257282331966	0.956264470735791	NA	NA	others
Ppp1r13b	A0A0G2KB61	125249736156381	0.642903104834971	0.609594256728835	0.000144637071999659	NA	TRUE	others
LOC100910996	A0A0G2KB69	-117446406285182	-171595867524589	0.541494612394075	0.283501165870525	NA	NA	others
Rif1	A0A0G2KB73	-256215624615923	-170139530027444	-0.860760945884789	0.00259867395880325	TRUE	NA	others
Dip2a	A0A0G2KB74	41673114173904	373760081790415	0.429710599486252	0.00151951078898872	NA	NA	others
Dclk1	A0A0G2KB92	675151356185864	625333970197569	0.498173859882952	0.00117019364735625	NA	NA	others
Skiv2l	A0A0G2QC02	0.56083709191792	0.232215355099651	0.328621736818269	0.00563429916495733	NA	NA	others
Pls1	A0A0G2QC04	-0.184567900943705	-0.723493163071163	0.538925262127458	0.0621998770558963	NA	NA	others
Arhgef7	A0A0G2QC21	154794005976759	0.99959193471066	0.548348125056932	0.000611868261798508	NA	TRUE	others
Paxx	A0A0G2QC22	-315965962572323	-320824992755352	0.048590301830286	0.853128237512801	NA	NA	others
Ptpn5	A0A0G2QC31	-118260143244083	-145636283026465	0.273761397823821	0.690914417336661	NA	NA	others
Atg4b	A0A0G2QC33	0.42933140403348	-0.136792606535128	0.566124010568608	1650000000	NA	TRUE	others
Txlng	A0A0G2QC39	-42793448074156	-421466236233742	-0.0646824450781782	0.581727785259155	NA	NA	others
Mkrn1	A0A0G2QC40	-0.965714233339192	-0.852641113190161	-0.113073120149031	0.236257177270439	NA	NA	others
Rabl2	A0A0G2QC52	-0.0537868782259885	-0.310117037462268	0.25633015923628	0.0727366256282387	NA	NA	others
Eps15l1	A0A0G2QC53	-107851056808301	-161593789478259	0.537427326699579	0.0597067378649813	NA	NA	others
Wdr34	A0A0G2QC64	-133025638678975	-15496246302198	0.219368243430054	0.0707424370717126	NA	NA	others
Anapc5	A0A0H2UH97	-35220550434819	-234893856138844	-117311648209346	0.132726578752681	NA	NA	others
Slc4a4	A0A0H2UHB7	0.777345834916072	0.878187043481918	-0.100841208565846	0.673575303413948	NA	NA	others
Ablim2	A0A0H2UHF9	0.545113638475175	0.732100166442883	-0.186986527967709	0.236066393868669	NA	NA	others
Zfr	A0A0H2UHJ5	-141774126998512	127806481730535	-269580608729047	4100000000	TRUE	NA	others
Dbn1	A0A0H2UHL9	181020944319901	17321643260539	0.07804511714511	0.82673709579732	NA	NA	others
Vps28	A0A0H2UHM0	133377871645677	160334892657919	-0.269570210122413	0.708396613151835	NA	NA	others
Bles03	A0A0H2UHS1	-454599895876677	-457554391123213	0.0295449524653648	0.941734173620286	NA	NA	others
Copg2	A0A0H2UHV9	0.416443155480189	103636158997437	-0.619918434494185	0.00285595336574329	TRUE	NA	others
Vars2	A0A0H2UHY0	-273879335890715	-240789607426509	-0.33089728464206	0.258728199947691	NA	NA	others
Cfap20	A0A0H2UI05	0.296077901189911	0.857583914114963	-0.561506012925053	0.00903881667210905	TRUE	NA	others
Fbxl20	A0A0H2UI14	-124746813213187	-128605412121044	0.0385859890785658	0.690111335968525	NA	NA	others
Shank3	A0A0U1RRP5	-140110889708058	-164780888748411	0.246699990403529	0.330434412036253	NA	NA	others
Eif4e2	A0A0U1RRU1	0.133554850480835	0.524765891890384	-0.391211041409549	0.000322088577938511	NA	NA	others
Tab1	A0A0U1RRU5	0.393449539625054	0.0392729207761904	0.354176618848864	0.00119175438836617	NA	NA	others
Pja1	A0A0U1RRV0	-163452963027995	-164681322106468	0.0122835907847221	0.952669456642856	NA	NA	others
Cluh	A0A0U1RRV5	262183199930093	250876519900186	0.113066800299074	0.443937868265932	NA	NA	others
Upf1	A0A0U1RS25	134587568867792	23893399605561	-104346427187818	347000000	TRUE	NA	RBP
Got1l1	A0A0U1RVK4	14548164419415	102139864049184	0.433417801449657	0.121053091890072	NA	NA	others
Igsf8	A0A140TAA1	36226233608528	308287767963707	0.539745681215734	0.00768262155505319	NA	TRUE	others
Ralgapa1	A0A140TAA3	148274941365686	0.846963647640153	0.635785766016707	0.00389072238571222	NA	TRUE	others
LOC500956	A0A140TAE2	-479353318024706	-357564220206272	-121789097818434	0.00306929336229803	TRUE	NA	others
Tpm3	A0A140TAF0	235880163253326	18787182162443	0.480083416288958	0.389182687253027	NA	NA	others
Clcc1	A0A140TAF5	-101166103844103	-0.509569112937168	-0.502091925503864	0.126718658046632	NA	NA	others
Ubqln1	A0A140TAI1	196933954891185	159405813638248	0.375281412529368	0.0751645526791374	NA	NA	others
Chn1	A0A140TAJ1	0.479136288019923	-0.127589536750031	0.606725824769954	0.00516419969484212	NA	TRUE	others
Trmt1	A0A140UHW6	-0.156211551136022	0.299028584603162	-0.455240135739183	0.0841329082164243	NA	NA	others
Lrwd1	A0A140UHX1	-245904878546698	-318458704910536	0.725538263638384	0.283924906123653	NA	NA	others
Prkag2	A0A140UHX4	108141131865363	0.610354242569653	0.471057076083974	0.000113157820724433	NA	NA	others
Sptb	A0A140UHX6	0.41948829536654	0.721731212593659	-0.302242917227119	0.0242828434043271	NA	NA	others
Ccz1b	A0A140UHX9	0.0645670961800484	-0.217410023237672	0.281977119417721	0.00750098004828539	NA	NA	others
Ttc4	A0A140UHY1	-1129114341754	-160801156319226	0.478897221438258	0.000858659498841601	NA	NA	others
Nebl	A0A146J2K6	142472757603724	0.655919450979555	0.768808125057683	0.00446234945261123	NA	TRUE	others
Fbxo10	A0A1B0GWU1	-0.030169040318694	0.180522876972695	-0.210691917291389	0.157115501207512	NA	NA	others
Ube3c	A0A1B0GWW0	132628462318226	0.983325999252321	0.342958623929939	0.00462506837582236	NA	NA	others
Picalm	A0A1B0GWW9	-141087668788134	-155466641224117	0.143789724359832	0.647652250956114	NA	NA	others
LOC689064	A0A1K0FUA6	-0.858615094315029	146743279568619	-232604789000121	0.00846814020745622	TRUE	NA	others
hdac6	A0A1L5YJQ7	0.891309658072849	0.357132248594938	0.53417740947791	0.528716419267212	NA	NA	others
Tax1bp3	A0A1W2Q5Z6	-0.109568680663942	0.100681422129541	-0.210250102793483	0.692324028826327	NA	NA	others
Mycbp2	A0A1W2Q616	-0.528378177209019	-0.619422611959868	0.0910444347508494	0.373640565907336	NA	NA	others
Zbtb20	A0A1W2Q655	-18085013722841	-0.778737751019276	-102976362126483	0.00858417164742379	TRUE	NA	others
Dner	A0A1W2Q656	116263496383809	184351565744674	-0.680880693608647	0.0222591671205519	TRUE	NA	others
FAM120C	A0A1W2Q678	0.782374442745875	206912049713262	-128674605438675	1160000000	TRUE	NA	others
Adam11	A0A1W2Q6C2	105856494761903	0.796047750967463	0.262517196651568	0.15719685063388	NA	NA	others
Luzp2	A0A1W2Q6D6	-0.737905024011426	-106599210103527	0.328087077023847	0.388983702518503	NA	NA	others
Mycbp2	A0A1W2Q6I3	-0.315878475484943	-0.0915508135038415	-0.224327661981101	0.0434348652808272	NA	NA	others
Atp6v1a	A0A1W2Q6N0	-231197558958083	-286188466385703	0.5499090742762	0.0119328071190477	NA	TRUE	others
Ccdc186	A0A222NUN6	-214798776639038	-207443470863105	-0.073553057759336	0.714615400346246	NA	NA	others
Phf24	A0A292G0W2	416906803169005	329006207828767	0.879005953402388	2300000000	NA	TRUE	others
Cd200	A0A5D0	420450494805978	39916811090197	0.212823839040076	0.751315297913503	NA	NA	others
Acbd5	A0FKI7	-125215128901639	-0.195035965640909	-105711532337549	0.00559311021948796	TRUE	NA	others
Kras	A0JN17	332987165246407	319117975469257	0.138691897771494	0.55038004781533	NA	NA	others
Mapt	A0JN25	818546359747798	72168139168788	0.968649680599174	7000000000	NA	TRUE	others
Gtf2h2	A0JN27	-35479990218121	-182067587762242	-172732314418968	0.0346105672167005	TRUE	NA	others
Lnpk	A0JN29	192793014227241	228576317743059	-0.357833035158186	0.000431930626074067	NA	NA	others
Cnpy2	A0JN30	255705110292377	390228304640105	-134523194347728	0.000436905851510463	TRUE	NA	others
Ola1	A0JPJ7	388464028252521	344885362249646	0.435786660028754	0.00354740381537001	NA	NA	others
Eif3j	A0JPM9	268135910317516	256993039382854	0.111428709346624	0.380797708603452	NA	NA	others
Cstf3	A0JPN7	-125762120143714	0.783801103048665	-204142230448581	1890000000	TRUE	NA	others
Lrrc24	A0JPN8	-0.753004182839387	-0.788513648035646	0.0355094651962583	0.849604896425486	NA	NA	others
Drap1	A0JPP1	-122936263840273	-0.630253504724363	-0.599109133678365	0.00605058291475471	TRUE	NA	others
RGD1560212	A0JPQ5	-332424948609778	-319438454813146	-0.129864937966328	0.640531794435125	NA	NA	others
Shisa4	A0MV40	174651835777592	118885420120171	0.557664156574216	0.00284783824657018	NA	TRUE	others
Shtn1	A0MZ67	798627452056457	762835167909882	0.357922841465759	0.171779346727448	NA	NA	others
Cacna1c	A0SLC4	-161927654076693	-140679398452787	-0.21248255623906	0.122778365572909	NA	NA	others
Galnt18	A1A5P1	-351977291020855	-195822956563204	-156154334457652	0.000310997327980138	TRUE	NA	others
Rrs1	A1A5P2	-168562198229255	0.431770677703938	-211739265999649	5460000000	TRUE	NA	others
Kifc3	A1A5P4	-211345250017422	-165594116429289	-0.457511335881328	0.00213930756887277	NA	NA	others
Armc9	A1A5P5	-0.697074440394085	-112677715628926	0.429702715895179	0.0153126425577515	NA	NA	others
Plekha1	A1A5P7	-0.837677627221401	-165350336180355	0.815825734582149	0.000676584509843764	NA	TRUE	others
Magee1	A1A5P9	-0.109467548182286	0.658166350207848	-0.767633898390133	0.00062887621363976	TRUE	NA	others
Rbfox2	A1A5R1	-258416647134904	0.204104789735745	-278827126108478	432000000	TRUE	NA	others
Krr1	A1A5R3	-0.920441007450548	0.682237864309687	-160267887176024	0.00407885305490547	TRUE	NA	others
Prpf6	A1A5S1	-118084271988928	159665925441619	-277750197430547	214000000	TRUE	NA	others
Cxxc1	A1A5S2	-344118761036252	-206129677247591	-137989083788661	0.000523081130131332	TRUE	NA	others
Sephs2	A1A5S4	-137326449918978	-177410710187558	0.4008426026858	0.0680390038097527	NA	NA	others
Heatr6	A1EC95	-261168375369979	-295821186174928	0.346528108049492	0.00963269375888506	NA	NA	others
Arpc5l	A1L108	292239576131588	253554568460573	0.386850076710156	0.475550581658907	NA	NA	others
Rundc3a	A1L117	-227660562879448	-231445886747142	0.0378532386769423	0.739354865292651	NA	NA	others
Aup1	A1L134	-110487790163464	-0.421788118158233	-0.68308978347641	0.00116449909003825	TRUE	NA	others
Numbl	A1L1I3	237805964965839	174819710894392	0.629862540714476	0.000241707742515028	NA	TRUE	others
Pbk	A1L1J7	-193074141093806	-260176922367367	0.671027812735616	0.051017231433472	NA	NA	others
Rab5b	A1L1J8	409576563971827	388116508180338	0.214600557914892	0.0834385198525815	NA	NA	others
Lmf2	A1L1J9	-0.270110202421462	0.561219664406536	-0.831329866827997	1570000000	TRUE	NA	others
Anapc5	A1L1K3	0.140015466906625	0.442983702906718	-0.302968236000093	0.0166875892198937	NA	NA	others
Gtf3c5	A1L1K6	-221508905461992	-0.51141200202915	-170367705259077	281000000	TRUE	NA	others
Habp4	A1L1K8	-124604936705878	0.18367422367945	-142972359073823	0.000208302646690833	TRUE	NA	others
Tmem214	A1L1L2	-15023143144291	0.345366306907689	-184768062133679	229000000	TRUE	NA	others
Ccnk	A1L1L5	-230391965905852	0.117385679352257	-242130533841077	0.000107733727949968	TRUE	NA	others
Rhot1	A1L1L6	-18230774280167	-124110656195449	-0.581970866062214	0.0077187401749558	TRUE	NA	others
Prkaca	A1L1M0	479880114934283	447448818479126	0.32431296455157	0.0674626391417391	NA	NA	others
Gys1	A2RRU1	0.953455301908893	0.91357221621542	0.039883085693473	0.883855347347583	NA	NA	others
Tmem127	A2RRU2	-0.629286772759764	-0.398047877794072	-0.231238894965692	0.397021902590762	NA	NA	others
Utp15	A2RRU3	-232923328693744	-0.13010260222462	-219913068471282	202000000	TRUE	NA	others
Scap	A2RRU4	-122140792076762	-0.308413543299059	-0.912994377468559	9610000000	TRUE	NA	others
Tollip	A2RUW1	317428550960321	290396863976582	0.270316869837384	0.295974585889479	NA	NA	others
Tiprl	A2VCX1	22017051168672	190401301415394	0.297692102713258	0.0720920988939684	NA	NA	others
Pbxip1	A2VD12	14873130336659	171031818811341	-0.223005154447518	0.015253319259623	NA	NA	others
Ptcd1	A2VD13	-263264777662731	-206542604700926	-0.56722172961805	0.0322865627612041	TRUE	NA	others
Aqr	A3KNA0	-164606580125265	0.816714326517043	-246278012776969	502000000	TRUE	NA	others
Tomm40l	A4F267	0.251239687085629	0.476781310116481	-0.225541623030853	0.146051379504952	NA	NA	others
Gjc1	A4GG66	-239138078371601	-268856564012135	0.297184856405338	0.453417017375993	NA	NA	others
Stk38l	A4GW50	-110017461102789	-148245239538003	0.382277784352133	0.0766527646557162	NA	NA	others
Pds5a	A4L9P7	346123739816267	488384267128944	-142260527312677	0.000179899620802208	TRUE	NA	others
Appbp2	A5HK05	-209928189294807	-222976075574904	0.130478862800976	0.45975548350713	NA	NA	others
Ptprk	A5I9F0	0.289954861509875	0.284552737269617	0.00540212424025854	0.981378256575078	NA	NA	others
Clvs1	A6JFQ6	0.38502894266724	-0.0271330765031827	0.412162019170423	0.0052530399990017	NA	NA	others
Clvs2	A6JUQ6	111259622116732	0.592737227425519	0.519858993741801	0.00508535015447337	NA	TRUE	others
Wdr35	A6N6J5	-174324849598072	-185621675221267	0.11296825623195	0.326384380903579	NA	NA	others
2011-03-01	A6P320	-298749373732037	-366682029551662	0.679326558196252	0.000629153279341051	NA	TRUE	others
Kctd8	A6Y7S3	0.175063883070716	-0.547711970822245	0.722775853892961	0.024419979116484	NA	TRUE	others
Tmem38a	A6ZIQ8	-242136319500498	-109246549642899	-1328897698576	0.00703200713913059	TRUE	NA	others
Hnrnpa2b1	A7VJC2	492041601795499	791791330838497	-299749729042998	136000000	TRUE	NA	others
Zmynd8	A8C4G9	-151503426370156	0.97501826969125	-249005253339281	447000	TRUE	NA	others
Ag2	A8IHN8	-239677691076017	-284185321327052	0.445076302510349	0.228588905774693	NA	NA	others
Dnajc9	A8QIC3	-134808973484573	-113474411783913	-0.213345617006601	0.220686762318265	NA	NA	others
Tprg1l	A8WCF8	282328472015382	258993835670174	0.233346363452078	0.0525396065182421	NA	NA	others
Tmem163	A9CMA6	-0.345838202497435	-0.30582702467434	-0.0400111778230944	0.890456947748577	NA	NA	others
Uqcr11	A9UMV7	-0.131980348822761	-0.152717103628813	0.0207367548060518	0.97708181904422	NA	NA	others
Ndufa7	A9UMV9	136228511766529	142321546369089	-0.0609303460256041	0.922789767763034	NA	NA	others
Ubl5	A9UMW0	0.399539616368796	154051374842505	-114097413205625	0.00484574365363851	TRUE	NA	others
Ndufa3	A9UMW2	227834759066041	303300725013516	-0.754659659474756	0.00565761090912861	TRUE	NA	others
Sqor	B0BMT9	-226589842772232	-166226461447068	-0.603633813251634	0.0106918327474933	TRUE	NA	others
Ppie	B0BMU0	-193241565790166	-0.472087144280065	-146032851362159	1090000000	TRUE	NA	others
Elp5	B0BMU7	-12614333449001	-158170246917399	0.32026912427389	0.0885579648429221	NA	NA	others
Rap2ip	B0BMV0	-0.029735685336891	0.527914541151433	-0.557650226488324	0.115933715630291	NA	NA	others
S100a16	B0BMX3	123293047323679	0.0975004243289558	113543004890783	0.282993423243409	NA	NA	others
Rpp25l	B0BMX6	-326550523609333	-175115331359794	-151435192249539	0.00161877436970785	TRUE	NA	others
Otulin	B0BMY6	-125366144496925	-158034871799188	0.326687273022632	0.0860031940577609	NA	NA	others
Twf2	B0BMY7	306414110408402	240909752324996	0.655043580834054	4260000000	NA	TRUE	others
Adat2	B0BMY9	-0.86889639003528	-10794067669934	0.210510376958122	0.315754263344066	NA	NA	others
Stambpl1	B0BMZ5	-150932876220714	-158798083600167	0.078652073794528	0.142123461266508	NA	NA	others
Bcas3	B0BN06	0.620721131850252	0.253633267181088	0.367087864669164	0.00244994851296044	NA	NA	others
NA	B0BN13	-433601296423958	-469532000310032	0.359307038860743	0.0150494534485975	NA	NA	others
Igfbpl1	B0BN16	-533806664918771	-40209638952076	-131710275398011	0.0898901921023358	NA	NA	others
Pfdn2	B0BN18	259128444385129	215954582642049	0.431738617430797	0.465260735757944	NA	NA	others
Rab22a	B0BN19	-0.085307183263786	-0.415554904216463	0.330247720952677	0.0035782689435658	NA	NA	others
Tspan6	B0BN20	179567550068654	182561322852875	-0.0299377278422082	0.836289869965702	NA	NA	others
Tspan15	B0BN23	-238242958448323	-272661711523841	0.344187530755178	0.0155164800107607	NA	NA	others
Wdr73	B0BN27	-441319405033467	-469436472174356	0.281170671408886	0.0214100588023899	NA	NA	others
Tmem189	B0BN29	-193101026662423	-126015856985361	-0.670851696770614	0.00109366741317374	TRUE	NA	others
Mtch1	B0BN30	355577837470342	392729796117714	-0.371519586473716	0.022846947617315	NA	NA	others
Elp4	B0BN35	-0.35034747361689	-0.84893794474351	0.49859047112662	0.0785035742718493	NA	NA	others
Grhpr	B0BN46	-0.275296699878139	-0.469046012850698	0.193749312972559	0.152193942636049	NA	NA	others
Rbmx2	B0BN49	-195433330595749	-0.92794751619631	-102638578976118	0.00790329295378428	TRUE	NA	others
Urod	B0BN55	-140207605323743	-163604167278409	0.233965619546666	0.140975812264304	NA	NA	others
Mrps31	B0BN56	0.663634369429028	126296180643396	-0.599327437004928	0.000151630336871955	TRUE	NA	others
Ahsa1	B0BN63	402638812054046	355060955761734	0.475778562923122	0.00297056821942219	NA	NA	others
Fam49a	B0BN65	350892199883953	294485142500881	0.56407057383072	0.00140899551921744	NA	TRUE	others
Mrps9	B0BN68	15161416669544	226790188250583	-0.75176021555143	0.000258986320753893	TRUE	NA	others
Mcrip1	B0BN72	-0.902389990970623	-0.582911750585845	-0.319478240384778	0.686776849762974	NA	NA	others
Nat9	B0BN73	-21371574003151	-258932243084053	0.452165030525426	0.0150582652433965	NA	NA	others
Bag2	B0BN74	153017849832186	174998677492225	-0.219808276600388	0.435594490434549	NA	NA	others
Taf7	B0BN78	-178090128742153	-159490354066465	-0.185997746756872	0.38597306861361	NA	NA	others
Rps5	B0BN81	363351875496718	511942549329363	-148590673832645	0.00547936848767908	TRUE	NA	RP
Rpf2	B0BN82	-281444163123988	0.27905838270183	-309350001394171	16400000	TRUE	NA	others
Armc1	B0BN83	187352631050868	192929145970861	-0.0557651491999298	0.81757838060498	NA	NA	others
Sugt1	B0BN85	320703054629714	269911421373624	0.5079163325609	0.000724496352054161	NA	TRUE	others
Tmem11	B0BN86	243395339652699	279881520290731	-0.364861806380318	0.00587201380579514	NA	NA	others
Dus2	B0BN89	-269776677628372	-290206197296664	0.204295196682924	0.327859327895734	NA	NA	others
Psmd13	B0BN93	393288132753026	41158837704295	-0.18300244289924	0.083886267604204	NA	NA	others
Fam136a	B0BN94	0.091508344792615	0.434852013319675	-0.34334366852706	0.621094773740124	NA	NA	others
Hmgb3	B0BN99	154879363860287	203541210769408	-0.48661846909121	0.143948449792532	NA	NA	others
Rars2	B0BNA3	-0.203018101859406	0.253617856868893	-0.456635958728299	0.00293788211254789	NA	NA	others
Cotl1	B0BNA5	455207806185036	417557884034472	0.376499221505644	0.00420360500277007	NA	NA	others
Eif3i	B0BNA7	188250978240976	299056085712209	-110805107471233	4840000000	TRUE	NA	initiation
Dok4	B0BNA8	-0.340428713709334	-0.885852427363723	0.545423713654389	0.00340979763664724	NA	TRUE	others
Cnot11	B0BNA9	-0.757212310933659	0.360005793056172	-111721810398983	0.00767831825860894	TRUE	NA	others
Golt1b	B0BNB0	-0.302719367320203	127378691873879	-157650628605899	2230000000	TRUE	NA	others
Commd1	B0BNB1	0.550637540381584	0.164152989662021	0.386484550719562	0.176533110586762	NA	NA	others
Denr	B0BNB2	270497919974498	202113250677387	0.683846692971114	6040000000	NA	TRUE	initiation
Mettl5	B0BNB3	-175884773317817	-220442199873949	0.445574265561318	0.00188600229184882	NA	NA	others
Meaf6	B0BNB4	0.282033448509383	193362364446021	-165159019595083	0.000921830094404758	TRUE	NA	others
Nup43	B0BNB5	-0.776947553326769	0.799287021118999	-157623457444577	3490000000	TRUE	NA	others
Htra2	B0BNB9	135286651567908	182506391004739	-0.472197394368312	0.00223001091201849	NA	NA	others
Rrp9	B0BND5	-271927403577046	-0.207685177260321	-251158885851014	473000000	TRUE	NA	others
Polr2e	B0BNE2	-15471300595369	0.55962908129232	-210675914082922	670000000	TRUE	NA	others
Trappc5	B0BNE3	156071718776885	160336294820069	-0.0426457604318395	0.929847783636512	NA	NA	others
Esd	B0BNE5	52866100351612	478965104044419	0.496958994717006	0.000484513974253312	NA	NA	others
Ndufs8	B0BNE6	37968685300853	399045993853931	-0.193591408454018	0.231739724527041	NA	NA	others
Tspan7	B0BNE7	0.595130030813927	0.202178895163714	0.392951135650213	0.0131032786182603	NA	NA	others
Mtif3	B0BNE9	-107857622374697	-0.409679387348764	-0.668896836398208	0.00436040254235136	TRUE	NA	others
2008-09-01	B0BNF1	138678382822119	0.935032155381448	0.451751672839742	0.0686172136115663	NA	NA	others
Qk	B0BNF5	-249749921856239	-201095299937497	-0.486546219187425	0.54086298238467	NA	NA	others
2005-03-01	B0BNF6	222897961027756	247710773747338	-0.248128127195816	0.0768492114051622	NA	NA	others
Emc2	B0BNG0	144123691794534	301652529724996	-157528837930462	0.000556163497325558	TRUE	NA	others
Lman2	B0BNG3	230158132190028	399579103541803	-169420971351774	127000000	TRUE	NA	others
Hif1an	B0BNG5	-0.676282728084526	-0.85986199119159	0.183579263107064	0.0948167150627429	NA	NA	others
Nudt16l1	B0BNG7	-0.72285991933634	0.517062737561939	-123992265689828	0.00381312626628414	TRUE	NA	others
Lsm11	B0BNI4	-181715475473802	-158752120271637	-0.229633552021652	0.123870231224392	NA	NA	others
Slc25a35	B0BNI6	-201250900942758	-159214165713233	-0.420367352295246	0.0362742079747792	NA	NA	others
Sin3b	B0BNJ0	0.819809176724036	310080194444157	-228099276771753	0.0005593617827783	TRUE	NA	others
Sri	B0BNJ1	271324950348743	294597332346354	-0.23272381997611	0.11735686962024	NA	NA	others
Ethe1	B0BNJ4	260382405428262	311119698676043	-0.507372932477808	0.0034961365369749	TRUE	NA	others
Tmem14c	B0BNJ9	0.859496479162392	191001458870079	-10505181095384	0.0514899551262326	NA	NA	others
Rab5c	B0BNK1	459961996591774	456451399917657	0.035105966741166	0.795416364586022	NA	NA	others
Lrfn3	B0BNK7	-0.520442756668496	-0.762264110092588	0.241821353424092	0.0289762064376592	NA	NA	others
Fbxo21	B0BNL1	-10356378298605	-109925240228985	0.0636145724293533	0.743974601891382	NA	NA	others
Pin1	B0BNL2	454009682549569	403811944716387	0.501977378331818	0.000882949691295314	NA	TRUE	others
Arrdc1	B0BNL6	-0.413298794606625	-0.771089244927296	0.357790450320671	0.0138981011693624	NA	NA	others
Tmem222	B0BNM0	-100587409510779	-0.684880501487393	-0.320993593620396	0.124261326441643	NA	NA	others
Naxe	B0BNM1	26656451370337	273030302603213	-0.0646578889984242	0.847426787276399	NA	NA	others
Snx9	B0BNM3	-0.918061814032938	-124433587837439	0.326274064341448	0.00272918149265712	NA	NA	others
RGD1308134	B0BNM4	-100091261773719	-0.161372970462664	-0.83953964727453	0.141410070880749	NA	NA	others
Ap3s2	B0BNM6	110666135432616	0.839726695229377	0.266934659096786	0.500537062124364	NA	NA	others
Eif1	B0K008	-172850412931908	-0.424285261958427	-130421886736065	0.125702973764837	NA	NA	others
Txndc17	B0K010	379458819386373	287355888998222	0.921029303881508	2230000000	NA	TRUE	others
Camkmt	B0K012	-0.403228530626573	-0.828638664518612	0.425410133892039	0.00846317823500526	NA	NA	others
Commd8	B0K015	-0.653000985203081	-0.817077182289436	0.164076197086355	0.832601779058086	NA	NA	others
Adprhl2	B0K017	208963898488418	190487534934017	0.184763635544006	0.0534030834283048	NA	NA	others
Pla2g12a	B0K018	-224786770611405	-0.906312751356052	-1341554954758	0.000111779198401029	TRUE	NA	others
Bag1	B0K019	-290513666796263	-29141957786449	0.00905911068227194	0.973056783725454	NA	NA	others
Cisd1	B0K020	387979189401217	429954498506529	-0.41975309105312	0.502704214442739	NA	NA	others
Ostc	B0K025	0.903633911287016	233122521187767	-142759130059066	1340000000	TRUE	NA	others
Dnajb1	B0K030	125213261235442	0.927734895084696	0.324397717269728	0.00689768194051986	NA	NA	others
Ptp4a3	B0K032	-0.451455919731854	-0.179233081395551	-0.272222838336302	0.106562029839528	NA	NA	others
Dtd2	B0K034	-0.630263161067729	-103645714060587	0.406193979538136	0.0756549401108121	NA	NA	others
Sdhaf1	B0K036	-367294935997999	-256745584428778	-110549351569221	0.229932800741974	NA	NA	others
Ryr2	B0LPN4	305577232196288	35671828166759	-0.511410494713016	0.0236341102942191	TRUE	NA	others
Stk24	B0LT89	134599366801419	109101177426521	0.254981893748978	0.0358619548637567	NA	NA	others
Dkk3	B1H219	-298014073462523	-250003924263472	-0.480101491990512	0.0749311044181409	NA	NA	others
Rcc1	B1H227	-0.559810567710828	15581043038061	-211791487151692	3180000000	TRUE	NA	others
Map2k3	B1H230	-253111979141253	-275397587800173	0.222856086589196	0.239145543390262	NA	NA	others
Flrt3	B1H234	175974874568669	145408181605608	0.30566692963061	0.0973393330104976	NA	NA	others
Lrrc49	B1H239	0.645522376953865	0.628742266015991	0.0167801109378741	0.799695508580236	NA	NA	others
Gnpnat1	B1H249	-206445460253247	-252391966085651	0.45946505832404	0.244369551912829	NA	NA	others
Borcs5	B1H257	0.82784927970181	10927840106039	-0.264934730902088	0.610489644813291	NA	NA	others
Coch	B1H259	-242926810436922	-176094802936865	-0.668320075000574	0.00211215959581628	TRUE	NA	others
Tysnd1	B1H261	-482494551705893	-337795497225074	-144699054480818	0.000242210064586595	TRUE	NA	others
Tbc1d17	B1H264	107507684578866	0.819663814878653	0.255413030910011	0.00774506166237228	NA	NA	others
Trappc9	B1H266	0.163156876527985	-0.013258079812141	0.176414956340126	0.0689289997343504	NA	NA	others
Snx5	B1H267	0.838377908798957	0.594244127184975	0.244133781613982	0.151370213704225	NA	NA	others
Mcmbp	B1H268	-256790973808298	-251022854401299	-0.0576811940699922	0.575345060295792	NA	NA	others
Ddx27	B1H269	-389899782937639	-0.921454866103719	-297754296327267	0.000228856745998227	TRUE	NA	others
Ccm2	B1H273	0.436720457379152	-0.104506619594088	0.54122707697324	0.000513949216335995	NA	TRUE	others
Colgalt1	B1H282	0.433920518582272	260802547284985	-217410495426758	53500000	TRUE	NA	others
Snx14	B1H290	-234977625276598	-203833288528953	-0.311443367476443	0.57402484932985	NA	NA	others
Fsd1	B1H2A2	306662067350106	273758084831433	0.329039825186721	0.0154820567879378	NA	NA	others
Fxr2	B1H2A6	0.488545309857123	171266682494892	-122412151509179	569000000	TRUE	NA	others
Mmd2	B1WBN0	-0.260214670153714	0.315353940845243	-0.575568610998958	0.07218472001056	NA	NA	others
Rexo4	B1WBN4	-48351785672633	-252440523512966	-231077333213364	1030000000	TRUE	NA	others
Mpped2	B1WBP0	-0.0486031138492293	-0.152402492476395	0.103799378627166	0.438560964077269	NA	NA	others
Msh2	B1WBQ7	-277062665890832	-218615521618919	-0.584471442719129	0.0373251032116402	TRUE	NA	others
Fbxl4	B1WBR8	-176818694256933	-181873186938609	0.0505449268167522	0.608631431598787	NA	NA	others
Tbc1d25	B1WBS1	-130515804630057	-166649639659986	0.361338350299288	0.026513177792677	NA	NA	others
Vps26b	B1WBS4	403610351870783	372309986826746	0.313003650440372	0.00607310916251756	NA	NA	others
Glb1l	B1WBS6	-14302771754049	0.230111667530016	-166038884293492	7690000000	TRUE	NA	others
Fam185a	B1WBS7	-0.828570953371394	-0.215003545324514	-0.61356740804688	0.0102521878324109	TRUE	NA	others
Srpk2	B1WBT4	0.822373604851699	122731204401445	-0.404938439162749	0.012504505300262	NA	NA	others
Ttc8	B1WBT5	-289223251608973	-300881403640323	0.116581520313498	0.478183328478139	NA	NA	others
Plekhd1	B1WBU8	-386969661844078	-412470393675181	0.255007318311026	0.493544166559874	NA	NA	others
Ctu1	B1WBV0	-162466520261451	-193646485029813	0.31179964768362	0.0728286995613682	NA	NA	others
Aida	B1WBV1	0.638415047897056	0.1895337744099	0.448881273487156	0.00297732622834781	NA	NA	others
Gfod2	B1WBV3	0.818168064016481	0.556686308606435	0.261481755410046	0.041777117276431	NA	NA	others
Plekhf2	B1WBV4	0.0623699225202406	-0.377479273215533	0.439849195735774	0.0250870561375112	NA	NA	others
Rwdd2b	B1WBW2	-37510567315001	-410951425321251	0.358457521712412	0.150903408275713	NA	NA	others
Zfp579	B1WBW3	-31554780673143	-0.59724208218681	-255823598512749	0.00029679774562796	TRUE	NA	others
Armc10	B1WBW4	222613350797339	264007815772746	-0.41394464975407	0.270902707326411	NA	NA	others
Traf7	B1WBW7	-18066668157691	-169151026820513	-0.11515654756397	0.339307592215121	NA	NA	others
Fam57b	B1WBX0	-0.0783722013312767	0.469062493970184	-0.547434695301461	0.0135014618008591	TRUE	NA	others
Tmem69	B1WBX2	-284851602419772	-297424783409046	0.125731809892742	0.741979398460871	NA	NA	others
Smap2	B1WBX6	204126211621903	15242482411234	0.517013875095628	0.000343880106322082	NA	TRUE	others
Cul1	B1WBY1	161773065498305	130763280993596	0.310097845047096	0.0105934857640347	NA	NA	others
Alg12	B1WBY3	-280024499514726	-189316991146517	-0.907075083682093	0.00517332384587735	TRUE	NA	others
Dnajc11	B1WBY5	210966309380195	259288112002184	-0.483218026219898	0.00101016561794096	NA	NA	others
Erlin1	B1WBY7	0.28385306587305	205901423224789	-177516116637484	1310000000	TRUE	NA	others
Gpn1	B1WBZ7	-190635282354657	-175531422543433	-0.151038598112238	0.25564526762834	NA	NA	others
Ctps1	B1WC02	185653793312082	151315933944147	0.343378593679348	0.00334549406591734	NA	NA	others
Aar2	B1WC03	-0.134587204147272	-0.180161006643872	0.0455738024965996	0.613241302953858	NA	NA	others
Znhit6	B1WC05	-361487041092764	-355785490310807	-0.0570155078195702	0.885208166880297	NA	NA	others
Mon1a	B1WC06	-138672824347448	-151194453301039	0.125216289535912	0.279596851753514	NA	NA	others
Bclaf1	B1WC16	-0.22718728168249	30187297021666	-324591698384909	149000000	TRUE	NA	others
Podxl2	B1WC18	158746058057914	136609676474663	0.221363815832502	0.0115765821124411	NA	NA	others
Ctdsp1	B1WC24	-277217913699415	-269283566954218	-0.0793434674519626	0.769242199785621	NA	NA	others
Tra2a	B1WC25	0.322387857638221	335720423870359	-303481638106537	348000000	TRUE	NA	others
Nans	B1WC26	547481150549749	533020583643565	0.144605669061841	0.343351633226675	NA	NA	others
H2afy2	B1WC28	166457075728772	492285236015781	-325828160287009	21900000	TRUE	NA	others
Ankrd49	B1WC29	-116514909406528	-163327546588658	0.468126371821297	0.288491357230648	NA	NA	others
Pbx1	B1WC30	-217851085209619	-0.807114251276652	-137139660081953	0.000733399917985189	TRUE	NA	others
Uba2	B1WC32	0.63271866746048	172268405425874	-108996538679826	0.00394387674898763	TRUE	NA	others
Cdc42ep4	B1WC33	0.856702434215646	0.268126271144612	0.588576163071033	0.0007663567851061	NA	TRUE	others
Prkcsh	B1WC34	315327176875075	458726333971106	-143399157096032	1480000	TRUE	NA	others
Trmu	B1WC37	-0.464314865195424	-0.0508565562430243	-0.413458308952399	0.0010158308261395	NA	NA	others
Ncbp2	B1WC40	-126807227910236	0.664944940101405	-193301721920377	2210000000	TRUE	NA	others
Api5	B1WC49	0.711810049625367	276038193687548	-204857188725011	664000000	TRUE	NA	others
Nhp2	B1WC56	-179699587635299	0.486803093456476	-228379896980946	0.0015121709215276	TRUE	NA	others
Extl2	B1WC59	-0.522466979600451	223409234932668	-275655932892713	153000000	TRUE	NA	others
Acad9	B1WC61	327802562088265	383625758644647	-0.558231965563822	0.000546382873723175	TRUE	NA	others
Slc25a24	B1WC67	-166516413596482	-118025874181629	-0.484905394148536	0.00510034705542584	NA	NA	others
Nsun6	B1WC69	-310936704462015	-328030658314906	0.170939538528912	0.341829705063852	NA	NA	others
Ppp1r8	B1WC70	-24384465496836	0.216510587301278	-265495713698487	26100000	TRUE	NA	others
Aspscr1	B1WC71	159227689696392	131343284962129	0.278844047342628	0.0434458579834428	NA	NA	others
Rpgr	B1WC72	-10950085295607	-165018997816777	0.555181448607074	0.00182048405523075	NA	TRUE	others
Arl6	B1WC73	189925022358155	141878935265091	0.480460870930638	0.00195830223347754	NA	NA	others
Eid1	B1WC74	-744447127756198	-694868628105525	-0.495784996506731	0.506377163017272	NA	NA	others
Cnpy4	B1WC84	-103495436276428	0.158902251877189	-119385661464147	0.00688135694135824	TRUE	NA	others
Wdr92	B1WC85	-131614106648665	-124075533261096	-0.0753857338756883	0.694868542447403	NA	NA	others
NA	B1WC88	-505719027823868	-493851276928902	-0.118677508949662	0.754725721119973	NA	NA	others
Traf4	B1WC90	-32578850357792	-300323951118133	-0.254645524597872	0.223798932938789	NA	NA	others
Kctd7	B1WC97	-218500579692805	-222192971974536	0.0369239228173059	0.791587041364211	NA	NA	others
Fzr1	B1WCA1	-383116202182424	-278054318608396	-105061883574028	0.000296032527443964	TRUE	NA	others
Efnb2	B2B9A9	217925788578229	165888932424611	0.52036856153618	0.000513523133795528	NA	TRUE	others
Brsk1	B2DD29	233124682017507	178304186994948	0.54820495022559	0.00228483763295249	NA	TRUE	others
Atp6v1g1	B2GUV5	252145881172128	191773605218387	0.603722759537405	0.471713139779003	NA	NA	others
Sesn2	B2GUV6	-401913061606846	-370484750436764	-0.314283111700822	0.453044900188673	NA	NA	others
Eif5b	B2GUV7	0.791061316202912	102396773226595	-0.232906416063042	0.0565732258970622	NA	NA	initiation
Hdac11	B2GUW3	0.144654129763261	0.328218803003122	-0.18356467323986	0.178133586828998	NA	NA	others
Exd2	B2GUW4	0.24469840777668	0.652506278323293	-0.407807870546613	0.0041596969086697	NA	NA	others
Slc25a53	B2GUW8	-15104940073482	-156106374246178	0.0505697351135779	0.714573310661864	NA	NA	others
Mcm5	B2GUX3	-10152138956299	-0.673332155788099	-0.341881739841797	0.244749049021379	NA	NA	others
Usp21	B2GUX4	-156159950529044	-180258261828705	0.240983112996604	0.11735829938266	NA	NA	others
Nt5c3a	B2GUX5	1454590804848	142382005737048	0.0307707474775261	0.571802916335091	NA	NA	others
Creg1	B2GUX7	0.566205115592559	220921003123287	-164300491564031	428000000	TRUE	NA	others
Sh3bp5l	B2GUX8	0.0825352590665616	-0.544622414479688	0.62715767354625	0.000945184808467214	NA	TRUE	others
Man1b1	B2GUY0	-19674583756156	0.269635486141016	-223709386175661	0.000141945073437861	TRUE	NA	others
Slc25a17	B2GUY8	-125099629580345	-0.327881302761721	-0.92311499304173	0.00420663603105178	TRUE	NA	others
Usp4	B2GUZ1	0.738900417601512	0.316179503517059	0.422720914084454	0.000692560377304937	NA	NA	others
Mthfd1l	B2GUZ3	297327115793364	344372786569232	-0.470456707758678	0.00469001447758249	NA	NA	others
Pex26	B2GUZ4	-136834084477772	-0.9611207964122	-0.40722004836552	0.280051617701349	NA	NA	others
Capza1	B2GUZ5	372450045405926	334445912435692	0.38004132970234	0.00259867395880325	NA	NA	others
Rtn4ip1	B2GUZ6	0.671103164475845	118824268218272	-0.517139517706873	0.000263522362791771	TRUE	NA	others
Tbcc	B2GUZ7	178957056487663	109818119391385	0.691389370962774	233000000	NA	TRUE	others
Fam49b	B2GUZ9	451732046809421	352428339957329	0.993037068520914	902000000	NA	TRUE	others
Mta2	B2GV01	-0.615502496310074	137555121638775	-199105371269782	850000000	TRUE	NA	others
Rbm5	B2GV05	-0.625118903773314	128045710350628	-190557600727959	1150000000	TRUE	NA	others
Oxct1	B2GV06	574631903731108	646692716628035	-0.72060812896927	0.000208302646690833	TRUE	NA	others
Ap1s2	B2GV08	0.304740842396619	0.372324542723586	-0.0675837003269668	0.891428014671763	NA	NA	others
Txlna	B2GV14	-0.752825573742024	-0.658343367569522	-0.0944822061725015	0.754725721119973	NA	NA	others
Dbt	B2GV15	124626020821316	197552284469827	-0.729262636485112	9480000000	TRUE	NA	others
Bms1	B2GV18	-451097840974069	-150038996015395	-301058844958674	202000000	TRUE	NA	others
Ptdss2	B2GV22	0.0500812974592884	0.799224512986231	-0.749143215526942	8620000000	TRUE	NA	others
Ufl1	B2GV24	0.144448027941146	125203441458964	-110758638664849	547000000	TRUE	NA	others
B3gat3	B2GV35	-160854989832342	153413289517373	-314268279349715	224000000	TRUE	NA	others
Ubl4a	B2GV38	-0.574144753814683	-0.384910178953722	-0.189234574860961	0.786879351905484	NA	NA	others
Usp39	B2GV41	-130594416363516	136373808908608	-266968225272124	1590000000	TRUE	NA	others
Slc25a32	B2GV53	-162463772901029	-113140513228495	-0.493232596725338	0.0037022999610733	NA	NA	others
Nceh1	B2GV54	146897439245753	245503954063003	-0.9860651481725	1520000000	TRUE	NA	others
Ube2q1	B2GV55	-0.370351994206314	-108446635948552	0.714114365279205	2400000000	NA	TRUE	others
Cars2	B2GV57	0.720651757927679	119648952094884	-0.475837763021159	0.000348126577822077	NA	NA	others
Mrpl20	B2GV62	-0.197786913136478	0.796198219091905	-0.993985132228383	0.0619370795739599	NA	NA	others
Ndufaf5	B2GV71	-0.0336911128451505	0.456244451359313	-0.489935564204463	0.000220746349850029	NA	NA	others
Cbr3	B2GV72	-0.184866290996558	-0.975261760625289	0.79039546962873	0.0230721278126107	NA	TRUE	others
Arpc3	B2GV73	313514065372584	252056881262497	0.614571841100868	0.390410589934699	NA	NA	others
Klc2	B2GV74	23710199049463	184786478752748	0.52315511741882	0.000114092163734692	NA	TRUE	others
Nle1	B2GV82	-128571882092364	-0.871246804137582	-0.414472016786059	0.0764733841433191	NA	NA	RBF
Ptpre	B2GV87	0.646720100294355	0.480866457478987	0.165853642815368	0.223846710446	NA	NA	others
Tbc1d19	B2GV89	-0.7042082984585	-0.713720112646621	0.00951181418812108	0.863119626412787	NA	NA	others
Retreg3	B2GV94	0.627819957867275	0.806782246671867	-0.178962288804593	0.0875073293174018	NA	NA	others
Ccdc115	B2GV96	-146234874209275	0.127387143226039	-158973588531879	0.0214410446456936	TRUE	NA	others
Sepsecs	B2GV97	-0.958741707151146	-125111627331982	0.292374566168676	0.0116839407609679	NA	NA	others
Lrch1	B2GV98	-0.515613350795729	-0.534827688107331	0.0192143373116025	0.886471573593179	NA	NA	others
Tnc	B2LYI9	0.130323203983177	0.160656783896103	-0.0303335799129258	0.942366944157012	NA	NA	others
Cars	B2RYA5	0.0627133043679952	0.162330688212817	-0.0996173838448213	0.762722140244728	NA	NA	others
Prcc	B2RYA6	-365440392878065	-160299495466325	-20514089741174	1930000000	TRUE	NA	others
Dnajb2	B2RYA8	0.985289951303077	0.645107150826716	0.340182800476361	0.00291212674732309	NA	NA	others
Srrm1	B2RYB3	-102803411408947	170729955441346	-273533366850293	452000000	TRUE	NA	others
Itgb2	B2RYB8	-226184671603756	-291158778485938	0.649741068821822	0.112517238663141	NA	NA	others
Akap17a	B2RYB9	-257579778498849	0.241822314553286	-281762009954178	235000000	TRUE	NA	others
Cdc40	B2RYC1	-195840617842738	0.653642394235155	-261204857266254	143000000	TRUE	NA	others
Gba	B2RYC9	206626602178861	370836912965012	-164210310786151	513000000	TRUE	NA	others
Ube2g2	B2RYD0	-0.834916416579709	0.18189020446207	-101680662104178	0.00997748394701152	TRUE	NA	others
Ttc30b	B2RYD6	-283490247577869	-303708410254697	0.202181626768282	0.343334699154564	NA	NA	others
Stt3b	B2RYD7	135429960630657	296703693856213	-161273733225556	209000000	TRUE	NA	others
Peli1	B2RYE1	-357695248481381	-422376817723761	0.646815692423796	0.00754077023682033	NA	TRUE	others
Epb41l4b	B2RYE5	-105746943781535	-128953282528621	0.232063387470861	0.270025047589987	NA	NA	others
Yeats4	B2RYE9	-213751004828687	-108587920432584	-105163084396103	0.0228039156470458	TRUE	NA	others
Ppp1r37	B2RYF1	-181490776091287	-156211064115704	-0.252797119755834	0.0888723705166788	NA	NA	others
Clptm1	B2RYF6	20379793340141	27821199184249	-0.744140584410798	0.000529618618991187	TRUE	NA	others
Washc1	B2RYF7	0.0082550397165321	-0.120707455037452	0.128962494753984	0.485725700032594	NA	NA	others
Pck2	B2RYG2	0.565515788341235	116298436992101	-0.597468581579779	0.00160902689049515	TRUE	NA	others
Vps9d1	B2RYG3	-0.496073984823341	-0.7798185305831	0.283744545759759	0.183420458288266	NA	NA	others
Kptn	B2RYG4	-115576326945419	-0.615075523388538	-0.540687746065651	0.0102968966728863	TRUE	NA	others
Otub1	B2RYG6	450455825987849	400919961077889	0.495358649099602	0.0974125643162331	NA	NA	others
Elp6	B2RYG8	-111953633894221	-141379350263764	0.294257163695433	0.176679090559091	NA	NA	others
Irak1	B2RYH5	-307818646871984	-362344156255588	0.545255093836042	0.0112228235560654	NA	TRUE	others
Wdr91	B2RYI0	0.171624543485139	0.0609389279856707	0.110685615499468	0.28744789685311	NA	NA	others
Srp68	B2RYI2	0.692038941956746	132297670782822	-0.630937765871472	0.0007663567851061	TRUE	NA	others
Ankrd40	B2RYI5	-251129860205851	-256792953380756	0.0566309317490421	0.845926753780889	NA	NA	others
Wdr41	B2RYI7	0.642605249630448	0.41889607461079	0.223709175019658	0.0746135661398209	NA	NA	others
Papss1	B2RYI8	-0.0205833141213268	0.825327952067219	-0.845911266188546	0.00381312626628414	TRUE	NA	others
Anapc2	B2RYJ1	0.0962629062819717	0.335308264592326	-0.239045358310354	0.0238267649286462	NA	NA	others
Dbr1	B2RYJ2	-353253464427195	-236609247619995	-1166442168072	0.00166641303558837	TRUE	NA	others
Cul4a	B2RYJ3	250379079704708	25753421595529	-0.0715513625058262	0.471300863788355	NA	NA	others
Aasdhppt	B2RYJ4	-0.186669653674784	-0.213252404445285	0.0265827507705011	0.86096691588198	NA	NA	others
Actr1b	B2RYJ7	296404596077001	253270643434582	0.431339526424184	0.0334056426050908	NA	NA	others
Glcci1	B2RYK0	-165738005362353	-237463875021332	0.717258696589788	0.00214128828769911	NA	TRUE	others
Dph1	B2RYK2	-193055798695749	-231043742438431	0.37987943742682	0.0134546991625174	NA	NA	others
Slc9b2	B2RYK8	-177537843277364	-195470473637403	0.179326303600395	0.188454622399564	NA	NA	others
Armc6	B2RYL4	159350391952307	108749528117253	0.506008638350539	0.00272918149265712	NA	TRUE	others
Ddx41	B2RYL8	-269094344617584	-0.0349209116423011	-265602253453354	415000000	TRUE	NA	others
Wipi1	B2RYM2	-155770405335023	-198506046468713	0.4273564113369	0.058574878451335	NA	NA	others
Brcc3	B2RYM5	0.730861796517141	0.575987204822565	0.154874591694576	0.20876576112586	NA	NA	others
Zc3hc1	B2RYM6	-250435071158488	-124809720777435	-125625350381053	6570000000	TRUE	NA	others
Fam210b	B2RYM8	-258185586528074	-268904059303977	0.107184727759032	0.798543498252549	NA	NA	others
Fn3krp	B2RYN1	146882018976036	113708998549317	0.331730204267193	0.0144648951730794	NA	NA	others
Fbxo31	B2RYN2	-151808577084769	-182177936565731	0.303693594809624	0.000594328829902373	NA	NA	others
Eef1e1	B2RYN3	0.240087104268771	179422856083954	-155414145657077	0.046178890154231	TRUE	NA	others
Ap1g1	B2RYN6	308646692075538	310567087609855	-0.019203955343178	0.867073412614826	NA	NA	others
Spast	B2RYN7	139402630336096	0.636232233089908	0.757794070271054	0.000144532424972025	NA	TRUE	others
Rhoc	B2RYP0	0.699968472781126	0.253091965986557	0.446876506794569	0.0333768975280112	NA	NA	others
Fam91a1	B2RYP3	0.774038171062758	0.703212333069288	0.0708258379934706	0.424154137586808	NA	NA	others
Snx2	B2RYP4	227942100650914	212005468192387	0.159366324585276	0.0488465898753869	NA	NA	others
Luc7l2	B2RYP6	-0.669482581762175	138319474005422	-205267732181639	61700000	TRUE	NA	others
Tubgcp2	B2RYP8	-0.55972967465549	-0.87640702035322	0.31667734569773	0.00658020380361619	NA	NA	others
Pwwp2a	B2RYP9	-660474170118245	-394729079088698	-265745091029548	0.000554736448242643	TRUE	NA	others
Actr6	B2RYQ1	-356396406217488	-264023782634044	-0.923726235834438	0.0115437163372419	TRUE	NA	others
Ptpa	B2RYQ2	390567592184861	33038387734791	0.601837148369514	0.0378610089229156	NA	TRUE	others
Erh	B2RYQ5	144674429885483	394116371985634	-24944194210015	0.00266826705518038	TRUE	NA	others
Uqcrb	B2RYS2	242586093283995	341681665712983	-0.990955724289882	0.170637550877399	NA	NA	others
Prtfdc1	B2RYS6	133087821242659	0.783301515605267	0.547576696821323	0.000996098083714223	NA	TRUE	others
Ndufb8	B2RYS8	286149034622906	392883971477171	-106734936854265	0.15665851727241	NA	NA	others
Trmt112	B2RYS9	0.0641604225032866	0.802967891395042	-0.738807468891756	0.277411577983	NA	NA	others
Mrps14	B2RYT4	-0.49271490192248	0.677840682506535	-117055558442902	0.0444263369274633	TRUE	NA	others
Cox7a2l	B2RYT5	168090453411493	24837830524077	-0.802878518292764	0.106676758276553	NA	NA	others
Hdhd3	B2RYT7	-12429418366204	-0.654331889882959	-0.588609946737446	0.00098102172941073	TRUE	NA	others
RGD1309730	B2RYT8	-259422158149383	-360134744469619	100712586320236	0.00644681986606808	NA	TRUE	others
Taco1	B2RYT9	-0.609856835269105	0.0178145967714522	-0.627671432040557	0.00265383865939075	TRUE	NA	others
Trappc2l	B2RYU6	0.826605696755215	0.852835621535414	-0.0262299247801988	0.906084324993558	NA	NA	others
Cbx5	B2RYU7	0.366463288452501	304529566856732	-267883238011482	419000000	TRUE	NA	others
Lyrm1	B2RYU8	-263631262819635	-176632832247388	-0.869984305722473	0.169073161468071	NA	NA	others
Dnajc30	B2RYV0	-122413938868862	-0.383746324654662	-0.840393064033958	0.102400688777763	NA	NA	others
Ndufb9	B2RYW3	343704005943943	450647897959662	-106943892015719	0.0437319449393289	TRUE	NA	others
Mrpl53	B2RYW4	-104734954243002	-0.251219899437437	-0.796129642992587	0.273437457259984	NA	NA	others
Srp14	B2RYW7	104898741872118	159741721171682	-0.548429792995633	0.114145322587006	NA	NA	others
Minos1	B2RYW8	-0.138027527094278	0.847646597959874	-0.985674125054151	0.136201958334736	NA	NA	others
Fahd2	B2RYW9	211329730260433	245027393250585	-0.336976629901528	0.0125384013646449	NA	NA	others
Tmem263	B2RZ08	-0.802641269472584	-0.876792143663628	0.0741508741910439	0.751315297913503	NA	NA	others
Imp3	B2RZ12	-492686410269953	-175220929839709	-317465480430244	0.00131419923020293	TRUE	NA	others
Fbxw2	B2RZ17	-13048541056018	-163652674648378	0.331672640881977	0.228858504601013	NA	NA	others
Sh3bgrl3	B2RZ27	161465383441138	136295350354627	0.251700330865106	0.776347843959985	NA	NA	others
Nck1	B2RZ33	0.484759826909828	0.0486420016613437	0.436117825248484	0.000288326692664962	NA	NA	others
Reep5	B2RZ37	48521892591	456718744493058	0.285001814169413	0.320420813434666	NA	NA	others
Rragd	B2RZ38	0.783798484984474	0.798696310550965	-0.0148978255664914	0.922618864937075	NA	NA	others
Naa20	B2RZ44	-11898811854704	-0.814117820838692	-0.37576336463171	0.17858747871963	NA	NA	others
Bbs5	B2RZ48	-25489530341654	-283638476288874	0.28743172872334	0.111577463198629	NA	NA	others
Dok5	B2RZ51	-382029938563929	-374384620397237	-0.0764531816669201	0.709798449494159	NA	NA	others
Mrpl18	B2RZ57	-0.802102198482818	0.410956902268798	-121305910075162	0.0266753737100098	TRUE	NA	others
Ap3s1	B2RZ62	274044676319446	231568408220984	0.424762680984618	0.00163813934896888	NA	NA	others
Srp19	B2RZ66	0.749237638050836	145681829637048	-0.70758065831964	0.181590351293895	NA	NA	others
Dcaf7	B2RZ68	251821040243986	25369172564753	-0.01870685403544	0.886471573593179	NA	NA	others
Arpc4	B2RZ72	516424814588559	512952061183514	0.0347275340504458	0.937210398884729	NA	NA	others
Snrnp70	B2RZ74	0.302519263950582	301610188644384	-271358262249325	224000000	TRUE	NA	others
Dhrsx	B2RZ76	-21651382989089	-17245432963016	-0.440595002607292	0.00570220953061097	NA	NA	others
Vps29	B2RZ78	385862700908333	415779872402111	-0.29917171493778	0.267529091700777	NA	NA	others
Iscu	B2RZ79	0.988652281207933	105945703455385	-0.0708047533459204	0.825107690141478	NA	NA	others
Rnf128	B2RZ84	-194821230436958	-243333303532932	0.485120730959747	0.0482599442508639	NA	NA	others
Slc25a33	B2RZ89	-129227620593407	-0.780733913297852	-0.511542292636219	0.0197445393039866	TRUE	NA	others
Fam151b	B2RZ92	-240572567308367	-239610514167715	-0.00962053140651431	0.95856843426287	NA	NA	others
Ube2r2	B2RZ96	120321034597309	0.59293130384074	0.610279042132346	0.000313364967249805	NA	TRUE	others
Ube2l3	B2RZA9	41259557308843	294295688302973	118299884785457	0.00995191002407675	NA	TRUE	others
Polr3h	B2RZB0	-356731303067734	-275137365504515	-0.815939375632192	0.0163779755166774	TRUE	NA	others
Metap1d	B2RZB4	-152271820835846	-0.924524070939959	-0.598194137418497	0.000284081966074939	TRUE	NA	others
Chmp2a	B2RZB5	136123707788133	140804665153153	-0.0468095736501912	0.933178839387885	NA	NA	others
Lsm8	B2RZB6	0.212320317931174	188767944820958	-16753591302784	8440000000	TRUE	NA	others
Snrpd1	B2RZB7	176275216391612	436093200658383	-259817984266771	143000000	TRUE	NA	others
Psmg4	B2RZB8	-184490671949496	-138361776297422	-0.461288956520739	0.281001510250236	NA	NA	others
Ilf2	B2RZC6	164181265689809	439478226780371	-275296961090562	1340000000	TRUE	NA	others
Mrpl57	B2RZD0	-0.489682808194995	0.702068718544063	-119175152673906	0.145844809951278	NA	NA	others
Sec61b	B2RZD1	0.794344432210385	301424068787456	-221989625566417	0.00205310114677757	TRUE	NA	others
Tmem126b	B2RZD2	-11852049309589	-0.811624317420532	-0.373580613538365	0.0863829076228172	NA	NA	others
Ndufa4	B2RZD6	34987843620204	412126052008629	-0.622476158065892	0.276774469716093	NA	NA	others
Lyrm9	B2RZD7	-429525477407369	-358938788702716	-0.705866887046528	0.311980492868261	NA	NA	others
Tp53i11	B3DMA0	132995359263808	275038574240818	-14204321497701	0.000193277052702351	TRUE	NA	others
Atxn2l	B3DMA1	237597708661549	304151270777991	-0.665535621164418	0.000649760179662389	TRUE	NA	others
Acad11	B3DMA2	-194744300454639	-172256312171247	-0.22487988283392	0.353669538788916	NA	NA	others
Cnot7	B3DMA5	125379724196009	194719954759529	-0.693402305635204	0.000646168798676167	TRUE	NA	others
2011-09-01	B3GNI6	510139128497406	473884804825539	0.36254323671867	0.0139281702371394	NA	NA	others
NA	B3GS92	-164596309661843	-167344631651538	0.0274832198969526	0.943019374471116	NA	NA	others
Plppr5	B3VQM3	0.121811026058738	0.0691040001212556	0.0527070259374824	0.826815877767964	NA	NA	others
Ift27	B4F765	-0.383165822864561	-0.743866338271311	0.36070051540675	0.00210916884812523	NA	NA	others
Dym	B4F766	-0.412813624863879	-0.243122632945813	-0.169690991918066	0.289127808178857	NA	NA	others
Wwp2	B4F767	-110192270918754	-146990387188933	0.367981162701791	0.0428388867908059	NA	NA	others
Aldh4a1	B4F768	107662455596056	139409160902306	-0.317467053062495	0.140596051548553	NA	NA	others
Ccdc28b	B4F770	-0.219140608344711	-0.263043380955823	0.043902772611112	0.959917255542612	NA	NA	others
Gnas	B4F771	232200140364055	195899049069995	0.363010912940596	0.0299351403940694	NA	NA	others
Hspa4l	B4F772	303381691920443	255662520206914	0.477191717135296	0.00262154720723692	NA	NA	others
Gdap1l1	B4F774	366263796086571	332919991110082	0.333438049764888	0.0150577604527766	NA	NA	others
Gopc	B4F775	0.465443269010029	0.914456910411285	-0.449013641401256	0.0108802495297223	NA	NA	others
Hmgn5	B4F777	-174718453555518	-169605823891434	-0.0511262966408348	0.890674954523337	NA	NA	others
Rfc4	B4F778	-144795028622636	-0.884902682412001	-0.563047603814355	0.00215205512090087	TRUE	NA	others
Appl2	B4F779	-0.518887605408481	-0.518477183530553	-0.00041042187792828	0.998833556377118	NA	NA	others
Cd2bp2	B4F786	178211790375828	345473429878732	-167261639502904	323000000	TRUE	NA	others
Chmp1b	B4F787	-12804733859212	-114618649736768	-0.134286888553518	0.721173191146861	NA	NA	others
Slc44a2	B4F795	125764897316733	104050124868396	0.217147724483377	0.134264023216097	NA	NA	others
Lyrm7	B4F7A1	-0.252830889244508	-0.517849070308817	0.265018181064309	0.70597593902292	NA	NA	others
Lgalsl	B4F7A3	313979316701122	243478060388103	0.70501256313019	0.00306189428335401	NA	TRUE	others
Csnk2a2	B4F7A9	27747741186071	282888774829014	-0.0541136296830418	0.511215881991181	NA	NA	others
Dusp15	B4F7B7	-230312918697646	-257615497509611	0.273025788119652	0.133044106160242	NA	NA	others
Tubb4a	B4F7C2	845491466556486	788006648499878	0.574848180566073	0.0017381525734192	NA	TRUE	others
Lrrtm4	B4F7C5	-175643291711863	-174006540462392	-0.0163675124947138	0.969790682604124	NA	NA	others
Hebp1	B4F7C7	350489868998054	294568280476999	0.55921588521055	0.00587201380579514	NA	TRUE	others
Tmem181	B4F7D5	-0.179370895085594	0.813842938929059	-0.993213834014653	0.000212619444842207	TRUE	NA	others
Fpgt	B4F7E4	-175850464373549	-256844451697154	0.809939873236048	0.00184393391863112	NA	TRUE	others
Mpp5	B4F7E7	-0.855620038590003	-0.822264006056805	-0.033356032533198	0.82625731670241	NA	NA	others
Fam129b	B4F7E8	0.837207110369693	0.397779435449436	0.439427674920257	0.00466616488583627	NA	NA	others
Cstf2	B4F7F1	-0.198097393223967	111244616145335	-131054355467732	0.00484848742321803	TRUE	NA	others
Arvcf	B4F7F3	249344356758074	217011209402112	0.32333147355962	0.00246572548231722	NA	NA	others
Acad10	B5DEF6	-164233558057443	-130262437842856	-0.33971120214587	0.062803807479246	NA	NA	others
Gart	B5DEG6	147831209364642	0.996205577033062	0.482106516613358	0.0160686307568584	NA	NA	others
Champ1	B5DEG7	-204347116662969	0.620295431196624	-266376659782631	234000000	TRUE	NA	others
Erlin2	B5DEH2	151243281830447	310571243452937	-15932796162249	1200000000	TRUE	NA	others
Uap1l1	B5DEH4	-106106695384326	-165364918371809	0.592582229874833	0.0322883023294631	NA	TRUE	others
Atp13a2	B5DEH6	-316013059625618	-239312647804613	-0.767004118210048	0.00235000801757535	TRUE	NA	others
Pcyox1l	B5DEI0	174951341341332	29175473498378	-116803393642448	418000000	TRUE	NA	others
Srgap2	B5DEJ1	-166553051597306	-216681823381515	0.501287717842092	0.101670395143638	NA	NA	others
Fam160b2	B5DEJ2	-196008772078497	-214777882633937	0.187691105554404	0.22945649637673	NA	NA	others
Eefsec	B5DEJ5	275799186157538	259931824097784	0.158673620597544	0.0235825636760779	NA	NA	elongation
Tpk1	B5DEJ6	-0.0316925722046171	-0.841869828931394	0.810177256726777	0.000857338460824178	NA	TRUE	others
Sbf2	B5DEJ9	0.859495757102737	0.609708959800659	0.249786797302078	0.00234585037332806	NA	NA	others
Rprd1b	B5DEK0	-146799195424674	0.308053621792945	-177604557603968	0.0104390701189677	TRUE	NA	others
Vopp1	B5DEK8	-0.746528283225643	-127802139519129	0.531493111965643	0.110921831741388	NA	NA	others
Kctd5	B5DEL1	-0.0600006067418689	0.0259197502890849	-0.0859203570309538	0.379232736532077	NA	NA	others
Cpsf1	B5DEL2	-147860959108391	0.978641388258853	-245725097934277	244000000	TRUE	NA	others
Ttc17	B5DEL3	-391264914567893	-164410155592866	-226854758975027	833000000	TRUE	NA	others
Klhl9	B5DEL5	-0.758933111391623	-0.438972454216844	-0.319960657174779	0.0364426230649827	NA	NA	others
Sec61g	B5DEL7	-116095956002305	0.444049311269031	-160500887129208	0.00036832559534964	TRUE	NA	others
Ndufs5	B5DEL8	398191937042902	443933928760642	-0.457419917177408	0.313718551066138	NA	NA	others
Supt4h1	B5DEM7	-179747741516285	0.0542481223813134	-185172553754416	2270000000	TRUE	NA	others
Eef1b2	B5DEN5	455244149366922	530763825917114	-0.755196765501928	0.000690638285399835	TRUE	NA	elongation
Vps28	B5DEN9	0.990696661367955	107836715355932	-0.0876704921913629	0.871490352529049	NA	NA	others
Anapc10	B5DEP3	-1921721919772	-161618105774369	-0.305540862028308	0.132273304026959	NA	NA	others
Snrpg	B5DEP7	-0.763328073583578	218301026528535	-294633833886893	0.000236898461128121	TRUE	NA	others
Xpnpep3	B5DEQ3	0.143647038899519	0.73184722573026	-0.58820018683074	0.000484154119393261	TRUE	NA	others
Snrpb2	B5DEQ4	-109920499280176	119972464336417	-229892963616593	1070000000	TRUE	NA	others
Churc1	B5DER2	-168293971662485	-242469444709685	0.741754730471998	0.00671434972841783	NA	TRUE	others
Chchd1	B5DER5	-166967819275159	-0.584083914524328	-108559427822726	0.142789041404824	NA	NA	others
Snrpd2	B5DES0	0.96568084143218	357108153161644	-260540069018426	0.000512969125401068	TRUE	NA	others
Cpne8	B5DEX3	-0.720992505354442	-0.402061205567062	-0.31893129978738	0.172844098321742	NA	NA	others
Mob3a	B5DEX8	-171438337601328	-1954843838251	0.240460462237724	0.423685978009073	NA	NA	others
Thoc3	B5DEY5	-0.432241656016154	143011012058441	-186235177660057	447000	TRUE	NA	others
Snx6	B5DEY8	260909795943192	237233985128774	0.236758108144184	0.0058461812856625	NA	NA	others
Csgalnact1	B5DEY9	-172567078518387	0.73468443383314	-246035521901701	0.00012068833406871	TRUE	NA	others
Gnpda2	B5DEZ6	0.424691754847046	-0.0668917304326436	0.491583485279689	0.00288553547761163	NA	NA	others
Plxdc2	B5DEZ8	0.722415940365849	114402054891154	-0.421604608545687	0.00179699074744398	NA	NA	others
Vps11	B5DF01	138724984090799	125814714853329	0.129102692374704	0.110528297128768	NA	NA	others
Eed	B5DF02	-39007755059496	-175105387720457	-214972162874503	1780000000	TRUE	NA	others
Mrpp3	B5DF07	-202430869137947	-16053456808333	-0.418963010546164	0.00354085791390653	NA	NA	others
Zfand5	B5DF11	-0.140256990879543	-0.656687662488977	0.516430671609434	0.118325808315597	NA	NA	others
Lgi2	B5DF14	-143878699028002	0.0500143749396016	-148880136521962	1070000000	TRUE	NA	others
Samd4a	B5DF21	-214221069254839	-233934960518335	0.197138912634964	0.183234890042855	NA	NA	others
Uck1	B5DF24	390095575665706	401493390761755	-0.113978150960486	0.69203531432443	NA	NA	others
Mrto4	B5DF25	-268430334426833	-0.424553442354352	-225974990191398	143000000	TRUE	NA	RBF
Rfc5	B5DF29	-202702172004889	-163387200940698	-0.393149710641904	0.0396400658471682	NA	NA	others
Pitpnm2	B5DF34	0.530214124817388	0.766585206113419	-0.236371081296032	0.435506059292072	NA	NA	others
Taf6l	B5DF37	-30974701791342	-115296296241179	-194450721672241	0.00165910139624498	TRUE	NA	others
Snph	B5DF41	0.805752328338324	0.756239082809093	0.0495132455292308	0.656489015153711	NA	NA	others
Foxk2	B5DF43	-289381563573809	-125074196685179	-16430736688863	5490000000	TRUE	NA	others
Kctd15	B5DF44	-326984773764437	-29815244895365	-0.288323248107865	0.254256643988781	NA	NA	others
Traf6	B5DF45	-167592462743943	-219853309353221	0.522608466092786	0.00845781940598089	NA	TRUE	others
Pmm2	B5DF46	0.807722851311316	0.352088749323802	0.455634101987514	0.000351800272630111	NA	NA	others
Tyw1	B5DF48	-186109204527246	-117740764080743	-0.683684404465034	0.00017074175290861	TRUE	NA	others
Galnt2	B5DF50	-0.0475690479051387	230929442062105	-235686346852619	267000000	TRUE	NA	others
Mmgt1	B5DF51	0.612055813088791	224614202324436	-163408621015557	0.00882723347848027	TRUE	NA	others
C1qtnf4	B5DF52	0.75749162674191	275368198878681	-19961903620449	931000000	TRUE	NA	others
Stam	B5DF55	337463042566447	303033890254464	0.34429152311983	4550000000	NA	NA	others
Eif1ax	B5DF60	0.488325943661221	169186415470689	-120353821104567	0.000110437320354576	TRUE	NA	others
Pak4	B5DF62	-232485611982505	-288217576531461	0.55731964548956	0.000594328829902373	NA	TRUE	others
Blvrb	B5DF65	379243804323264	325101558749903	0.541422455733614	0.00245515845124108	NA	TRUE	others
Osbpl11	B5DF74	108224260534027	121206061462749	-0.129818009287215	0.347788454676564	NA	NA	others
Cog8	B5DF86	-0.883936836645725	-0.0983492707005005	-0.785587565945225	0.00194313366586302	TRUE	NA	others
Cul3	B5DF89	412074534215409	380061695083973	0.320128391314366	0.0116349264820484	NA	NA	others
Spry3	B5DF90	-399362462563121	-476260704504771	0.768982419416502	0.00535238081484925	NA	TRUE	others
Elavl1	B5DF91	199808850379217	491504003222358	-291695152843141	209000000	TRUE	NA	others
Patl1	B5DF93	-191509147806722	-187109046690625	-0.0440010111609659	0.863968439412176	NA	NA	others
Zc2hc1a	B5DF95	421703882754854	341442128840053	0.802617539148013	0.00435308324342222	NA	TRUE	others
Asb1	B5DF97	-100237334107247	-155268399923136	0.55031065815889	0.000135607374394066	NA	TRUE	others
Kdelc1	B5DFA5	-31866927750894	-204360024931717	-114309252577223	0.00103506867688059	TRUE	NA	others
Rbbp4	B5DFB2	163974299990928	335122859514831	-171148559523903	0.000556482150015247	TRUE	NA	others
Ttc7b	B5DFB4	0.564144269397513	0.317204927982257	0.246939341415256	0.018991380674405	NA	NA	others
Gnpda1	B5DFC6	143081311375045	0.838993471644127	0.591819642106321	4210000000	NA	TRUE	others
Eif3c	B5DFC8	162889808404229	284376323345581	-121486514941352	5670000000	TRUE	NA	initiation
Fam118a	B5DFD4	-551816226038463	-50134088593891	-0.504753400995535	0.20368436974431	NA	NA	others
Sh3bgrl	B5DFD8	160900392780366	121149479034813	0.397509137455532	0.596132967540972	NA	NA	others
Mpp6	B5DFE0	289153990030937	301022862362643	-0.118688723317054	0.140596051548553	NA	NA	others
Ttll11	B5DFG3	-120758486402087	-129853795296955	0.0909530889486756	0.828100030618691	NA	NA	others
Pygo2	B5DFG8	-375410161603346	-297829122017146	-0.775810395862	0.0976029543422534	NA	NA	others
Tmem150c	B5DFH9	0.645000438306365	0.393169599734871	0.251830838571494	0.263293205162395	NA	NA	others
Ap1s1	B5DFI3	137600238303806	189794612147071	-0.521943738432655	0.332899259450096	NA	NA	others
Lztr1	B5DFI4	-213317852271013	-223762234724601	0.104443824535876	0.176946696785799	NA	NA	others
Trim27	B5DFI5	-109555957307554	-0.968316841409343	-0.127242731666192	0.205584684887415	NA	NA	others
Pdk3	B5DFI9	166805602642208	219275525623314	-0.52469922981106	0.000552307700358595	TRUE	NA	others
Slc7a4	B5DFJ0	-117996464880269	-1475790087486	0.29582543868331	0.142009967275754	NA	NA	others
Nkiras1	B5DFJ1	-0.0911246751746097	-0.523652401177761	0.432527726003151	0.0163495205404548	NA	NA	others
Vps18	B5DFJ4	118777845667302	117435559449485	0.01342286217817	0.863640968006226	NA	NA	others
Tmem9	B5DFJ7	-238959895920776	-211568201668537	-0.273916942522382	0.529982457758977	NA	NA	others
Mboat7	B5DFK0	-102701652296109	-0.733941837238622	-0.293074685722469	0.503978871949739	NA	NA	others
Ap3d1	B5DFK6	346294488740931	305434594247139	0.408598944937918	0.0016790531766975	NA	NA	others
Abhd17c	B5DFK7	0.505538993502872	0.254007189588581	0.251531803914291	0.0202761345517325	NA	NA	others
Pdxdc1	B5DFK8	148736631030633	189058365054467	-0.403217340238344	0.0117866358128967	NA	NA	others
Snta1	B5DFL0	-0.108720357953202	-0.314160118205602	0.2054397602524	0.451201839269044	NA	NA	others
Itgb1bp1	B5DFL3	-201685890356898	-214644588464548	0.129586981076504	0.260127321957031	NA	NA	others
Sap30bp	B5DFL5	-290416456809757	-0.483164866165037	-242099970193254	1540000000	TRUE	NA	others
Sestd1	B5DFL9	230779405658746	19272814670208	0.380512589566662	0.00380957006177661	NA	NA	others
Bcas2	B5DFM8	-0.928125558790771	133600400873323	-2264129567524	0.00547428005428852	TRUE	NA	others
Eif1b	B5DFN1	-156030914143925	-0.587859066759774	-0.972450074679478	0.16084476183925	NA	NA	others
Ahcyl1	B5DFN2	255347229621658	250058565360961	0.0528866426069659	0.434764385201756	NA	NA	others
Uqcc2	B5DFN3	-209148585997166	-182081861446456	-0.270667245507102	0.651414476348447	NA	NA	others
Pfdn5	B5DFN4	0.404673631939051	-14096813337652	181435496570425	0.00508535015447337	NA	TRUE	others
NA	B8Q4G1	-393087730879481	-405187950211265	0.121002193317842	0.60735683734292	NA	NA	others
Adgrb1	C0HL12	0.167214832234273	-0.0998207571880378	0.267035589422311	0.000922323045789231	NA	NA	others
Fry	C0IXW5	0.883230450319558	0.893834633935481	-0.0106041836159233	0.923444090322556	NA	NA	others
Flna	C0JPT7	163717521979493	139680069561162	0.240374524183306	0.141905067272611	NA	NA	others
Lims1	C0KUC5	106974324367873	0.508521836988578	0.561221406690149	0.00419465430208345	NA	TRUE	others
Pcdhgc5	C6JUM5	-0.48743996795427	-0.714723627926842	0.227283659972572	0.316379022464492	NA	NA	others
Neto2	C6K2K4	0.365106284326546	0.425449291183749	-0.0603430068572032	0.586976987990459	NA	NA	others
Dbn1	C6L8E0	0.533683167104459	0.304476843273509	0.22920632383095	0.318481635121651	NA	NA	others
Sirt3	C6ZII9	-0.581020489351187	-0.126909506773358	-0.454110982577829	0.00276106418262872	NA	NA	others
Eif2s3y	C9WPN6	-0.383876311891372	0.0480875413642002	-0.431963853255572	0.193650826441546	NA	NA	others
Cnih3	D0Q0Y7	-335774008272312	-267061417961272	-0.687125903110402	0.320420813434666	NA	NA	others
Il1rap	D1M8S3	-486918571345534	-496891893408603	0.0997332206306893	0.716328049874985	NA	NA	others
Gtpbp1	D2XV59	1484718866584	12470054172643	0.237713449319706	0.0118468367507037	NA	NA	others
Rapgef4	D3KR63	107151463525056	0.730485050231641	0.341029585018921	0.00875253940750542	NA	NA	others
Lipt1	D3Z7Z4	-323042455933584	-293075254146944	-0.299672017866398	0.0348720414958728	NA	NA	others
Ranbp10	D3Z7Z5	-0.519009599099304	-0.287822819499336	-0.231186779599967	0.0659428297323761	NA	NA	others
Atr	D3Z822	-422490101126819	-362127525094251	-0.60362576032568	0.0204200669741325	TRUE	NA	others
Ndrg4	D3Z831	213386972651801	161570955810003	0.51816016841798	0.0140478502273347	NA	TRUE	others
Aven	D3Z853	-15431223922809	-21000858725333	0.556963480252398	0.00258469758197327	NA	TRUE	others
Tti1	D3Z854	-373799231461467	-33848304875539	-0.353161827060772	0.232771263785863	NA	NA	others
Cwf19l1	D3Z863	-31521385514601	-197369999253737	-117843855892273	0.000407733082760641	TRUE	NA	others
Mpdu1	D3Z865	0.627695142545404	145850695306605	-0.830811810520648	0.000380020594346145	TRUE	NA	others
Samhd1	D3Z898	-34920595968024	-337154106795598	-0.120518528846416	0.513630439528145	NA	NA	others
Tcaf1	D3Z8A4	-129964564080727	-135560479156119	0.0559591507539179	0.67748224498727	NA	NA	others
Cox16	D3Z8B0	-431220739207683	-373711395640193	-0.575093435674898	0.311257646097508	NA	NA	others
Nup133	D3Z8B2	-0.567930193693356	144259941051181	-201052960420516	190000000	TRUE	NA	others
Wdr48	D3Z8C7	207275583046156	182254062156889	0.250215208892666	0.0130576224444568	NA	NA	others
Slitrk1	D3Z8D8	0.209511207907955	0.350356493287973	-0.140845285380018	0.429968941770238	NA	NA	others
Rps6ka3	D3Z8E0	0.0198487468769764	-0.289842082760785	0.309690829637762	0.0113107785817516	NA	NA	others
Camsap1	D3Z8E6	16816019357229	114535786354934	0.536244072173556	0.00019196799153643	NA	TRUE	others
Rpgrip1l	D3Z8G3	-39635243733419	-365172674190756	-0.311797631434344	0.103072657428384	NA	NA	others
Mau2	D3Z8G8	-289054047722807	-154986943702586	-134067104020221	130000000	TRUE	NA	others
Gstt3	D3Z8I7	-0.932342478450542	-104374600684692	0.111403528396377	0.889915820853748	NA	NA	others
Pdzd11	D3Z8K0	-110152795472135	-0.943029644389351	-0.158498310331997	0.726399007404493	NA	NA	others
Usp38	D3Z8K5	-358964875314964	-342070477307005	-0.168943980079596	0.361892404115323	NA	NA	others
Spata33	D3Z8L2	-217346321814127	-271203547333142	0.538572255190156	0.0161213472400219	NA	TRUE	others
Pum1	D3Z8L5	-0.0766070898276218	125122173873978	-13278288285674	0.000148017699174604	TRUE	NA	others
Rras	D3Z8L7	0.208056892447451	0.0402527492282338	0.167804143219217	0.210114349320385	NA	NA	others
Tsc22d1	D3Z8M8	100101300482627	0.457332502514657	0.543680502311614	0.00129280047997908	NA	TRUE	others
Rnf187	D3Z8N2	-431789481289438	-46623212669266	0.344426454032212	0.338451510067421	NA	NA	others
Klhl20	D3Z8N4	-299013038903349	-296252201719793	-0.0276083718355618	0.837547798237188	NA	NA	others
Rnf7	D3Z8P1	0.904003696933247	0.843252204015334	0.0607514929179122	0.74141689022924	NA	NA	others
RGD1566085	D3Z8P5	-367692117083804	-309238738103899	-0.584533789799056	0.148967937663722	NA	NA	others
Tusc2	D3Z8Q5	-0.279116884032458	-0.556893552638402	0.277776668605945	0.567824936765717	NA	NA	others
Tnks	D3Z8Q6	-159107413194649	-154269240437771	-0.0483817275687801	0.715904812261555	NA	NA	others
Fam96b	D3Z8Q7	-196368580208437	-190288646531206	-0.060799336772307	0.901384377703183	NA	NA	others
Rbm25l1	D3Z8R4	-0.914158735886298	185762377259818	-277178250848447	238000000	TRUE	NA	others
Sh3d19	D3Z8S0	-285904302059099	-316971519325749	0.310672172666498	0.25564526762834	NA	NA	others
Paox	D3Z8W0	-0.959744343040038	-0.921517247317179	-0.0382270957228591	0.876420986433287	NA	NA	others
Pole	D3Z8X4	-235432911712709	-20986631205338	-0.255665996593283	0.474825228148192	NA	NA	others
Cep104	D3Z8X7	-492900286699633	-521191035233096	0.28290748533463	0.25564526762834	NA	NA	others
Pnma3	D3Z8Y9	-312652379992271	-177957200422761	-13469517956951	0.0280780197711685	TRUE	NA	others
Fam188a	D3Z916	-11289186414496	-15322508200706	0.403332178621007	0.00343946580904583	NA	NA	others
Mettl17	D3Z930	103772281707493	10780688143867	-0.040345997311767	0.783620854407467	NA	NA	others
Hmg20a	D3Z937	-204507363067298	0.860344493023584	-290541812369656	4350000000	TRUE	NA	others
Mars	D3Z941	187840623435748	314596409372833	-126755785937085	6220000000	TRUE	NA	others
Tmem70	D3Z946	141921875234153	200802096311513	-0.588802210773602	0.00111262658519059	TRUE	NA	others
Pgm2l1	D3Z955	363146990017265	293538757493157	0.696082325241082	0.0310829312152582	NA	TRUE	others
Rlbp1	D3Z956	-353926259436249	-301822389635175	-0.521038698010746	0.357241595462934	NA	NA	others
Tspan33	D3Z967	-444646095885607	-430431636096783	-0.142144597888234	0.45975548350713	NA	NA	others
Plxna1	D3Z981	466499812720239	422449153676683	0.440506590435568	0.00729107943059407	NA	NA	others
Fam163b	D3Z988	-0.48667212603511	-106331511320172	0.576642987166613	0.352412438779807	NA	NA	others
Tbc1d22a	D3Z994	-0.210112082505251	-0.658571061051523	0.448458978546272	0.00867186932315825	NA	NA	others
Nckap5l	D3Z9A7	-209064839826774	-238363455518938	0.292986156921638	0.00271097334270479	NA	NA	others
Mios	D3Z9C0	-0.514626293591846	0.492246197786171	-100687249137802	1570000000	TRUE	NA	others
RGD1306271	D3Z9D0	132443135967922	122114443992073	0.103286919758484	0.0755737231335786	NA	NA	others
Emilin1	D3Z9E1	-312972891195724	-278459431575598	-0.345134596201268	0.319452356201908	NA	NA	others
Cpsf2	D3Z9E6	-0.60168481260867	138516232657819	-198684713918686	21800000	TRUE	NA	others
Dpf3	D3Z9E7	-0.784292206573043	0.781510284483159	-15658024910562	0.00133790708573902	TRUE	NA	others
Hapln4	D3Z9H2	-0.0782535913150931	0.176419725127169	-0.254673316442262	0.175782257859994	NA	NA	others
Tmem145	D3Z9I0	-227705005188765	-162031512425011	-0.656734927637546	0.0180716503530845	TRUE	NA	others
Coa3	D3Z9I1	-305557477771756	-249364649747176	-0.5619282802458	0.166720861239561	NA	NA	others
Slc26a6	D3Z9I5	-437018363635578	-37440473378452	-0.626136298510574	0.0536064588671501	NA	NA	others
Stard4	D3Z9I9	-157468787377698	-190613642141763	0.33144854764065	0.512237895221463	NA	NA	others
Ulk2	D3Z9J7	155700174573691	101518913839428	0.541812607342635	0.00176486037332456	NA	TRUE	others
Sat2	D3Z9J8	0.185339012538881	-0.266971848427124	0.452310860966006	0.0235049964126881	NA	NA	others
Tmem200a	D3Z9K1	-165627700785565	-166461511836954	0.00833811051389621	0.958864236895481	NA	NA	others
Mrpl54	D3Z9K2	-106468766539564	-162165905495912	0.55697138956348	0.423165122442925	NA	NA	others
Plekho2	D3Z9K4	-317470829291494	-361874432226884	0.444036029353904	0.0023637521188658	NA	NA	others
Gdpd2	D3Z9K9	0.38589809963747	0.223029096647445	0.162869002990025	0.546764050704541	NA	NA	others
Agk	D3Z9L0	375198970780991	386017853855159	-0.108188830741682	0.436280297709408	NA	NA	others
Wdr11	D3Z9L5	404120532456108	402497469461781	0.0162306299432666	0.864960231624303	NA	NA	others
Mettl16	D3Z9M1	-319108636287996	-197243982677106	-12186465361089	0.00162500917217099	TRUE	NA	others
Kdsr	D3Z9P1	154870333980542	20059502273186	-0.457246887513178	0.00215095994105037	NA	NA	others
Mettl22	D3Z9R2	-318640053180776	-323108426440967	0.0446837326019063	0.774539059243869	NA	NA	others
Mp68	D3Z9R8	340658373052361	392378000172688	-0.51719627120327	0.46204864267553	NA	NA	others
Ank1	D3Z9Z0	192461315495035	206635119925826	-0.141738044307902	0.261323627647942	NA	NA	others
Lipt2	D3Z9Z2	-158983027021844	-124245219631865	-0.347378073899796	0.00193797940614574	NA	NA	others
Smarcad1	D3Z9Z9	-276051904965459	-122157658822881	-153894246142577	0.000176918947708125	TRUE	NA	others
Mtmr2	D3ZA31	147339259562317	108042887459879	0.392963721024385	0.00539055960616289	NA	NA	others
Atg13	D3ZA45	-104188610459188	-151258498624438	0.470698881652497	0.000649760179662389	NA	NA	others
Gmip	D3ZA46	-369939433294044	-332748613128889	-0.371908201651556	0.191786281739252	NA	NA	others
Pnma8a	D3ZA53	-41806687121735	-139768365240939	-278298505976411	0.000112343046420501	TRUE	NA	others
Ecd	D3ZA55	-180824024873211	-203931247531757	0.231072226585458	0.24561677495228	NA	NA	others
Twnk	D3ZA68	-11571210556145	-0.612212697955672	-0.544908357658829	0.00130464558449311	TRUE	NA	others
Tln2	D3ZA84	556366432626622	514586798136391	0.41779634490231	0.00222581643163305	NA	NA	others
Nfu1	D3ZA85	14655360921657	213539720905356	-0.669861116887858	0.0242217526978972	TRUE	NA	others
Acot13	D3ZA93	0.79562660715008	160283526649325	-0.80720865934317	0.00267390475849054	TRUE	NA	others
Mpp2	D3ZAA9	26036075242217	256932234673271	0.0342851774889903	0.78430686525013	NA	NA	others
Rnf219	D3ZAB6	-215779899808031	-199104791510122	-0.166751082979097	0.400730993776503	NA	NA	others
Dennd6b	D3ZAE3	-103865948087805	-107203517315781	0.0333756922797646	0.807336582078342	NA	NA	others
Vasn	D3ZAE6	-287702907965095	-310634095071582	0.229311871064872	0.483596338075513	NA	NA	others
Abca8	D3ZAE9	-481449323104547	-55433960099816	0.728902778936136	0.0872957997591522	NA	NA	others
Atp5j2	D3ZAF6	448172804258821	53024349187548	-0.820706876166588	0.175122714750727	NA	NA	others
Tbc1d2b	D3ZAF7	-0.0091595214644641	-0.481933849375137	0.472774327910673	1960000000	NA	NA	others
Sh3pxd2b	D3ZAF9	141305577775377	0.84976109538405	0.563294682369718	0.00375105216015833	NA	TRUE	others
Sema6a	D3ZAG0	-0.732112725107475	-0.978673318528605	0.24656059342113	0.183777112568535	NA	NA	others
Map9	D3ZAG3	0.226145435745956	0.59559353161379	-0.369448095867834	0.148124011366118	NA	NA	others
Lix1	D3ZAG6	-270025107736552	-275407061351651	0.0538195361509812	0.910751950709786	NA	NA	others
U2surp	D3ZAI0	-0.773996578667	18620813096707	-26360778883377	224000000	TRUE	NA	others
Oacyl	D3ZAI4	274894014748047	177581546825182	0.973124679228653	0.050005406943145	NA	NA	others
Nt5dc3	D3ZAI6	27071144554821	333532062005358	-0.62820616457148	0.00158231927820418	TRUE	NA	others
Lrrtm3	D3ZAL8	-0.684533144991822	-0.891743932075331	0.207210787083509	0.277411577983	NA	NA	others
Ganab	D3ZAN3	302871625737381	457264826394701	-15439320065732	127000000	TRUE	NA	others
Slc35b4	D3ZAN4	-400927113822654	-101184299447817	-299742814374837	0.030767270317142	TRUE	NA	others
Prelid3a	D3ZAN9	-0.461202884165827	-0.0809984444327902	-0.380204439733036	0.0102521878324109	NA	NA	others
Gpd1l	D3ZAP9	389446985005552	325730573396297	0.637164116092544	0.000528316856524192	NA	TRUE	others
Fundc2	D3ZAQ0	0.225671980114716	0.664063761968257	-0.43839178185354	0.0203592424250706	NA	NA	others
Actr5	D3ZAQ1	-321255335193875	-1865732495361	-134682085657774	0.00095435057690078	TRUE	NA	others
Psmg2	D3ZAQ4	-0.584738835399392	-128157410961717	0.696835274217776	0.000834000719105685	NA	TRUE	others
Nol7	D3ZAQ6	-247197577627459	-0.840258589108061	-163171718716653	0.000158676246016401	TRUE	NA	others
Ercc1	D3ZAQ9	-297923393256584	-167776629953126	-130146763303458	0.000946895089341081	TRUE	NA	others
Otub2	D3ZAR8	-193360876847382	-241411054396182	0.480501775487998	0.154006634439871	NA	NA	others
RGD1562399	D3ZAS1	290105936951	451151565762032	-161045628811032	0.000219978089368149	TRUE	NA	others
Sgsm1	D3ZAS2	10384579624214	0.524826980281355	0.513630982140047	0.00430446747196815	NA	TRUE	others
Sart3	D3ZAS8	-1131147262978	0.545731996418511	-167687925939651	2620000000	TRUE	NA	others
Ddrgk1	D3ZAS9	-106549325175441	0.0921631570244236	-115765640877884	0.00304801495066459	TRUE	NA	others
Faxc	D3ZAT9	-0.92294841186479	-0.588546031380072	-0.334402380484718	0.0174087141960104	NA	NA	others
Lrrn2	D3ZAV8	-262664330677078	-185810832337587	-0.768534983394914	0.00188942196673907	TRUE	NA	others
Pisd	D3ZAW2	0.31587988174571	0.528186816876003	-0.212306935130293	0.0201874149017684	NA	NA	others
Abhd4	D3ZAW4	0.436680795884824	0.268538419387507	0.168142376497317	0.377814250926192	NA	NA	others
Cherp	D3ZAX5	188018532416586	412759545488291	-224741013071705	100000000	TRUE	NA	others
Pnn	D3ZAY8	-116408167485062	188016896840336	-304425064325398	38500000	TRUE	NA	others
Eif3m	D3ZAZ0	12201817617597	213274714662942	-0.912565384869718	0.000220125574823592	TRUE	NA	initiation
Fmnl1	D3ZAZ1	-342772355750027	-38335067140503	0.405783156550032	0.262729426883197	NA	NA	others
Cradd	D3ZB14	-3870948106211	-449764030168576	0.626692195474754	0.377348395850808	NA	NA	others
Hook1	D3ZB48	-103434219563852	-101865077981464	-0.015691415823881	0.930362679747697	NA	NA	others
Igsf9b	D3ZB51	-0.925005627160941	-141174001203916	0.486734384878215	0.0276279812726686	NA	NA	others
Bccip	D3ZB65	-286541831351548	-237541978848705	-0.48999852502843	0.00790767526937146	NA	NA	others
Phf24	D3ZB78	-480143582012568	-403109182332321	-0.770343996802476	0.156849769021769	NA	NA	others
Slc25a31	D3ZB81	-0.13837456334585	0.151302047329144	-0.289676610674994	0.226766405903237	NA	NA	others
Elac1	D3ZB91	-273633629631482	-30542919778373	0.317955681522474	0.258873391349244	NA	NA	others
Coprs	D3ZB92	-125438824449616	-169835681150404	0.443968567007883	0.394874233463714	NA	NA	others
Nek1	D3ZB99	-352546746363385	-349112027291387	-0.0343471907199815	0.814674469162577	NA	NA	others
Tmem47	D3ZBB3	-0.451088749433118	-123186504415641	0.780776294723289	0.0492833735556488	NA	TRUE	others
Dync2h1	D3ZBB8	-355159635728576	-261321988728478	-0.938376470000982	0.0238558654096097	TRUE	NA	others
LOC103694328	D3ZBC4	-458156775957005	-381110442160939	-0.770463337960653	0.058032733579477	NA	NA	others
Dhrs13	D3ZBC7	-0.491741762962373	0.332810693269737	-0.82455245623211	0.0014063110831749	TRUE	NA	others
Msl1	D3ZBD0	-287655151730405	-0.625594341658544	-225095717564551	9150000000	TRUE	NA	others
Nek7	D3ZBE5	-0.816249552040162	-114076346725378	0.324513915213622	0.0371191013654484	NA	NA	others
Ptrhd1	D3ZBG6	-149846610083654	-216767733704416	0.66921123620762	0.134348517489303	NA	NA	others
Lmtk2	D3ZBH5	0.503387580001521	0.531812905050709	-0.0284253250491879	0.827778066548981	NA	NA	others
Lsm5	D3ZBJ0	-156686918492589	-0.607475071358963	-0.95939411356693	0.432243097999204	NA	NA	others
Nup160	D3ZBL6	-149550717340537	0.65061100173143	-21461181751368	80800000	TRUE	NA	others
Rc3h2	D3ZBM2	-22396426356201	-130129685568507	-0.938345779935034	0.00323281711867977	TRUE	NA	others
Fech	D3ZBM3	109485526460094	15956610043816	-0.500805739780656	0.0301370188221254	TRUE	NA	others
Hace1	D3ZBM7	-0.483302989692484	-102801416554637	0.544711175853885	0.00342014545767102	NA	TRUE	others
Hist1h1b	D3ZBN0	402619387652927	581436635334927	-178817247682	0.000140330704962913	TRUE	NA	others
Epha2	D3ZBN3	-380663590049152	-399231211152502	0.185676211033507	0.625049563665437	NA	NA	others
Erg28	D3ZBN4	-0.891272989841269	0.203163338266012	-109443632810728	0.0844794599038377	NA	NA	others
Exosc2	D3ZBP3	-106680387548672	0.881132373002298	-194793624848902	897000000	TRUE	NA	others
Mical1	D3ZBP4	-356231516530231	-365918528646622	0.0968701211639122	0.755640910774969	NA	NA	others
Foxo3	D3ZBQ1	0.850794528846104	0.631195446016486	0.219599082829618	0.197665121610069	NA	NA	others
Smarcd1	D3ZBS9	0.342800958909329	276046338699135	-241766242808202	696000000	TRUE	NA	others
RGD1310819	D3ZBU7	107001212858266	0.198308360395648	0.871703768187008	0.000467824305728748	NA	TRUE	others
Yeats2	D3ZBV9	-57906309176506	-399298238535929	-179764853229131	0.00179699074744398	TRUE	NA	others
Tmem201	D3ZBW3	-0.901282236181225	167041931237775	-257170154855897	836000000	TRUE	NA	others
LOC685203	D3ZBW5	-373032418488635	-38814077267047	0.15108354181835	0.605229261822476	NA	NA	others
Ccdc92	D3ZBX9	0.72002550555512	0.333176595011645	0.386848910543474	0.244800900017391	NA	NA	others
Ddx10	D3ZBY5	-168439422787611	-128796982188675	-0.396424405989352	0.182701275317999	NA	NA	others
Disp2	D3ZBZ6	112479469077598	164784131655514	-0.523046625779158	0.00836760251082724	TRUE	NA	others
Ttc33	D3ZBZ9	-423286368001137	-311127307627624	-112159060373513	0.00869125747989957	TRUE	NA	others
Rbbp5	D3ZC01	-265321899328948	-0.800986834753895	-185223215853558	878000000	TRUE	NA	others
Carmil2	D3ZC15	0.952180270327345	0.337521552931729	0.614658717395616	0.0289394770671465	NA	TRUE	others
Tcf25	D3ZC46	-128556999952524	-0.548739318550069	-0.736830680975167	0.0025311246075738	TRUE	NA	others
Hspa12a	D3ZC55	41434623857315	379394838794025	0.349513997791246	0.0401290164617953	NA	NA	others
Dst	D3ZC56	398375892980983	439154280225913	-0.407783872449297	0.00604683884231476	NA	NA	others
Cmpk2	D3ZC63	0.0906513928348246	0.534359891323503	-0.443708498488678	0.0255907582064047	NA	NA	others
Pex10	D3ZC81	-196913680015607	-142291062499304	-0.546226175163038	0.0149172862145994	TRUE	NA	others
Nufip2	D3ZC82	-0.792669096326885	0.64711410333013	-143978319965702	0.000237272427683245	TRUE	NA	others
Fam114a2	D3ZC89	136071152408874	109683156213303	0.263879961955702	0.00432633207235515	NA	NA	others
Ttc39b	D3ZC96	-213305684045793	-25717120496107	0.438655209152762	0.00703942036659822	NA	NA	others
Ccnt1	D3ZC98	-208025789508343	-0.555085853412309	-152517204167112	0.0158926072152076	TRUE	NA	others
Plpbp	D3ZCA0	252790240118024	221871247531014	0.309189925870109	0.0214633834399003	NA	NA	others
Fam92b	D3ZCB9	-0.307151887858782	120207486006071	-150922674791949	0.000594328829902373	TRUE	NA	others
Pitpnb	D3ZCD4	-100904910356995	-0.699413661073136	-0.309635442496811	0.434271433550586	NA	NA	others
Gpsm2	D3ZCE5	141640704372205	110723734489506	0.309169698827	0.497352363530513	NA	NA	others
Lrp12	D3ZCF7	-259850618797524	-139638437623245	-120212181174279	1870000000	TRUE	NA	others
Mon2	D3ZCG3	0.485383055124961	0.393387573408171	0.0919954817167902	0.311721442010505	NA	NA	others
Spag7	D3ZCG4	-344075561942271	-321652593056082	-0.224229688861884	0.378491012412341	NA	NA	others
Mmp15	D3ZCG5	-275600152544335	-305320001596784	0.297198490524492	0.211546953721122	NA	NA	others
Slc9a7	D3ZCI2	-0.0236348101231938	-0.383796711922777	0.360161901799583	0.0201470439918047	NA	NA	others
Stxbp6	D3ZCI5	140103816381702	104152210046135	0.359516063355665	0.186527259477329	NA	NA	others
Evi5l	D3ZCJ7	0.29057057624795	-0.150068117533753	0.440638693781703	0.000752755480664018	NA	NA	others
Nkiras2	D3ZCK2	0.358974212769678	0.178292665900444	0.180681546869234	0.128875377843275	NA	NA	others
Snrpc	D3ZCL3	-143789247703133	0.600771580513677	-2038664057545	0.0169288197483837	TRUE	NA	others
Abcg4	D3ZCM3	-0.507036025157166	-0.679880590051589	0.172844564894422	0.0415077640495689	NA	NA	others
Tle1	D3ZCM7	-406092801379258	-331892695751421	-0.742001056278375	0.0941305958239149	NA	NA	others
Gtf2e2	D3ZCP9	-268091171324109	-143623799168847	-124467372155262	0.00323844449106929	TRUE	NA	others
Col19a1	D3ZCQ0	-367708040722201	-29484732384794	-0.728607168742608	0.0130158104194442	TRUE	NA	others
Alg11	D3ZCQ2	-0.340218778584918	0.258039508158929	-0.598258286743847	0.0136047524005438	TRUE	NA	others
Ppp4r3b	D3ZCR4	-3974416230459	-319204534419251	-0.782370886266494	0.0138374054039946	TRUE	NA	others
Larp6	D3ZCR5	0.299094908913544	0.0993290906974325	0.199765818216111	0.0655966398565909	NA	NA	others
Pcbp4	D3ZCS3	-178208381200423	-0.21988323829321	-156220057371102	0.000158676246016401	TRUE	NA	others
Pald1	D3ZCT5	-149295038345944	-207545874502537	0.58250836156593	0.00338756830743189	NA	TRUE	others
Sec23b	D3ZCT7	-0.8108752170547	-0.683236151388975	-0.127639065665725	0.61328494401802	NA	NA	others
Rab33a	D3ZCU8	254739283129103	214021985513558	0.40717297615545	0.0413947229489085	NA	NA	others
Actn2	D3ZCV0	185080203172819	146066791409479	0.3901341176334	0.0283367460593061	NA	NA	others
Alg9	D3ZCW5	-0.315492779357468	-0.651881149207072	0.336388369849604	0.181602980623292	NA	NA	others
Cys1	D3ZCZ3	-309781354396723	-417958054869053	10817670047233	0.0359629305583858	NA	TRUE	others
LOC100912599	D3ZCZ9	438845045206186	464928697018168	-0.260836518119824	0.114054546790732	NA	NA	others
Tyk2	D3ZD03	-0.703008311612522	-0.635575123964085	-0.0674331876484365	0.760855123002751	NA	NA	others
Cox6b1	D3ZD09	385671530663942	470817265987416	-0.851457353234744	0.197496911692742	NA	NA	others
Spcs2	D3ZD11	214510621273252	33115665781331	-116646036540058	1590000000	TRUE	NA	others
Abce1	D3ZD23	497255001965856	491431606416414	0.05823395549442	0.436705460107413	NA	NA	RBF
Chd5	D3ZD32	-213173851489046	0.442118621587082	-257385713647754	953000000	TRUE	NA	others
Ctif	D3ZD47	-443714103476166	-332943458497679	-110770644978487	0.00246753841429865	TRUE	NA	others
Rab11fip2	D3ZD48	0.303874451798932	-0.142083474785413	0.445957926584344	0.00259800017383147	NA	NA	others
Ncapg	D3ZD72	-299773528259336	-355706695964998	0.559331677056618	0.00215261252997079	NA	TRUE	others
Ddx6	D3ZD73	208296926353808	294967024163187	-0.86670097809379	0.000305824296659185	TRUE	NA	others
Gtf3c4	D3ZD80	-256387810132769	-0.895913524522038	-166796457680565	166000000	TRUE	NA	others
Mfsd10	D3ZD83	-151248985130524	-120481622567327	-0.307673625631966	0.116776920084219	NA	NA	others
Naa15	D3ZD89	140781761167657	171412086110928	-0.306303249432708	0.0303866838319916	NA	NA	others
Dhx15	D3ZD97	-0.0842394779791143	215663137757671	-224087085555583	1190000000	TRUE	NA	others
Slc43a2	D3ZDC2	118424153352378	0.541906426585364	0.642335106938413	0.00872792912286615	NA	TRUE	others
Zfyve9	D3ZDC7	-113934935230388	-0.729903143363049	-0.409446208940827	0.00111119250251226	NA	NA	others
2005-09-01	D3ZDH8	0.143754702940919	-0.410947611461327	0.554702314402246	0.188000856314343	NA	NA	others
Ppp2r5a	D3ZDI7	144158091402946	0.835705432658036	0.605875481371428	0.00070460274310368	NA	TRUE	others
Usp13	D3ZDI9	-109575744055982	-11878283150404	0.0920708744805836	0.510847233242719	NA	NA	others
Elmod1	D3ZDJ3	20670480177542	256813604783627	-0.501088030082062	0.0130225676273489	TRUE	NA	others
Ube2d1	D3ZDK2	236639591056256	209794703021656	0.268448880346	0.300948486143282	NA	NA	others
Pgp	D3ZDK7	146151523674329	0.812767711728764	0.648747525014522	9230000000	NA	TRUE	others
Cdk19	D3ZDM6	-332205745665145	-211589026271952	-120616719393193	0.000579209031074948	TRUE	NA	others
Ddo	D3ZDM7	-309429171289783	-265075655808464	-0.443535154813192	0.277298455804811	NA	NA	others
Mrpl58	D3ZDP2	0.587044954050128	122802642770394	-0.640981473653817	0.000693856831025817	TRUE	NA	others
Mrpl58	D3ZDP2	0.587044954050128	122802642770394	-0.640981473653817	0.000693856831025817	TRUE	NA	others
Nyap1	D3ZDP7	-258221313822887	-271609067601259	0.133877537783718	0.575603145213631	NA	NA	others
Fam193b	D3ZDR1	-221283035000879	-247804380666153	0.265213456652734	0.648219322825689	NA	NA	others
Chmp6	D3ZDR2	139006705558364	150513781465925	-0.115070759075612	0.859949866186216	NA	NA	others
Prmt9	D3ZDR5	-315768010993221	-3514611931813	0.356931821880794	0.0740974270641612	NA	NA	others
Akap17b	D3ZDR8	-195723720368502	-188827936150155	-0.068957842183474	0.823875570459872	NA	NA	others
Emg1	D3ZDS4	-300572296548812	-0.800032462680429	-220569050280769	0.000423165431087034	TRUE	NA	others
Epb41l2	D3ZDT1	112035478027874	108846280085369	0.031891979425049	0.900567315805132	NA	NA	others
Rptor	D3ZDU2	103942796012461	0.852458289199873	0.186969670924735	0.0254061247350157	NA	NA	others
Nek4	D3ZDV9	-459230381557929	-481840177656179	0.226097960982501	0.189002963270691	NA	NA	others
Plxnb1	D3ZDX5	-0.253574044464948	-0.26054574140192	0.00697169693697142	0.980351719095693	NA	NA	others
Mrpl48	D3ZDX7	0.466867191541571	0.966983188456247	-0.500115996914676	0.00197601942729589	TRUE	NA	others
Mrpl35	D3ZE10	-0.379185199246453	0.0285208694190936	-0.407706068665546	0.0639465516959009	NA	NA	others
Ndufa13	D3ZE15	219319137062059	314116292601164	-0.947971555391054	0.108116904384848	NA	NA	others
Idua	D3ZE16	-374782753492332	-175143446548338	-199639306943994	419000000	TRUE	NA	others
Tmcc2	D3ZE26	0.689142263484709	0.773005780830805	-0.0838635173460959	0.278106116648462	NA	NA	others
Trappc12	D3ZE49	0.400890785624984	0.289646598922221	0.111244186702763	0.125137895427251	NA	NA	others
Pcdh8	D3ZE55	320755294007197	307023482842503	0.137318111646934	0.370172024048664	NA	NA	others
Tmem115	D3ZE59	-324571682326028	-0.10243728923712	-314327953402316	113000000	TRUE	NA	others
Metap1	D3ZE72	297001434083833	344429339445417	-0.474279053615838	0.00781791934582499	NA	NA	others
Lrp8	D3ZE75	139000287220338	181716977454118	-0.427166902337798	0.00350889772517547	NA	NA	others
Frrs1l	D3ZE85	0.880470802841035	127630299710443	-0.395832194263397	0.0424779578336653	NA	NA	others
Fndc3a	D3ZEA0	-135881701325443	0.067679578538894	-142649659179332	429000000	TRUE	NA	others
Usp43	D3ZED6	-159336499480253	-18861501377322	0.292785142929672	0.189914908524725	NA	NA	others
Cul7	D3ZEF4	-0.0751065033720289	-0.101134330014966	0.0260278266429371	0.677104637506099	NA	NA	others
Timm29	D3ZEG8	0.998183177269474	131811038296673	-0.319927205697256	0.0050092620596032	NA	NA	others
Ercc2	D3ZEG9	-361975336209262	-102243849269628	-259731486939634	0.00193774155111238	TRUE	NA	others
Fat4	D3ZEH1	0.488160276711307	0.527374628805515	-0.0392143520942078	0.785958353317133	NA	NA	others
Foxred1	D3ZEH2	192756212957701	222770178019375	-0.300139650616744	0.00188942196673907	NA	NA	others
Sec61a2	D3ZEH3	0.939946636423762	273158804147709	-179164140505332	0.000117196477853402	TRUE	NA	others
Sidt2	D3ZEH5	0.428995773553061	0.910238435248695	-0.481242661695635	0.0015861666862248	NA	NA	others
Nudt8	D3ZEH6	-312526434400664	-29766361001271	-0.148628243879538	0.791179232586937	NA	NA	others
Mgrn1	D3ZEH9	-144101198320259	-114471505151419	-0.296296931688398	0.0494510892858163	NA	NA	others
Hepacam	D3ZEI4	129788659140245	137789353602843	-0.0800069446259835	0.778450325298	NA	NA	others
Ncoa5	D3ZEI6	-0.772532031346377	262228446635565	-339481649770203	166000000	TRUE	NA	others
Mcur1	D3ZEJ2	-221514271379794	-157435917571586	-0.640783538082078	0.364594112340744	NA	NA	others
RGD1310429	D3ZEJ9	-0.181959353331611	-0.189601416906114	0.00764206357450278	0.931744168999745	NA	NA	others
Hs6st2	D3ZEK5	-151717706982308	-0.764960108133653	-0.752216961689431	0.00160554380828267	TRUE	NA	others
Trps1	D3ZEM6	-185483498467394	-0.189735625034701	-166509935963924	0.00474513755180519	TRUE	NA	others
Tsr1	D3ZEM8	-0.871962086033007	-0.198497937631866	-0.67346414840114	0.00036832559534964	TRUE	NA	RBF
LOC100909913	D3ZEP2	-442644590714213	-29522171932232	-147422871391892	0.0108239852914242	TRUE	NA	others
Rdh12	D3ZEP9	-36820139008317	-341279645924223	-0.269217441589467	0.127012503059472	NA	NA	others
Tnpo2	D3ZER6	304940049661515	316083845589523	-0.111437959280082	0.355634307562678	NA	NA	others
Trappc6b	D3ZES2	0.872645566836269	0.97538527266861	-0.102739705832341	0.826471655951218	NA	NA	others
Plxna4	D3ZES7	443503619597269	395548665513391	0.479549540838776	0.00115732285320166	NA	NA	others
Nos1	D3ZEW7	-0.683717903965153	-0.667977902255918	-0.0157400017092347	0.94323679045761	NA	NA	others
Spire1	D3ZEX7	0.603832189593062	0.222456595414298	0.381375594178764	0.0100587031409606	NA	NA	others
Dgkq	D3ZEY4	0.354469397860451	-0.234414036571701	0.588883434432152	0.000147846803066361	NA	TRUE	others
Lamtor5	D3ZF11	207986035240255	246269029628484	-0.382829943882286	0.0251771990259581	NA	NA	others
Spcs3	D3ZF12	0.416866139082632	176018713888807	-134332099980544	7280000000	TRUE	NA	others
Ndufab1	D3ZF13	166843978479454	249515227866594	-0.826712493871406	0.461654625761921	NA	NA	others
Lmf1	D3ZF16	-127029328551417	-0.845393549450297	-0.424899736063875	0.0056438357204149	NA	NA	others
Tmem68	D3ZF19	-0.0368413875007654	0.649843630607732	-0.686685018108497	0.000195334217295751	TRUE	NA	others
Gprin3	D3ZF21	0.112810232083804	-0.534995675457502	0.647805907541306	0.00537281735672288	NA	TRUE	others
Tnks1bp1	D3ZF26	0.355699585637657	0.131666704091874	0.224032881545783	0.0106863357794486	NA	NA	others
Uap1	D3ZF39	0.626533819886694	0.213847591772009	0.412686228114685	0.0224809113776845	NA	NA	others
Senp7	D3ZF42	-321096238337357	-112636511376011	-208459726961347	1910000000	TRUE	NA	others
Larp4b	D3ZF45	-0.0380794638023807	114464225269862	-1182721716501	0.000300254454041446	TRUE	NA	RBP
Cip2a	D3ZF50	-642232819708044	-709502089183639	0.67269269475595	0.00661230386490855	NA	TRUE	others
Ano10	D3ZF54	0.766974500256138	124773593051408	-0.480761430257944	0.00229274010368534	NA	NA	others
Arfgef3	D3ZF86	156292900839262	148883436940078	0.074094638991844	0.693327673995425	NA	NA	others
Tnfrsf21	D3ZF92	-0.946538004747957	-136499271962244	0.418454714874487	0.00116449909003825	NA	NA	others
Erlec1	D3ZF97	-0.722046067719224	125235791229892	-197440398001815	306000000	TRUE	NA	others
Mrpl55	D3ZF99	-0.600068020109429	0.374915206662096	-0.974983226771525	0.0483141817023269	TRUE	NA	others
Luc7l3	D3ZFB2	-0.806934570714977	139189278027304	-219882735098801	283000000	TRUE	NA	others
Prrt2	D3ZFB6	101628090777951	0.0872031419851539	0.929077765794351	0.00679014165627715	NA	TRUE	others
Atp11c	D3ZFC5	0.382637468552897	0.449887428165047	-0.06724995961215	0.290887350888832	NA	NA	others
Lclat1	D3ZFF4	0.851124264694783	123670356057904	-0.385579295884257	0.00107142415796497	NA	NA	others
Zfp462	D3ZFG7	-351244623946222	-105929914032144	-245314709914079	0.000873763456465426	TRUE	NA	others
Lactb	D3ZFJ6	170981060876584	231753939081914	-0.607728782053302	0.000594854258113919	TRUE	NA	others
Spcs1	D3ZFK5	173426977571186	332741810695811	-159314833124625	166000000	TRUE	NA	others
Atg16l1	D3ZFK6	-0.357030165319293	-0.814221671735309	0.457191506416015	0.00158351193244769	NA	NA	others
Farp2	D3ZFK8	-328411850748747	-306961025028987	-0.214508257197602	0.519496850979207	NA	NA	others
Mex3b	D3ZFL6	-248269172775194	-162179761585291	-0.860894111899031	0.014061014627187	TRUE	NA	others
Tulp4	D3ZFM2	-138549304327806	-190904731489038	0.523554271612322	0.00282978437333984	NA	TRUE	others
Slc35f1	D3ZFM3	-0.824632680781014	-12291276888826	0.404495008101585	0.174136090916482	NA	NA	others
Mcm3	D3ZFP4	-13776374285404	-0.975525290476823	-0.402112138063573	0.12293221960784	NA	NA	others
Atxn7l3b	D3ZFQ1	0.364463193555891	0.304396060830865	0.0600671327250262	0.904685670711982	NA	NA	others
Nubpl	D3ZFQ3	-0.496136784689363	-0.0912011899243721	-0.404935594764991	0.031214991946044	NA	NA	others
Cdh9	D3ZFQ5	-173591980147632	-171366604267359	-0.0222537588027321	0.863205626167867	NA	NA	others
Cyc1	D3ZFQ8	495992576708435	563025616924287	-0.670330402158513	0.0201756260781388	TRUE	NA	others
Fastkd1	D3ZFR0	-276630475811011	-22621054420892	-0.50419931602091	0.0260936850040893	TRUE	NA	others
Rdh13	D3ZFR9	-0.0302359564645578	0.312585514203229	-0.342821470667787	0.0459585438697185	NA	NA	others
Clgn	D3ZFS2	-224479158071322	-121366236107211	-103112921964111	687000000	TRUE	NA	others
Lyplal1	D3ZFS7	0.677275320876163	0.694313550999323	-0.0170382301231606	0.936156810268941	NA	NA	others
Rfc1	D3ZFT1	-386594985546218	-229530993694275	-157063991851943	513000000	TRUE	NA	others
Tmem164	D3ZFX1	-213733399615664	-199585874777877	-0.141475248377866	0.472565339324824	NA	NA	others
Sephs1	D3ZFY0	-0.388196230782558	-0.264826349224983	-0.123369881557575	0.51121425881571	NA	NA	others
LOC100912618	D3ZFY8	466943244871723	408760390605306	0.581828542664178	0.00564247836391227	NA	TRUE	others
Tbc1d30	D3ZG06	-236700121546809	-221172527575508	-0.155275939713005	0.608803396370655	NA	NA	others
Lsm6	D3ZG07	-0.419186769115919	107124231711961	-149042908623552	0.0144559617671209	TRUE	NA	others
Tcf20	D3ZG21	-1409833160474	0.862978680866257	-227281184134026	1100000000	TRUE	NA	others
Ndufs3	D3ZG43	374743496653523	455308801909564	-0.805653052560418	0.00234304969027223	TRUE	NA	others
Ddx50	D3ZG48	-247753479140257	0.554829948659988	-303236474006255	2650000000	TRUE	NA	others
Wwox	D3ZG54	-147676298585819	-0.307960571627492	-11688024142307	6220000000	TRUE	NA	others
Zwilch	D3ZG58	-472238474943041	-490338313476559	0.180998385335178	0.451643012854922	NA	NA	others
Zzef1	D3ZG78	0.77182975070784	0.475014680733487	0.296815069974352	0.00371556158330198	NA	NA	others
Map3k10	D3ZG83	0.44681213637034	0.360616455860154	0.0861956805101854	0.656752120050868	NA	NA	others
Cdkl5	D3ZG85	232912846754277	245742005171945	-0.12829158417668	0.202186496977086	NA	NA	others
Sssca1	D3ZG88	0.736887060998727	0.89599428254118	-0.159107221542453	0.848609314421292	NA	NA	others
Micu3	D3ZG95	0.490521110747866	0.827890262783115	-0.33736915203525	0.00663815129048743	NA	NA	others
Lancl3	D3ZG98	0.523030601286656	0.0624818232614466	0.46054877802521	0.0186362284275382	NA	NA	others
Gemin5	D3ZGD0	-0.133782777420186	0.401070821284996	-0.534853598705181	0.00498433286970472	TRUE	NA	others
Cttn	D3ZGE6	-15881719058674	-149133575264729	-0.0968361532201079	0.614756172984061	NA	NA	others
Slc12a5	D3ZGI9	0.0959620872425404	0.208662165788771	-0.11270007854623	0.646038510314794	NA	NA	others
Dhx32	D3ZGJ0	-205961851254026	-111875943792911	-0.940859074611154	0.00311255798849007	TRUE	NA	others
Arhgap25	D3ZGL1	-581660359502953	-588063556382926	0.0640319687997222	0.898587150345617	NA	NA	others
Prpf38a	D3ZGL5	-0.738875141365306	235439009099928	-309326523236458	152000000	TRUE	NA	others
Ttpal	D3ZGM8	-0.471420245461992	-0.929814043434473	0.458393797972482	0.0218385907254171	NA	NA	others
Cpne5	D3ZGN2	221496772156351	201876053438386	0.196207187179642	0.130550956244892	NA	NA	others
Mical3	D3ZGN7	137681110462932	0.876726703639221	0.500084400990097	0.000580482312422389	NA	TRUE	others
Tk2	D3ZGQ2	-0.182439735205518	0.443869482113571	-0.626309217319089	0.00364979362504449	TRUE	NA	others
Rsf1	D3ZGQ8	-202819733485807	0.0455994953674063	-207379683022548	80000000	TRUE	NA	others
Trir	D3ZGR7	232079821109271	344757883110742	-112678062001471	0.0187802226903155	TRUE	NA	others
Ocrl	D3ZGS3	141058790681247	105224919561633	0.358338711196138	0.00158783501075239	NA	NA	others
Pym1	D3ZGY1	0.126490839086875	0.220600920352312	-0.0941100812654368	0.831450741668803	NA	NA	others
Otud6b	D3ZGY2	113182783017751	0.373702816588666	0.758125013588846	0.0216123804349799	NA	TRUE	others
Wdr59	D3ZGZ9	-0.189699248436001	0.565900038823591	-0.755599287259591	0.00012068833406871	TRUE	NA	others
Nosip	D3ZH12	-315456434122389	-156763474160769	-15869295996162	6330000000	TRUE	NA	others
Tmcc1	D3ZH14	-0.166111467142216	0.2722670432553	-0.438378510397516	0.000481039220902281	NA	NA	others
Rngtt	D3ZH30	-339476427725759	-215880725481261	-123595702244497	0.000803966396516659	TRUE	NA	others
Elfn2	D3ZH36	18432414130738	137889103008096	0.464350382992838	0.00381312626628414	NA	NA	others
Ephb3	D3ZH39	0.780682240859642	0.684004234539595	0.0966780063200465	0.429396120043234	NA	NA	others
Ckap4	D3ZH41	207466208010695	448867466200193	-241401258189498	1940000000	TRUE	NA	others
Ibtk	D3ZH46	-11187950326673	-0.263234177117548	-0.855560855549752	0.000262077096647145	TRUE	NA	others
Taf5	D3ZH66	-0.485371082162598	0.311379073197749	-0.796750155360347	0.0323628477874244	TRUE	NA	others
Akt1s1	D3ZH75	0.951092965168556	0.429355656542625	0.521737308625931	0.000221438409788357	NA	TRUE	others
Gprin2	D3ZH78	-0.986971774908147	-11663134934386	0.179341718530453	0.21960719319087	NA	NA	others
Klhl26	D3ZH92	-0.598904440474558	-0.645019565804878	0.04611512533032	0.682487844283333	NA	NA	others
Flnc	D3ZHA0	-0.995920266141778	-102839465854383	0.0324743924020535	0.856502099203766	NA	NA	others
B4gat1	D3ZHA1	-124666411966363	0.636392145442511	-188305626510614	1020000000	TRUE	NA	others
RGD1560334_predicted	D3ZHA7	-169527245117159	-1913181459441	0.217909008269414	0.749262131521664	NA	NA	others
Ube3c	D3ZHB7	231155631124287	20539526616891	0.257603649553776	0.0588662725588601	NA	NA	others
Tmem198	D3ZHB8	0.507181455247002	0.0683171660693987	0.438864289177603	0.012277081997967	NA	NA	others
Rbm15b	D3ZHD6	-320704953063194	-0.852066817171852	-235498271346009	0.000310997327980138	TRUE	NA	others
Rab11fip4	D3ZHE5	-318153812449553	-384301310307503	0.661474978579502	0.00195429452045876	NA	TRUE	others
Guf1	D3ZHF8	-0.730554412120097	-0.159100238299757	-0.57145417382034	0.00134808939132548	TRUE	NA	others
Hacd2	D3ZHG0	-125135999403853	-0.782107750921279	-0.46925224311725	0.0503775123871774	NA	NA	others
Ptk7	D3ZHG3	0.236370901427894	-0.0136918507258067	0.250062752153701	0.0494778812775657	NA	NA	others
Osbp2	D3ZHG4	-181640424102465	-230661165725076	0.49020741622611	0.0136059348184331	NA	NA	others
Trappc11	D3ZHI8	0.564264855438884	0.327766651979454	0.23649820345943	0.0592427150984806	NA	NA	others
Rb1cc1	D3ZHK4	12036966011098	0.767756000842886	0.43594060026691	0.000228856745998227	NA	NA	others
Ksr1	D3ZHL1	146938442498571	122676234695032	0.242622078035382	0.0396400658471682	NA	NA	others
Map4k5	D3ZHL6	1046928035102	0.84036125710418	0.206566777997825	0.0882806036014643	NA	NA	others
Dnttip2	D3ZHM7	-320108595335689	-128179815520665	-191928779815024	0.000400857881519478	TRUE	NA	others
Ulk3	D3ZHP7	-0.708819449195352	-0.967656224957641	0.258836775762289	0.23152772467589	NA	NA	others
Dpp8	D3ZHQ1	0.822951038944871	0.41707220029083	0.405878838654041	0.00666558960372246	NA	NA	others
Abcd1	D3ZHR2	-0.579403605390707	-0.200763897215155	-0.378639708175552	0.00112351538178013	NA	NA	others
Tyw3	D3ZHR8	-311590785702731	-28186279884972	-0.297279868530114	0.193876381096912	NA	NA	others
Nol4l	D3ZHS3	-283691901949501	-144032655137705	-139659246811796	8790000000	TRUE	NA	others
Amer3	D3ZHS8	-441035964948795	-483273757691906	0.422377927431103	0.19912777907961	NA	NA	others
Rbm19	D3ZHU8	-418895085299073	-205151250559622	-213743834739451	4440000000	TRUE	NA	others
Tnip1	D3ZHV1	-306275383960371	-350216799469361	0.439414155089896	0.000964910180405778	NA	NA	others
Macf1	D3ZHV2	404759730725621	38822195303329	0.165377776923316	0.0382198930566407	NA	NA	others
Dhx29	D3ZHW0	-0.703393409864215	-0.0909504732583407	-0.612442936605874	0.00174010581830162	TRUE	NA	initiation
Thap11	D3ZHX2	-509353981254307	-314519153105152	-194834828149155	0.00298031939015545	TRUE	NA	others
Diras2	D3ZHX3	320607484768099	256461640945861	0.641458438222376	0.000925937214150341	NA	TRUE	others
Ddx54	D3ZHY6	-35099425388775	-161711915035036	-189282338852714	5700000000	TRUE	NA	others
Rasal1	D3ZHY9	263568851475	218787527545095	0.447813239299054	0.0445564638773993	NA	NA	others
Osbpl3	D3ZHZ3	-158365837726818	-155740952155476	-0.0262488557134279	0.906075648105189	NA	NA	others
Kif3b	D3ZI07	0.890919375216563	0.487117400840982	0.403801974375581	0.00276323806138012	NA	NA	others
Cops6	D3ZI16	30829539851116	289951404619272	0.183439938918876	0.0151096249611591	NA	NA	others
Lrsam1	D3ZI42	0.0241648653008488	-0.495551996382469	0.519716861683318	0.000326807780480999	NA	TRUE	others
Rnf149	D3ZI66	-237450091241154	-255138972126939	0.17688880885785	0.253986175984687	NA	NA	others
Prpf31	D3ZI68	-136950429878719	117431266953109	-254381696831828	453000000	TRUE	NA	others
Nat14	D3ZI74	0.261056716924973	0.968705483177038	-0.707648766252065	0.000641845629991159	TRUE	NA	others
Ppp1r12b	D3ZIC4	-0.10551705319711	-0.546469663329521	0.440952610132411	0.00336577258352259	NA	NA	others
Smarca1	D3ZIE5	-103482477951905	-0.12419904028359	-0.910625739235463	0.000291580701174141	TRUE	NA	others
Aldh18a1	D3ZIE9	205298319125829	287379646180319	-0.8208132705449	0.000167047564299536	TRUE	NA	others
Zfp512	D3ZIF0	-0.750740174653636	199915797968396	-27498981543376	1050000000	TRUE	NA	others
Sall1	D3ZIF4	0.3136199183544	-0.159423467707177	0.473043386061577	0.404399702961942	NA	NA	others
Fam193a	D3ZIG8	-174952421953446	-109755834236964	-0.651965877164822	0.0369370270159636	TRUE	NA	others
Rftn2	D3ZII1	-0.116787080698307	-0.222271513366642	0.105484432668336	0.758281347367788	NA	NA	others
Smyd5	D3ZII8	123865737936003	0.68651510197558	0.552142277384452	0.00134181624296066	NA	TRUE	others
Dpm3	D3ZIJ5	-232229069324861	-106161843570006	-126067225754855	0.012905102697895	TRUE	NA	others
Fbxo38	D3ZIK8	-393126987346497	-268813641854359	-124313345492138	815000000	TRUE	NA	others
Dis3l2	D3ZIL9	140188176775657	0.806922666252254	0.594959101504316	0.000249133568779104	NA	TRUE	others
Fcho1	D3ZIM5	-0.832310715284068	-108158289475813	0.249272179474064	0.0638054289064066	NA	NA	others
Fam177a1	D3ZIM7	-0.417049966430798	-0.16083671706975	-0.256213249361048	0.00654679726816343	NA	NA	others
Mrps23	D3ZIN7	0.444194847159641	122876983256648	-0.784574985406843	0.107166201914517	NA	NA	others
Endod1	D3ZIP8	0.552820561117218	0.824292480153193	-0.271471919035976	0.0347574034248113	NA	NA	others
Znrf1	D3ZIQ9	-111023621213032	-158435261962481	0.474116407494486	0.00147189565357906	NA	NA	others
Anapc7	D3ZIT4	-0.711059395386573	-0.575633144007415	-0.135426251379157	0.264937608844499	NA	NA	others
Psmg3	D3ZIU2	0.613745542359597	0.296188451384558	0.317557090975039	0.230719263682156	NA	NA	others
Mad1l1	D3ZIV3	-194356716622219	0.102860374235291	-204642754045748	5670000000	TRUE	NA	others
Ythdc2	D3ZIV8	-0.673929004980998	-0.341158693097164	-0.332770311883834	0.0106015954228627	NA	NA	others
Crlf1	D3ZIV9	-490096288088484	-354401952463043	-135694335625441	0.000743746593351637	TRUE	NA	others
Tmem62	D3ZIW4	-161038702479438	-0.613850975182286	-0.996536049612098	0.000369788386160329	TRUE	NA	others
H1fx	D3ZIX4	0.278612089205188	258219306852665	-230358097932146	0.000296991668597962	TRUE	NA	others
Ythdf3	D3ZIY3	0.171245451149143	113078797613251	-0.959542524983369	0.000517484771990171	TRUE	NA	others
RGD1307235	D3ZJ01	303714821379284	26800391573368	0.357109056456046	0.000512695952455185	NA	NA	others
Satb2	D3ZJ19	-333046617137448	-0.253429624159394	-307703654721509	0.000452548914073891	TRUE	NA	others
Zfp512b	D3ZJ29	-110464241383442	109789980103887	-220254221487329	0.000119408674347494	TRUE	NA	others
Esyt2	D3ZJ32	0.664857228045782	0.901890918098893	-0.237033690053111	0.217051884064891	NA	NA	others
LOC501033	D3ZJ47	-356119410752916	-356891191511101	0.00771780758185736	0.973991572981541	NA	NA	others
Fstl4	D3ZJ81	-194953486465506	-0.585456525859801	-136407833879526	0.000113157820724433	TRUE	NA	others
Slc9a6	D3ZJ86	255686373610166	252260150806969	0.0342622280319658	0.714979159016746	NA	NA	others
Ddhd2	D3ZJ91	-0.157649694776835	-0.453136306780296	0.29548661200346	0.0205041921165027	NA	NA	others
Prpf40a	D3ZJ92	-120988221785313	16605872407656	-287046945861873	31700000	TRUE	NA	others
Usp28	D3ZJ96	-0.947821331455376	-0.754837997028962	-0.192983334426414	0.0954915481917199	NA	NA	others
Spry4	D3ZJA3	-0.945675987268675	-16778888837816	0.732212896512929	0.00575034658990182	NA	TRUE	others
Cnep1r1	D3ZJA8	-306917382208682	-227883527056469	-0.790338551522122	0.0413355956057111	TRUE	NA	others
Slc27a3	D3ZJA9	102440091159281	153685548691613	-0.51245457532332	0.00188670774154473	TRUE	NA	others
Slc30a10	D3ZJB7	-139904035737683	-173087670192327	0.331836344546436	0.118509946683934	NA	NA	others
Arih2	D3ZJB8	0.212289933352793	-0.367381521022846	0.579671454375639	0.00107626826436714	NA	TRUE	others
Terf2	D3ZJF7	-236511050329937	0.17849759853739	-254360810183676	5670000000	TRUE	NA	others
Gla	D3ZJF9	0.916806495279137	316747061204856	-225066411676942	480000000	TRUE	NA	others
P4htm	D3ZJG3	-0.539371560532727	12288648151359	-176823637566863	2630000000	TRUE	NA	others
Pacs2	D3ZJG4	122877617286057	0.754873316522389	0.473902856338179	0.00548263053306056	NA	NA	others
Zfp592	D3ZJG8	-303039445783142	-130163142509013	-172876303274129	0.00741207600568513	TRUE	NA	others
Sugp2	D3ZJH2	-0.330615827017906	305869107114782	-338930689816573	429000000	TRUE	NA	others
Rit1	D3ZJH4	-406301887318143	-440124165013163	0.338222776950196	0.137105938967299	NA	NA	others
Fam188b	D3ZJJ0	-300294915383037	-370188679837094	0.698937644540568	0.00433085497227357	NA	TRUE	others
Kif21a	D3ZJJ7	-17772697551971	-199436616492081	0.217096409723705	0.217910205818171	NA	NA	others
Trappc9	D3ZJK6	115563808060052	0.965363641589244	0.190274439011274	0.020686175729449	NA	NA	others
Atp8a1	D3ZJK8	281107727929713	263342177971395	0.177655499583184	0.327513597732881	NA	NA	others
Mfhas1	D3ZJL1	-344738067635145	-405118570079283	0.603805024441386	0.000137817808270016	NA	TRUE	others
Asb3	D3ZJN4	-321820460691909	-287423361836611	-0.343970988552987	0.241631650968686	NA	NA	others
Evi5	D3ZJN9	-223750143818203	-24200698069626	0.182568368780572	0.176095194850644	NA	NA	others
Myo10	D3ZJP6	-18546862464229	-158265949429165	-0.272026752131258	0.368583657703587	NA	NA	others
Eps15l1	D3ZJR1	261604726312155	2246690434385	0.369356828736552	0.000601012568842802	NA	NA	others
Smcr8	D3ZJR6	116292495753195	0.97655621334526	0.186368744186688	0.0213054812180845	NA	NA	others
Arid2	D3ZJU0	-345049152514329	-0.960551835370256	-248993968977303	319000000	TRUE	NA	others
Erf	D3ZJW0	-314955380606743	-35932291725588	0.44367536649137	0.0358436983729169	NA	NA	others
Med25	D3ZJW8	-347785380961385	-191564600537012	-156220780424373	9620000000	TRUE	NA	others
Timm50	D3ZJX5	268315372533084	30081331988155	-0.324979473484662	0.0122825878888271	NA	NA	others
Mrpl28	D3ZJY1	0.830129214008884	16604781108159	-0.830348896807017	0.0773891083170366	NA	NA	others
Tmem205	D3ZJZ0	0.294587130607355	128620011204875	-0.991612981441393	1330000000	TRUE	NA	others
Scyl3	D3ZK09	-438750980809687	-378785344456569	-0.59965636353118	0.00922437199017627	TRUE	NA	others
Alkbh8	D3ZK29	-215980272073999	-19843626632408	-0.175440057499196	0.401956975865739	NA	NA	others
Uhrf2	D3ZK36	-219611691340167	-0.770079820034576	-14260370933671	0.00191776822815914	TRUE	NA	others
Slitrk2	D3ZK41	-18621235409078	-199961399239157	0.137490451483776	0.350727250022688	NA	NA	others
Rap2c	D3ZK56	149058299068797	135591249467549	0.134670496012476	0.433741490665583	NA	NA	others
Cul4b	D3ZK73	-0.0656112661904176	0.105563620054129	-0.171174886244546	0.0732333707315526	NA	NA	others
Mrm1	D3ZK81	-351090623542082	-266647465472806	-0.844431580692758	0.0094556705212784	TRUE	NA	others
Papola	D3ZK96	-268089820973524	-159568978917252	-108520842056272	0.00687921116591529	TRUE	NA	others
Arhgef4	D3ZKB4	-281466716754254	-304688954110697	0.232222373564434	0.374234040305777	NA	NA	others
Vps13d	D3ZKC6	0.950733569526895	0.976429532376366	-0.0256959628494712	0.777497302720241	NA	NA	others
Vangl1	D3ZKC8	-179403448745913	-184146452892268	0.047430041463544	0.757671656390023	NA	NA	others
Virma	D3ZKC9	-0.776766604729872	125569215270679	-203245875743666	1710000000	TRUE	NA	others
Alkbh5	D3ZKD3	-44285134126826	-323935347677484	-118915993590776	0.0118104039711847	TRUE	NA	others
Mapt	D3ZKD9	795433083123151	737300262639036	0.581328204841151	0.00110666887284941	NA	TRUE	others
Uvrag	D3ZKE1	-0.168422571376291	-0.467058393733402	0.298635822357111	0.00869125747989957	NA	NA	others
Slmap	D3ZKE6	-0.40436907750715	0.0373465922709443	-0.441715669778095	0.00286852337337566	NA	NA	others
Mut	D3ZKG1	128287344251687	163869339185653	-0.355819949339666	0.00311746007653942	NA	NA	others
Sec14l1	D3ZKG3	157210241880555	128854636157753	0.283556057228017	0.251009920253573	NA	NA	others
Parvb	D3ZKG5	-0.573760123669212	-0.934974955512679	0.361214831843467	0.165854044950803	NA	NA	others
Inpp5f	D3ZKG7	0.388376237072235	-0.00377600592738426	0.392152242999619	0.00842267317958158	NA	NA	others
Mon2	D3ZKH2	-105108109593928	0.144867577758801	-119594867369808	0.00395630249027503	TRUE	NA	others
Rabgap1l	D3ZKH6	0.443241506394202	0.0263553970549034	0.416886109339299	0.000245909192864075	NA	NA	others
Phf3	D3ZKI5	-288895318822862	-1425229227873	-146372396035562	0.000594328829902373	TRUE	NA	others
Cnst	D3ZKK3	-18436786579872	-13216682893718	-0.5220103686154	0.0160008837889298	TRUE	NA	others
Ankrd34b	D3ZKP1	-104075687485596	-160587283771329	0.565115962857338	0.00404155769684573	NA	TRUE	others
Ephx4	D3ZKP8	-349456643701061	-310783567801262	-0.386730758997992	0.119251211977334	NA	NA	others
Nudt15	D3ZKQ0	-366675993706051	-407143936440388	0.404679427343368	0.338447810522927	NA	NA	others
Glmn	D3ZKQ3	-0.311189973300728	-0.528063639566779	0.216873666266051	0.0245764539039029	NA	NA	others
Rabl6	D3ZKQ4	124757743282207	0.927516789454566	0.3200606433675	0.0278536628171639	NA	NA	others
Tmem167a	D3ZKR8	0.23184184562229	153077004287722	-129892819725493	0.000311037574081887	TRUE	NA	others
Zcchc6	D3ZKR9	-0.930986029202756	-0.814917268388236	-0.11606876081452	0.257741761535698	NA	NA	others
Tamm41	D3ZKT0	116931237735267	181538190156627	-0.646069524213602	0.000509342447037621	TRUE	NA	others
Hddc2	D3ZKT8	-0.338853817778053	-0.140603861011685	-0.198249956766369	0.784902795616711	NA	NA	others
Washc3	D3ZKX1	-0.585940790242034	-0.803062013077874	0.21712122283584	0.0875825796317158	NA	NA	others
Fam169a	D3ZKX8	-0.154251161884859	166155227618772	-181580343807258	0.00103215965929282	TRUE	NA	others
Ankrd63	D3ZKY6	-0.776654150780368	-172056676117549	0.943912610395126	0.00759208260451474	NA	TRUE	others
Rbsn	D3ZL11	0.266329302564491	0.0592836889615293	0.207045613602962	0.073292584986629	NA	NA	others
Mast3	D3ZL30	-0.861801042689673	-129199083092288	0.430189788233211	0.00834843776677742	NA	NA	others
RGD1560784	D3ZL45	-10649978100483	-17052284264538	0.640230616405494	0.0206106389267102	NA	TRUE	others
Ttc37	D3ZL50	240987988285308	208215981980564	0.327720063047446	0.00759306379869408	NA	NA	others
Usp6nl	D3ZL57	-193994258360471	-164895727848502	-0.290985305119688	0.0571597813854387	NA	NA	others
Fhdc1	D3ZL83	-384901300520916	-500627325695677	115726025174761	0.0362662692701396	NA	TRUE	others
Hccs	D3ZL85	123682724719895	170966839603488	-0.472841148835928	0.000613640865158605	NA	NA	others
Heatr1	D3ZL86	-317522292253431	-0.0195585216822559	-315566440085205	217000000	TRUE	NA	others
Ube2d4l1	D3ZL88	-0.779531701657949	-119873974956545	0.4192080479075	0.430902192092349	NA	NA	others
Usp40	D3ZL95	-503974954515681	-494088048375411	-0.0988690614026924	0.744654563041813	NA	NA	others
Cpne3	D3ZLA3	-0.412252537275531	0.00486673308226746	-0.417119270357799	0.0860031940577609	NA	NA	others
Lmnb2	D3ZLC1	-0.0649400057478914	336590358884198	-343084359458987	274000000	TRUE	NA	others
Ssfa2	D3ZLC3	-300055889720135	-321839760973013	0.217838712528775	0.328916228172293	NA	NA	others
Slc2a6	D3ZLC4	-130003712214934	-0.591570618001767	-0.708466504147575	0.0266381715633396	TRUE	NA	others
Golga3	D3ZLD5	0.554429307083059	128479917492612	-0.730369867843057	0.000106219224330157	TRUE	NA	others
Gtpbp6	D3ZLF0	-438184004463384	-3546125520856	-0.835714523777834	0.0251639330886888	TRUE	NA	others
Rtf1	D3ZLH8	-223845508073473	-0.919504399026679	-131895068170805	0.000364157050431723	TRUE	NA	others
Pdzd4	D3ZLI9	-215106751186108	-219867275060845	0.0476052387473742	0.502240091955112	NA	NA	others
Nhlrc2	D3ZLM5	0.0784097720173902	-0.417264057442147	0.495673829459537	0.000385253294338364	NA	NA	others
Dolk	D3ZLM6	-367572115092963	-257563727455956	-110008387637007	0.00304888854538703	TRUE	NA	others
Commd2	D3ZLN7	0.58413998296572	0.552725646214944	0.0314143367507764	0.924905010633872	NA	NA	others
Sap130	D3ZLP9	-252912409373674	-0.588613253809367	-194051083992737	269000000	TRUE	NA	others
Dennd2a	D3ZLQ1	-481284556029511	-541757873383843	0.604733173543322	0.0184623098189198	NA	TRUE	others
Ints8	D3ZLQ6	-317677395385935	-0.87618596843406	-230058798542529	2050000000	TRUE	NA	others
Usp20	D3ZLQ8	-180830621324693	-153678263810321	-0.271523575143722	0.0104564784073696	NA	NA	others
Ralgps1	D3ZLR4	151085667894814	109265505352869	0.418201625419444	0.0165938623941846	NA	NA	others
Hectd1	D3ZLS5	195478357366453	167097590097796	0.283807672686572	0.00889211376642212	NA	NA	others
N4bp2	D3ZLS6	-185268436930457	-186746482519668	0.0147804558921121	0.914696111011141	NA	NA	others
Ndufb7	D3ZLT1	2647505069598	346919714999189	-0.821692080393884	0.0499187709538924	TRUE	NA	others
RGD1305350	D3ZLT7	-216094281340239	-0.494049418385726	-166689339501666	0.00227416895917471	TRUE	NA	others
C2cd4c	D3ZLU0	107640276206018	0.58769483039808	0.488707931662102	0.022718290312657	NA	NA	others
Extl1	D3ZLU1	-35891936178205	-271612695019771	-0.873066667622783	0.0105934857640347	TRUE	NA	others
Trmu	D3ZLU4	-351515231715729	-22066359079872	-130851640917009	0.0460176490072195	TRUE	NA	others
Tspyl5	D3ZLU5	-239787188758303	-119885101590285	-119902087168018	0.00062887621363976	TRUE	NA	others
Tsc2	D3ZLW4	-183691375330162	-225414071232741	0.417226959025792	0.0595873029456097	NA	NA	others
Snx14	D3ZLX0	-103094942485888	-0.758471446496363	-0.272477978362518	0.0495478008804066	NA	NA	others
Mob2	D3ZLX3	0.185951903006764	-0.507469683872822	0.693421586879585	4400000000	NA	TRUE	others
Fam173b	D3ZLY0	-361501438257451	-338258134233891	-0.232433040235598	0.114775035365344	NA	NA	others
Impdh1	D3ZLZ7	139958738174435	139416187076237	0.00542551098198207	0.97219587001934	NA	NA	others
LOC100912478	D3ZM03	-0.0152329612589122	16922590413352	-170749200259411	0.000236252236369469	TRUE	NA	others
Pcdhb14	D3ZM08	-308193913053671	-313041753621463	0.0484784056779159	0.877203557303203	NA	NA	others
Sars2	D3ZM09	103232188241874	155070276970863	-0.518380887289892	4060000000	TRUE	NA	others
Comtd1	D3ZM21	141264683922158	204835607225281	-0.635709233031237	0.299749052322079	NA	NA	others
Mtmr14	D3ZMA2	-0.366094629669096	-0.9950033684465	0.628908738777403	0.00572591461251	NA	TRUE	others
Igbp1b	D3ZMB4	-417694465731489	-493372024745362	0.756775590138727	0.29211077680578	NA	NA	others
Brpf3	D3ZMD3	0.135441705617373	-0.058829588667833	0.194271294285206	0.295826816589392	NA	NA	others
Ccdc85a	D3ZMD4	-140324011421692	-19499123671511	0.546672252934176	0.0037022999610733	NA	TRUE	others
Hscb	D3ZME7	-129975679070195	-0.545495540187229	-0.754261250514723	0.328202893033497	NA	NA	others
Ulk1	D3ZMG0	-0.75953831532612	-112060825445946	0.361069939133341	0.00120970752369502	NA	NA	others
Ankrd13c	D3ZMJ4	-129284707692962	-135450573129076	0.0616586543611464	0.646038510314794	NA	NA	others
Wnk2	D3ZMJ7	218937389723473	176691087588218	0.422463021352542	0.00231749648315671	NA	NA	others
Prag1	D3ZMK9	-16248741005561	-189547896110679	0.270604860550688	0.120997296456788	NA	NA	others
Brsk2	D3ZML2	182612274473892	130982385954636	0.516298885192554	0.000261999404810585	NA	TRUE	others
Trabd	D3ZML4	-203795419216714	-168036350834358	-0.357590683823562	0.00784672579496036	NA	NA	others
Slc7a6	D3ZMM8	-153880666732151	-121709983634886	-0.321706830972655	0.177805447387185	NA	NA	others
Hpf1	D3ZMN2	-346413555031262	-267771150667329	-0.786424043639332	0.00226346595297602	TRUE	NA	others
Snx29	D3ZMN5	-0.0671981319100497	-0.142235235724218	0.0750371038141687	0.361256168636039	NA	NA	others
Uhrf1bp1	D3ZMR2	-0.805157860197109	-0.968141658675954	0.162983798478845	0.0415505011197324	NA	NA	others
Mrpl21	D3ZMR9	0.671824071529819	150708459392148	-0.835260522391663	0.0258819181337623	TRUE	NA	others
LOC100911713	D3ZMS0	-154826243009965	-192865689397533	0.380394463875684	0.191786281739252	NA	NA	others
Sf3b2	D3ZMS1	0.535987659893423	338701085677502	-28510231968816	166000000	TRUE	NA	others
Tiam2	D3ZMS5	-0.271564454272743	-0.655938095865405	0.384373641592662	0.055012516128392	NA	NA	others
Msto1	D3ZMW3	0.502732697864444	0.0098087170393855	0.492923980825059	0.00206661436055277	NA	NA	others
Sntb2	D3ZMX6	-165838100179044	-206201833580613	0.403637334015692	0.00123685002231195	NA	NA	others
Nt5c2	D3ZMY7	405108227410972	37266719185576	0.324410355552118	0.0167216052466891	NA	NA	others
Pcnt	D3ZMY8	-590743723036244	-647273400371351	0.565296773351069	0.0844528257654766	NA	NA	others
Gnl3l	D3ZMZ9	-233014087894632	-0.55308282507798	-177705805386834	419000000	TRUE	NA	others
Sergef	D3ZN16	163240216962366	106613547431687	0.566266695306795	0.00513670614251982	NA	TRUE	others
Rnf121	D3ZN19	-233025945016137	-0.143733994299056	-218652545586232	224000000	TRUE	NA	others
Dnajc13	D3ZN27	290187379252789	295606241285623	-0.0541886203283357	0.269979399207099	NA	NA	others
Shb	D3ZN31	0.584008737482432	-0.170453200674187	0.754461938156619	0.00103597932289217	NA	TRUE	others
Stard5	D3ZN38	-314708625491961	-407388996652107	0.926803711601458	0.00336340659972259	NA	TRUE	others
Usp8	D3ZN39	0.290751995603575	-0.21123780840875	0.501989804012325	0.000116028782976403	NA	TRUE	others
Ndufaf6	D3ZN43	-0.68476138518527	-0.337945549977853	-0.346815835207417	0.123005718063767	NA	NA	others
Btbd8	D3ZN57	-108302757792962	-106683919235433	-0.0161883855752947	0.943923285367614	NA	NA	others
Lgi3	D3ZN61	-396511260854454	-272680880018262	-123830380836192	0.00595917019585511	TRUE	NA	others
Ppef2	D3ZN69	-169617238703366	-214546649901875	0.449294111985086	0.588040202312766	NA	NA	others
Sec16a	D3ZN76	225843166754322	267461699425702	-0.416185326713798	0.0484288968565462	NA	NA	others
Hcfc1	D3ZN95	160213233719438	269855310027437	-109642076307999	908000000	TRUE	NA	others
Riok3	D3ZND9	0.874340662464819	102241044312257	-0.148069780657749	0.301418224299897	NA	NA	RBF
Tbl1xr1	D3ZNF4	-226777032997157	-148784658303999	-0.779923746931578	0.0138003894437358	TRUE	NA	others
Tmem63c	D3ZNF5	-274601227568332	-263266324032738	-0.11334903535594	0.420989192287972	NA	NA	others
Utp18	D3ZNH2	-144470690608283	0.560647180330062	-200535408641289	0.000888014407586067	TRUE	NA	others
Pdcd11	D3ZNI3	-175248167695056	11462918611745	-289877353812505	348000000	TRUE	NA	RBF
Trim7	D3ZNJ9	-339966803363019	-320372047960901	-0.195947554021178	0.519068053774905	NA	NA	others
Mtx3	D3ZNK1	-0.581102113536926	-0.356173622803519	-0.224928490733407	0.388050804769543	NA	NA	others
Ube2m	D3ZNQ6	410861300624129	351217781987369	0.596435186367594	586000000	NA	TRUE	others
Aaas	D3ZNS8	-0.456606175448981	0.78974857273858	-124635474818756	1480000	TRUE	NA	others
Gpr63	D3ZNT8	-54978384584197	-565668202219108	0.158843563771375	0.259731968919553	NA	NA	others
Tmem151b	D3ZNW8	-0.233695334607137	-0.136980057603456	-0.0967152770036811	0.558011547754611	NA	NA	others
Kctd3	D3ZNX0	-0.0390578721254953	-0.100780829550734	0.0617229574252386	0.643238476217103	NA	NA	others
Mmaa	D3ZNY3	0.630763941529735	108297774099363	-0.452213799463894	0.00055558049297999	NA	NA	others
Qsox2	D3ZP13	-333973496929886	-0.639358673093847	-270037629620501	275000000	TRUE	NA	others
Rab9b	D3ZP15	252346562805643	277073869617664	-0.247273068120208	0.00914617699888621	NA	NA	others
Polr3e	D3ZP45	-393048768748661	-323880369960968	-0.69168398787693	0.000266616379881826	TRUE	NA	others
Phpt1	D3ZP47	280104930839132	229791327372574	0.50313603466558	0.0111785715850478	NA	TRUE	others
Fam92a	D3ZP87	-156911489570811	-182854101146101	0.259426115752896	0.218605341633451	NA	NA	others
Fiz1	D3ZP93	-466481967749463	-400113640176995	-0.663683275724676	0.00706585693181049	TRUE	NA	others
Mcm2	D3ZP96	-234411906517993	-226004622377135	-0.0840728414085778	0.731370871683537	NA	NA	others
Gcc1	D3ZPA1	-405868474804247	-314380256745443	-0.914882180588038	0.00158111846937767	TRUE	NA	others
Ckap2	D3ZPD0	-288074326423406	-310128421584038	0.22054095160632	0.407162140257786	NA	NA	others
B3galt1	D3ZPD8	-382251995663539	-13495328345039	-247298712213149	4880000000	TRUE	NA	others
Vps53	D3ZPE5	177565081333378	159450758199895	0.181143231334832	0.0183555053104922	NA	NA	others
Mrpl51	D3ZPE6	-10648793022584	-0.168339646823758	-0.89653965543464	0.0188593064864409	TRUE	NA	others
Fhl3	D3ZPF0	-2341040277563	-303829601678525	0.697255739222248	0.179456173547854	NA	NA	others
Mcat	D3ZPF2	0.847763394759404	128807244990422	-0.44030905514482	0.00299410236195903	NA	NA	others
Usp30	D3ZPG5	-0.104624549755833	0.398277798959515	-0.502902348715348	0.00104401221890579	TRUE	NA	others
RGD1564053	D3ZPH6	-0.701031226126535	-138888166745253	0.687850441325999	0.000262093612409477	NA	TRUE	others
Shisa7	D3ZPJ0	0.135494859595107	0.0234545037055538	0.112040355889554	0.494794902196085	NA	NA	others
Klhl11	D3ZPJ1	-116287557058344	-148149350453372	0.318617933950284	0.00284636732767577	NA	NA	others
Ascc2	D3ZPJ9	-0.828903911937324	-0.858476740756672	0.0295728288193485	0.815258064271698	NA	NA	others
Ssc5d	D3ZPK4	-24748659529835	-109630268852911	-137856326445439	0.00283196015137853	TRUE	NA	others
Cpsf6	D3ZPL1	0.143145815927053	283659120075368	-269344538482662	42300000	TRUE	NA	others
NA	D3ZPL5	-457448860209737	-324853204214954	-132595655994783	0.0201637224435444	TRUE	NA	others
Dscaml1	D3ZPL7	105655842820856	0.853439558555632	0.203118869652932	0.0170321795815334	NA	NA	others
Adam19	D3ZPM7	-283618297634232	-316646675203271	0.33028377569039	0.101806274620518	NA	NA	others
Pcdh17	D3ZPN0	116506207841196	0.710192726189553	0.454869352222405	0.015253821599664	NA	NA	others
Nprl2	D3ZPN1	-305649746475691	-276938222398399	-0.287115240772926	0.0217726412396894	NA	NA	others
Mlf2	D3ZPN3	-0.712421283722401	134220347905472	-205462476277712	209000000	TRUE	NA	others
Mtpap	D3ZPN5	-132811851769101	-0.687036287064605	-0.641082230626405	0.00271407461589218	TRUE	NA	others
Arl8a	D3ZPP2	105665994182033	108414896303311	-0.274890212127737	0.422829686613721	NA	NA	others
Herc3	D3ZPP6	-298851075696883	-294369216637417	-0.0448185905946521	0.887593330020948	NA	NA	others
Lrtm2	D3ZPP7	-171701589081926	-224993122626449	0.532915335445229	0.0618363723933264	NA	NA	others
Cse1l	D3ZPR0	215943926255524	204557370429454	0.113865558260698	0.193903467151156	NA	NA	others
Ggct	D3ZPV8	0.631278913000306	-0.0942027249821877	0.725481637982494	0.0208440276199318	NA	TRUE	others
Lage3	D3ZPW6	-207595628033605	-287682288242721	0.800866602091159	0.149524142125102	NA	NA	others
Gpx8	D3ZPW7	-187469779466518	-119669883849559	-0.677998956169592	0.00389078811666844	TRUE	NA	others
Plxna3	D3ZPX4	205077256316161	177064729113324	0.280125272028376	0.0426704804647187	NA	NA	others
Wtap	D3ZPY0	-332772568420972	-0.961131633926997	-236659405028273	0.000292289796008974	TRUE	NA	others
Wdr37	D3ZQ02	271974057124086	239125369176501	0.328486879475846	0.0612278232122582	NA	NA	RBF
Telo2	D3ZQ30	-191448020276826	-205654969128745	0.142069488519198	0.217655361626877	NA	NA	others
Pak6	D3ZQ51	0.463604602548389	-0.164465630755186	0.628070233303574	0.000988682625727946	NA	TRUE	others
Jph1	D3ZQ55	-251097176373134	-192792134285752	-0.583050420873829	0.0751963383282704	NA	NA	others
Polr3f	D3ZQ56	-542306708022546	-47499707915658	-0.67309628865966	0.00653159244655678	TRUE	NA	others
Plxnb2	D3ZQ57	206766449499795	190708377031531	0.160580724682644	0.0114650229680975	NA	NA	others
Mettl2b	D3ZQ63	-180399869911723	-222698703656227	0.42298833744504	0.000628336175727847	NA	NA	others
RGD1310352	D3ZQ77	-247674351981417	-0.626245162615032	-185049835719914	2180000000	TRUE	NA	others
Smg8	D3ZQ80	-103957793049132	-0.977321922301152	-0.0622560081901634	0.54582027251126	NA	NA	others
Prdm15	D3ZQ99	-603191672299728	-367051467529666	-236140204770062	0.00116255254179153	TRUE	NA	others
Hdhd5	D3ZQB6	0.406492894945087	0.98212196224373	-0.575629067298643	0.00011312004629976	TRUE	NA	others
B3galt6	D3ZQC1	-256746107799044	0.243106376165049	-281056745415549	0.000230765714088037	TRUE	NA	others
Ogdhl	D3ZQD3	195884979216023	23934350406754	-0.434585248515166	0.00614094407429119	NA	NA	others
Jakmip2	D3ZQE7	0.693569217134711	0.429764605022032	0.263804612112678	0.0125380505516984	NA	NA	others
Xpo5	D3ZQE8	544516262886157	592831408467701	-0.483151455815442	0.00177905779044906	NA	NA	others
Mrm3	D3ZQG0	0.427810089070783	11055491286895	-0.677739039618714	0.000587102602922362	TRUE	NA	others
Rhbdd2	D3ZQG3	-155816098081847	-0.0038802565556324	-155428072426283	2140000000	TRUE	NA	others
Trim2	D3ZQG6	391429339410811	34269130463202	0.487380347787902	0.000647310862692293	NA	NA	others
Gpx7	D3ZQI1	-187706694551595	-106069765777106	-0.81636928774489	0.0279249155713617	TRUE	NA	others
Zfand1	D3ZQI4	-141228223047015	-186746614101403	0.45518391054388	0.00344039033649474	NA	NA	others
Xpo4	D3ZQI6	-124942016398051	-128310356560678	0.0336834016262739	0.644352121631671	NA	NA	others
Zbtb47	D3ZQI7	-357404677036515	-251161115784736	-106243561251779	0.13280921597802	NA	NA	others
Iffo1	D3ZQI9	-276160416897511	-256927019054018	-0.192333978434931	0.554619637485904	NA	NA	others
Gigyf1	D3ZQJ3	-217080201997434	-262720077332258	0.456398753348242	0.00253678386523869	NA	NA	others
Txndc16	D3ZQK4	-0.890466116030971	114388417124703	-2034350287278	309000000	TRUE	NA	others
Emc7	D3ZQL1	0.762537471733113	2561387719147	-179885024741389	322000000	TRUE	NA	others
Micall1	D3ZQL6	111015173091719	0.778263004144738	0.331888726772448	0.0255524114013566	NA	NA	others
Tppp	D3ZQL7	359089770178583	279988524310292	0.791012458682916	0.00282247794223497	NA	TRUE	others
Pum2	D3ZQL8	-0.468980848986992	121568028798255	-168466113696955	716000000	TRUE	NA	others
Sf3a1	D3ZQM0	0.163910021462795	288404011998048	-272013009851768	386000000	TRUE	NA	others
Itga3	D3ZQM3	0.111900994148625	0.346951537540333	-0.235050543391708	0.175630786971281	NA	NA	others
Pnma8b	D3ZQN3	0.666006064293486	109532759894108	-0.429321534647598	0.0354209236631478	NA	NA	others
Lamb1	D3ZQN7	-231967861116232	0.0503224687838377	-237000107994616	209000000	TRUE	NA	others
Sema7a	D3ZQP6	108738071447951	113527719115447	-0.0478964766749599	0.813429738917831	NA	NA	others
Aftph	D3ZQQ1	-104811528870075	-1319339369203	0.271224080502246	0.0110403033349454	NA	NA	others
Wiz	D3ZQQ2	-291170632980324	-103489233393517	-187681399586807	0.000847152073394112	TRUE	NA	others
Frmpd3	D3ZQQ3	-404866144834162	-426495462654334	0.216293178201726	0.220147611252299	NA	NA	others
Eml6	D3ZQR6	0.690488713542935	0.825765484934527	-0.135276771391592	0.41465479841636	NA	NA	others
Lrig2	D3ZQV2	132449669457599	174389927159302	-0.419402577017032	0.00260468206434501	NA	NA	others
Mrps12	D3ZQX3	-0.772678087225565	-0.341944639030742	-0.430733448194823	0.0235138424890088	NA	NA	others
Pcdhga6	D3ZQX9	-0.299618351200601	-0.316490201263612	0.0168718500630106	0.890456947748577	NA	NA	others
Fryl	D3ZQY4	0.985224757656499	103790824298723	-0.0526834853307322	0.529226872643547	NA	NA	others
Snrnp27	D3ZR17	-144177446695685	0.485162540552484	-192693700750934	7120000000	TRUE	NA	others
Frmd3	D3ZR47	-234676413439721	-163517897706399	-0.71158515733322	0.0107680103619667	TRUE	NA	others
Man1a2	D3ZR49	-20665701949945	0.394962589898426	-246153278489293	399000000	TRUE	NA	others
Lpcat4	D3ZR52	-0.377292339338282	0.522632347946782	-0.899924687285063	5660000000	TRUE	NA	others
Gfod1	D3ZR63	0.719644781508554	0.524790339683297	0.194854441825257	0.0460877834433433	NA	NA	others
Zfp598	D3ZR64	-198129129236478	-154677460284337	-0.43451668952141	0.00112078704356335	NA	NA	others
Gas2l1	D3ZR69	-283183052351986	-338268433646345	0.550853812943596	0.00456616242236196	NA	TRUE	others
Cystm1	D3ZR95	0.763438928177232	-0.025207026462471	0.788645954639703	0.0169532226184998	NA	TRUE	others
Tnrc6c	D3ZRA6	-247499920572124	-219627612297423	-0.278723082747012	0.0453221049165662	NA	NA	others
Rhof	D3ZRB3	160998867712063	140613148630389	0.20385719081674	0.0585941995447918	NA	NA	others
Pnpla8	D3ZRC4	138996996087441	194522522795313	-0.555255267078716	0.000270185913528794	TRUE	NA	others
Pde6d	D3ZRD3	205783953361522	179664648270806	0.261193050907156	0.0493030098263832	NA	NA	others
Swap70	D3ZRE7	-0.0283381882720817	-0.466232419886318	0.437894231614237	0.00529261128965753	NA	NA	others
Pnpla6	D3ZRF6	-0.0930420353891429	0.729409787829964	-0.822451823219106	0.000168335437569141	TRUE	NA	others
Mcoln1	D3ZRF9	-110838016977591	-0.23459092948415	-0.873789240291758	0.00246753841429865	TRUE	NA	others
Topbp1	D3ZRG0	150378511080584	249518189868179	-0.99139678787595	0.0150159990577145	TRUE	NA	others
Rbm26	D3ZRG7	-198316666674307	0.43245386050494	-241562052724801	166000000	TRUE	NA	others
Oxa1l	D3ZRH1	0.932853653657199	174896683899692	-0.816113185339719	419000000	TRUE	NA	others
Gan	D3ZRI9	124585074098364	0.992108057648832	0.253742683334811	0.0301416993825991	NA	NA	others
Adck1	D3ZRJ0	139815635145688	169153904332427	-0.293382691867392	0.00893582686318086	NA	NA	others
Rimklb	D3ZRJ9	-352106935197535	-333879416514609	-0.182275186829262	0.523897898530188	NA	NA	others
Dusp23	D3ZRL3	-267602875201343	-209498381414225	-0.581044937871177	0.3471778274978	NA	NA	others
Chsy1	D3ZRM3	-123437092749842	-0.34479510809866	-0.889575819399763	0.0043878204230401	TRUE	NA	others
Rab23	D3ZRM5	239890686373909	20364072771763	0.362499586562786	0.00071866245840749	NA	NA	others
Med1	D3ZRN2	-276490638279113	-0.563423902752992	-220148248003814	105000000	TRUE	NA	others
Actbl2	D3ZRN3	454051346672413	398045612564455	0.560057341079579	0.0141487721769978	NA	TRUE	others
Trove2	D3ZRN5	24187704943061	22092800507163	0.2094904435898	0.0469549119651994	NA	NA	others
Mief2	D3ZS35	-40100345295753	-385911123740186	-0.150923292173441	0.462954300389047	NA	NA	others
Ndufa2	D3ZS58	117540709949471	180331754806244	-0.627910448567734	0.527688140439567	NA	NA	others
Prex1	D3ZS72	200908402350303	132450547310823	0.684578550394803	0.00817862856030568	NA	TRUE	others
Ttc9	D3ZS76	0.406783329117214	-0.223642673617058	0.630426002734271	0.387941366616511	NA	NA	others
Atf7ip	D3ZS88	-33695391277947	-292982899897981	-0.439710128814895	0.203578837582127	NA	NA	others
Nomo1	D3ZSA9	0.908232434001035	319322602149928	-228499358749824	447000	TRUE	NA	others
Rps6ka4	D3ZSB7	-385971275940383	-342883720871352	-0.430875550690314	0.307042443041111	NA	NA	others
Pdcd2l	D3ZSC2	0.0427525112579602	-0.448163375718587	0.490915886976547	0.000454602334478742	NA	NA	others
Dnajc17	D3ZSC8	-389972061762633	-280106662987137	-109865398775495	0.0823603898805843	NA	NA	others
Pip5k1a	D3ZSI8	-158300502098674	-155137627163384	-0.0316287493528999	0.82779263344436	NA	NA	others
Rbfox1	D3ZSL1	-262415150195937	0.512175677386969	-313632717934634	275000000	TRUE	NA	others
Abracl	D3ZSL2	185168895352701	154347069188531	0.308218261641692	0.655058606996645	NA	NA	others
Brat1	D3ZSM9	-147354832421614	-160832245540007	0.134774131183932	0.321814666912982	NA	NA	others
Zfp330	D3ZSN4	-0.80884589738396	-111590731429022	0.307061416906256	0.0521750004890831	NA	NA	others
Slc25a44	D3ZSN7	-0.779718053267175	-0.437745945110547	-0.341972108156629	0.0191849939117052	NA	NA	others
LOC100361838	D3ZSP1	0.332630719140741	278106553507689	-244843481593615	0.00623286015792986	TRUE	NA	others
Ttc3	D3ZSP7	0.301258996986007	106476943652006	-0.763510439534055	0.000366454615790613	TRUE	NA	others
Pcnx3	D3ZSQ1	-169418319999203	-156470691807299	-0.129476281919038	0.329423910857094	NA	NA	others
Mien1	D3ZSU7	122103185349003	0.475692520931007	0.745339332559023	0.000454845787435602	NA	TRUE	others
Dhx33	D3ZSV6	-497945373148548	-39366100776562	-104284365382928	0.0107708639229828	TRUE	NA	initiation
Thumpd3	D3ZSV7	-101165946545922	-114498955654224	0.133330091083021	0.197565939091101	NA	NA	others
Unc79	D3ZSV8	-299073225121964	-274857592720996	-0.242156324009686	0.463696544437251	NA	NA	others
Txnl4a	D3ZSW5	-146678758033302	-0.188682176269631	-127810540406339	0.00419914287820199	TRUE	NA	others
LOC100910755	D3ZSW9	0.933753088186641	0.726970409651647	0.206782678534994	0.179580032301223	NA	NA	others
Aff4	D3ZSX2	-307297826847631	-159188105651165	-148109721196466	0.000635723527794346	TRUE	NA	others
Paxip1	D3ZSX6	-385175054237643	-299217051460857	-0.859580027767862	0.000237272427683245	TRUE	NA	others
Mapkbp1	D3ZSY0	0.0877641774989122	-0.0964436595255542	0.184207837024466	0.19922139336152	NA	NA	others
Bcl11a	D3ZSY3	-0.670028259938052	0.285654022739894	-0.955682282677946	0.00551761326411863	TRUE	NA	others
Tbc1d10b	D3ZSY8	230189134226406	172827595860262	0.573615383661446	0.000739300236689558	NA	TRUE	others
Cdk14	D3ZSZ0	-128810172415164	-150825535941341	0.22015363526177	0.0410994059170625	NA	NA	others
Pgbd5	D3ZSZ4	10681153727471	0.458442472952043	0.609672899795056	0.0106194395703944	NA	TRUE	others
Dgkh	D3ZSZ6	0.0837206358878875	-0.618940216396045	0.702660852283932	0.00294043121453532	NA	TRUE	others
Cog2	D3ZT01	-0.232379939674951	0.510106986897346	-0.742486926572297	0.00391112675407216	TRUE	NA	others
Upf2	D3ZT03	0.0420777653196218	-0.135837673257277	0.177915438576899	0.199538126379891	NA	NA	others
Map6d1	D3ZT16	-135836684067467	-188343360322428	0.525066762549615	0.0437571327294159	NA	TRUE	others
Adam23	D3ZT36	182414145664625	147746579251833	0.346675664127916	0.0418820430003625	NA	NA	others
Fam171a2	D3ZT47	334504574123982	283961505193982	0.505430689299998	8510000000	NA	TRUE	others
Exosc3	D3ZT51	-236536449761712	-0.36987151307075	-199549298454637	1200000000	TRUE	NA	others
Pbrm1	D3ZT52	-247286434209634	0.253661639430233	-272652598152657	285000000	TRUE	NA	others
Zfp687	D3ZT56	0.397354930537844	0.617472659308403	-0.220117728770559	0.648280929377382	NA	NA	others
Atg2a	D3ZT64	-0.800638356845577	-114316762486361	0.342529268018037	0.00298408919643527	NA	NA	others
Bcl2l13	D3ZT71	179748941409374	193140233244396	-0.133912918350216	0.266932904102962	NA	NA	others
N4bp1	D3ZT79	-212293615616955	-265089979851743	0.52796364234788	0.000784030839536203	NA	TRUE	others
Gcdh	D3ZT90	134219670993736	188387999322203	-0.541683283284668	0.000257729165419117	TRUE	NA	others
Ercc4	D3ZT95	-260422394262367	-0.818755813314332	-178546812930933	0.00036491393963971	TRUE	NA	others
Rbm41	D3ZTA4	-394247454081918	-435837037554344	0.41589583472426	0.287421604564276	NA	NA	others
Rbm33	D3ZTA8	-498415044737062	-370922181489745	-127492863247317	0.0047627968726688	TRUE	NA	others
S100a13	D3ZTB5	-0.1230696650367	-0.464956977734998	0.341887312698298	0.741398978254449	NA	NA	others
Sema5a	D3ZTD8	-179814324633419	-161817956628213	-0.179963680052061	0.75380238721064	NA	NA	others
Ajm1	D3ZTF0	0.612483887335752	0.329161653285302	0.28332223405045	0.0243809110662481	NA	NA	others
Slc4a1ap	D3ZTF1	-0.248302177351817	0.242055504711694	-0.490357682063511	0.0127524283420274	NA	NA	others
Pik3c2a	D3ZTF6	-144496621907772	-153357001597296	0.08860379689524	0.338116405041632	NA	NA	others
Ttc27	D3ZTG2	-0.224359178774379	-0.644123590411736	0.419764411637356	0.006977737255765	NA	NA	others
Fam171b	D3ZTG3	108853380235258	0.450062309483092	0.638471492869486	0.00163551357394712	NA	TRUE	others
Rp2	D3ZTJ0	-0.888964729777651	-101188009458142	0.122915364803768	0.313010326299451	NA	NA	others
Kdm2a	D3ZTJ7	-418884238240589	-21011698350805	-208767254732539	0.00219253418571006	TRUE	NA	others
Ttc9b	D3ZTK0	-0.30492456716174	-0.844698894564231	0.539774327402492	0.494446130293743	NA	NA	others
Rapgef6	D3ZTL8	-0.0786269536758319	-0.690670422212005	0.612043468536173	0.00240509041447205	NA	TRUE	others
Prkdc	D3ZTN0	-404858193228408	-306926732308279	-0.97931460920129	0.000407676570247757	TRUE	NA	others
Tesc	D3ZTN1	-108171601958405	-0.760781108956056	-0.320934910627997	0.543429438699403	NA	NA	others
Cmc1	D3ZTN2	-152685402336912	-119694353009323	-0.329910493275891	0.82209191071038	NA	NA	others
Aldh1l2	D3ZTP0	312999751500718	399953206248917	-0.869534547481994	0.00669245800021434	TRUE	NA	others
Tmem59	D3ZTP3	-295268845162128	-0.989335751198821	-196335270042246	0.000364925383445917	TRUE	NA	others
Pigo	D3ZTP8	-228958316706049	-13212818173158	-0.96830134974469	0.000895277164326894	TRUE	NA	others
Sfswap	D3ZTQ1	-428129740568022	-156606927621252	-27152281294677	0.00140058140239154	TRUE	NA	others
Mrps17	D3ZTR1	0.525256644397494	120850453061093	-0.683247886213431	0.121610722169087	NA	NA	others
Sun2	D3ZTT7	-199411100653374	-0.292723956976126	-170138704955761	7600000000	TRUE	NA	others
Flrt2	D3ZTV3	-0.0292468317335554	-0.123675783578467	0.0944289518449111	0.32903600986546	NA	NA	others
Ints5	D3ZTW1	-288592405885314	-0.346299582645136	-253962447620801	224000000	TRUE	NA	others
Ccser1	D3ZTW6	-131335767684021	-153295008300186	0.219592406161655	0.172073455501333	NA	NA	others
Atpaf2	D3ZTW7	244856530172929	294392013314412	-0.495354831414828	0.00455014899756934	NA	NA	others
Mrpl27	D3ZTW8	0.708807209983113	149276782736203	-0.783960617378922	0.0071072276097841	TRUE	NA	others
Exog	D3ZTW9	182876378507004	229616329185923	-0.467399506789198	0.00101835794498541	NA	NA	others
Tmed7	D3ZTX0	181359080681723	444060949626093	-262701868944371	242000000	TRUE	NA	others
Trim67	D3ZTX1	211815602714461	171011487428857	0.408041152856036	0.0101032341211191	NA	NA	others
Usp22	D3ZTX7	-0.454044934370577	0.0462061307313732	-0.50025106510195	0.0104694726554414	TRUE	NA	others
Cnih4	D3ZTY0	-141438017311946	0.317022212030043	-17314023851495	783000000	TRUE	NA	others
Fam184b	D3ZTZ0	-0.205332201845534	-0.771071266120193	0.565739064274659	0.0263371907933639	NA	TRUE	others
Zfyve28	D3ZTZ1	-329884161843002	-404449560336659	0.74565398493657	0.00147137027181506	NA	TRUE	others
Eif4g1	D3ZU13	198147748697994	257443226600495	-0.592954779025016	0.000325421297105654	TRUE	NA	others
Klhdc4	D3ZU48	0.429130180880117	-0.0337669638762173	0.462897144756334	0.000877671735443648	NA	NA	others
Fbxl18	D3ZU50	0.325405084384727	-0.0352101086407634	0.36061519302549	0.00709049520996388	NA	NA	others
Rpp30	D3ZU51	-0.489121210906333	110372857034276	-159284978124909	0.000213193728317214	TRUE	NA	others
Cops7b	D3ZU52	0.937514787674937	0.734494809060638	0.203019978614299	0.746028889756596	NA	NA	others
Ap5z1	D3ZU53	-291418191471855	-187170586703131	-104247604768723	0.000106702758570944	TRUE	NA	others
Foxk1	D3ZU55	-147878915629525	-105285937523816	-0.425929781057096	0.00113263510426483	NA	NA	others
Riox1	D3ZU57	-529610684545958	-121320920339789	-408289764206169	1060000000	TRUE	NA	others
Vps37b	D3ZU64	-143123577407845	-172088550302057	0.289649728942118	0.521424340113471	NA	NA	others
Ogfod2	D3ZU70	-438371084504704	-41226722947022	-0.261038550344836	0.420989192287972	NA	NA	others
Ergic3	D3ZU83	-0.604837809462947	155012845595183	-215496626541478	143000000	TRUE	NA	others
Stxbp5l	D3ZU84	168898154305658	115312270994482	0.535858833111761	0.00324030000107619	NA	TRUE	others
RGD1309104	D3ZU88	-0.576406134182123	-141111617464002	0.834710040457894	0.0798088816894194	NA	NA	others
Mthfd2l	D3ZUA0	-354263197001243	-301383396573134	-0.528798004281094	0.207799000624059	NA	NA	others
Rcn1	D3ZUB0	192373117249564	330711170652558	-138338053402994	224000000	TRUE	NA	others
Anapc4	D3ZUB7	-0.387457430673523	-0.177510303399418	-0.209947127274105	0.0330593369969102	NA	NA	others
Mov10	D3ZUC2	-245549847214014	-150740783694517	-0.948090635194969	0.00391547285649755	TRUE	NA	others
Oxsr1	D3ZUC9	237034792470569	176520293146031	0.605144993245376	2870000000	NA	TRUE	others
Wipf2	D3ZUD3	-0.588477030851999	-102750008081786	0.439023049965862	0.361397107743402	NA	NA	others
Tm9sf3	D3ZUD8	225146435618732	482227540076456	-257081104457724	332000000	TRUE	NA	others
Apip	D3ZUI1	0.679532979739596	0.142186740207777	0.537346239531819	0.00618611744491674	NA	TRUE	others
Dtymk	D3ZUJ5	-0.687394023826148	-0.4024229294092	-0.284971094416947	0.110158861293442	NA	NA	others
Ankrd13d	D3ZUJ7	171592855228257	106721946726839	0.648709085014186	0.000355128800619809	NA	TRUE	others
Tmtc3	D3ZUJ8	-194470733561463	0.0508514056307198	-199555874124535	182000000	TRUE	NA	others
Snx8	D3ZUJ9	-169548423402837	-0.899591242336875	-0.795892991691499	0.0385138924531769	TRUE	NA	others
Ccdc124	D3ZUL1	0.792832363115156	0.487599556749031	0.305232806366125	0.0447394612680822	NA	NA	others
Zcchc8	D3ZUL8	-263868455801861	0.036025642198765	-267471020021738	5100000000	TRUE	NA	others
Sarm1	D3ZUM2	313994815851524	312016307192995	0.0197850865852902	0.790012989676441	NA	NA	others
Glb1	D3ZUM4	-0.835516692090617	130218900596354	-213770569805416	1330000000	TRUE	NA	others
Trim33	D3ZUM5	-290794205549807	-0.876541097831186	-203140095766689	1090000000	TRUE	NA	others
Pofut2	D3ZUN5	-0.582242626042544	100567785731901	-158792048336155	156000000	TRUE	NA	others
Gpatch2l	D3ZUP4	-523171665268408	-505505414085884	-0.176662511825235	0.612179705222554	NA	NA	others
Brk1	D3ZUP5	-182425138032618	-288285411055532	105860273022914	0.00970968156995733	NA	TRUE	others
Lmbrd2	D3ZUP8	0.558922254653896	123402416120863	-0.67510190655473	0.000221186210608795	TRUE	NA	others
Rilpl1	D3ZUQ0	-126376504036744	-161216376828097	0.348398727913529	0.268341430392751	NA	NA	others
Naa10	D3ZUQ2	0.156339817747247	0.241177523081157	-0.08483770533391	0.530842762775222	NA	NA	others
Pank3	D3ZUQ7	-169472395776595	-170763555888568	0.0129116011197328	0.976208795727366	NA	NA	others
Szt2	D3ZUQ8	-0.127825136528351	0.41774795307136	-0.545573089599711	0.00040090506585761	TRUE	NA	others
Spock3	D3ZUT1	-195920770440304	-0.302272317736675	-165693538666637	0.000106099880997798	TRUE	NA	others
Ints3	D3ZUT9	-179542196474083	-0.145590745455759	-164983121928507	679000000	TRUE	NA	others
Mib1	D3ZUV2	-0.344424597566267	-0.264309538594819	-0.0801150589714478	0.207877545043238	NA	NA	others
Eif2a	D3ZUV3	0.93483423660495	126131398814235	-0.326479751537405	0.0560437448098297	NA	NA	initiation
Cnot3	D3ZUV9	-0.625226272698492	0.127578731081738	-0.752805003780229	0.000265572341514084	TRUE	NA	others
Psd3	D3ZUW0	237201695380974	213734425265813	0.23467270115161	0.425197918574469	NA	NA	others
Brd1	D3ZUW8	-414534339548695	-122800797504637	-291733542044058	97200000	TRUE	NA	others
Chchd3	D3ZUX5	291956416776303	349628311871516	-0.576718950952124	0.0910558755100264	NA	NA	others
Acsf3	D3ZUX7	196941705056844	238439749161145	-0.414980441043002	0.00105732372474973	NA	NA	others
Rdh14	D3ZUY0	129163806958769	157565020534452	-0.284012135756826	0.00898084251549998	NA	NA	others
Ap2a1	D3ZUY8	502918869310717	472483334395615	0.30435534915102	0.0134207077646142	NA	NA	others
Fam20b	D3ZUZ4	-157053936715362	0.870211893270157	-244075126042377	143000000	TRUE	NA	others
Polr3b	D3ZV30	-441921716155499	-313176448454312	-128745267701187	0.000910791856750887	TRUE	NA	others
Armcx4	D3ZV39	-108448321848962	-0.601690851255594	-0.482792367234024	0.00312883474725823	NA	NA	others
Unk	D3ZV40	-127409975240069	-152385501331252	0.24975526091183	0.062348830972617	NA	NA	others
Itsn1	D3ZV52	187682240455153	174732739477515	0.129495009776382	0.105817905496412	NA	NA	others
Pwp2	D3ZV54	-174723099101585	0.311336523902704	-205856751491855	0.000407676570247757	TRUE	NA	others
Rnf150	D3ZV56	-264312200617248	-291731627541468	0.274194269242204	0.339620043746554	NA	NA	others
RGD1307830	D3ZV63	-0.71061464734038	-0.167399237746974	-0.543215409593405	0.000813784613482879	TRUE	NA	others
Mfsd1	D3ZV75	0.0960548850783658	0.935827996821174	-0.839773111742808	0.000265133491304517	TRUE	NA	others
Heatr3	D3ZV81	-242003204115576	-208315947123323	-0.336872569922526	0.0490791200073553	NA	NA	others
LOC685067	D3ZV82	-384212344753934	-431330851940077	0.471185071861432	0.107470066316714	NA	NA	others
L3hypdh	D3ZV91	-341229875731357	-343089580703636	0.0185970497227901	0.962893285269912	NA	NA	others
Fam84b	D3ZV96	-240416677123329	-297560797390511	0.571441202671814	0.00950195977384216	NA	TRUE	others
Fbll1	D3ZVA5	130311037013121	489760114799285	-359449077786164	432000000	TRUE	NA	others
Ap5b1	D3ZVB0	-319346384774098	-172935607244907	-14641077752919	0.000674386090366959	TRUE	NA	others
Fam135a	D3ZVB3	-326901839369308	-371961789434391	0.45059950065083	0.0218426404203726	NA	NA	others
RGD1563072	D3ZVC1	-607051018409259	-629212864105322	0.221618456960636	0.63891216339913	NA	NA	others
Arel1	D3ZVC4	-176718051468397	-12561262293304	-0.511054285353568	0.0160432505086994	TRUE	NA	others
Nt5c1a	D3ZVD3	-290184069328395	-323396849937215	0.332127806088192	0.125421943984315	NA	NA	others
Zfp407	D3ZVE0	-327365350062928	-40781803770145	0.804526876385218	0.177961253400597	NA	NA	others
Pik3c2b	D3ZVF3	-148741148506289	-148602790897438	-0.00138357608851192	0.99630422575046	NA	NA	others
Trappc2	D3ZVF4	0.925503365879271	140162052440298	-0.476117158523708	0.269553920115353	NA	NA	others
Stradb	D3ZVH0	-107743321240188	-124057186643938	0.163138654037499	0.453044900188673	NA	NA	others
Vps41	D3ZVH6	0.0507383902611237	0.351818778112566	-0.301080387851442	0.00430452179567485	NA	NA	others
Fgfbp3	D3ZVI0	-251672285575548	-182603427407834	-0.69068858167714	0.331258490424702	NA	NA	others
LOC100911365	D3ZVI9	259048854165456	233280811530081	0.257680426353748	0.0356477988018293	NA	NA	others
Kntc1	D3ZVJ3	-394578063386935	-444826172507711	0.502481091207762	0.0264909082350126	NA	TRUE	others
Trmt6	D3ZVK3	-34590631238466	-187622524582461	-158283787802199	0.000394414695925078	TRUE	NA	others
Hspa12b	D3ZVM5	243165937833786	17293225222088	0.702336856129066	0.0265126803393078	NA	TRUE	others
RGD1565616	D3ZVN5	-13486996250608	-141905616223284	0.0703565371720438	0.565035595538565	NA	NA	others
Ppox	D3ZVN7	0.347048290501983	0.938093167651922	-0.591044877149939	7380000000	TRUE	NA	others
Ppwd1	D3ZVP6	-275687229180231	-130878910387379	-144808318792852	0.000207266188731689	TRUE	NA	others
Zfyve21	D3ZVP7	-108003201598581	-0.955927093434505	-0.124104922551301	0.635833084269992	NA	NA	others
Usp5	D3ZVQ0	45900506904742	418314007373063	0.406910616743578	0.00179713918215184	NA	NA	others
Porcn	D3ZVQ3	0.64274180841454	162867963864351	-0.985937830228972	0.000447591397069172	TRUE	NA	others
Tubgcp4	D3ZVR0	-186839522662282	-220404999829246	0.335654771669638	0.0146845119748843	NA	NA	others
Fam213b	D3ZVR7	245863161451874	174280680601081	0.715824808507934	0.000548405532229929	NA	TRUE	others
Ppp1r16a	D3ZVR8	-0.0476925594421004	-0.747914384531404	0.700221825089304	0.000248050637023497	NA	TRUE	others
L2hgdh	D3ZVS2	0.551185989450108	100414056536549	-0.452954575915384	0.00747550963180724	NA	NA	others
Kbtbd2	D3ZVS6	0.171631901830337	-0.139249028866222	0.310880930696559	0.0515710218636337	NA	NA	others
Thada	D3ZVT2	-134387287649668	-171582896875009	0.371956092253408	0.00442886816959131	NA	NA	others
Rbks	D3ZVU4	-234190719893926	-285261023817793	0.510703039238674	0.00859586175097103	NA	TRUE	others
Avl9	D3ZVU6	113037879063587	0.972986098851363	0.157392691784505	0.219715048370634	NA	NA	others
Nat8l	D3ZVU9	-0.480245236544431	0.306223105256165	-0.786468341800596	0.0117916944502645	TRUE	NA	others
Zc3h4	D3ZVW3	-233041006985191	-0.419205822570704	-19112042472812	229000000	TRUE	NA	others
Adsl	D3ZW08	311031702089423	273096110794529	0.379355912948936	0.014595734770323	NA	NA	others
Sorcs2	D3ZW09	215547177063758	261773618355076	-0.462264412913182	0.0265048613249456	NA	NA	others
Sec24b	D3ZW15	0.259422244614863	0.785743432287895	-0.526321187673032	0.00633550980367124	TRUE	NA	others
Lingo3	D3ZW19	-209039046065074	-192807253423292	-0.162317926417814	0.057994876353604	NA	NA	others
Exosc6	D3ZW38	-222437237231613	-0.567246134331998	-165712623798413	0.000146771176447759	TRUE	NA	others
Mtmr4	D3ZW40	-192995091013923	-21893281030272	0.259377192887972	0.426025179986465	NA	NA	others
NA	D3ZW44	-299776342824482	151990727292599	-451767070117081	3410000000	TRUE	NA	others
Trim16	D3ZW47	-222984007743623	-249608668685288	0.266246609416643	0.312398920336573	NA	NA	others
Itpa	D3ZW55	465128449792797	391725796874655	0.734026529181428	0.00114925652724978	NA	TRUE	others
Casc4	D3ZW58	-0.31284195697424	22504621118146	-256330406878884	608000000	TRUE	NA	others
Frmpd1	D3ZW88	-351692743421302	-408335086018997	0.566423425976954	4610000000	NA	TRUE	others
Mindy2	D3ZWA1	13798335764435	126323208560156	0.116601490841944	0.175751241938415	NA	NA	others
Appl1	D3ZWA8	224473842453793	19762034391608	0.268534985377134	0.014595734770323	NA	NA	others
Lsm1	D3ZWB1	-311220616588226	-283164663116136	-0.280559534720899	0.723655265556997	NA	NA	others
Spata13	D3ZWB4	-208382165380621	-294336863763052	0.859546983824314	0.00311746007653942	NA	TRUE	others
Sntb1	D3ZWC6	-114222262534341	-13295033325825	0.187280707239092	0.540470510474509	NA	NA	others
Vstm2a	D3ZWD0	-235956026965234	-343333826365096	107377799399862	0.0126794185164436	NA	TRUE	others
Pank1	D3ZWD3	-26252891924722	-296446274941282	0.339173556940614	0.0552672568954148	NA	NA	others
Hist2h2ab	D3ZWE0	-286576880135383	-322430626778073	0.358537466426903	0.552258428641168	NA	NA	others
[truncated: 5,790 more rows]
