# Supplementary material for: Neuronal processes contain the essential components for the late steps of ribosome biogenesis
Source: Proc Natl Acad Sci U S A. 2025 Jul 31;122(31):e2502424122. doi: 10.1073/pnas.2502424122 (PMC12337303; doi:10.1073/pnas.2502424122)
Supplement: Supplementary file 6 — Dataset S05 (XLSX) [file pnas.2502424122.sd05.xlsx]

## Sheet: SourceData_SupplFig3b
Gene	Order of incorporation	mRNA abundance	Site of incorporation
Rplp2	6	0.560817	cytosol
Rplp1	6	0.76412	cytosol
Rpl36A	5	0.181337	cytosol
Rps26	5	0.780019	cytosol
RACK1	5	0.35355	cytosol
Rpl10	5	0.510669	cytosol
Rplp0	5	0.724221	cytosol
Rpl29	5	0.707177	cytosol
Rpl36	4	0.560227	cytosol
Rps29	4	0.812938	cytosol
Rps30	3	0.67987	nucleus
Rps7	3	0.574285	nucleus
Rps17	3	0.45013	nucleus
Rpl38	2	0.7955	nucleus
Rpl26	2	0.43825	nucleus
Rpl19	2	0.589056	nucleus
Rpl22	2	0.209502	nucleus
Rps21	2	0.62764	nucleus
Rps11	1	0.349168	nucleus
Rpl18A	1	0.449166	nucleus
Rpl4	1	0.501935	nucleus
Rps27	1	0.108619	nucleus
Rpl13A	1	0.62932	nucleus
Rps13	1	0.500777	nucleus
Rps6	1	0.461446	nucleus
Rpl5	1	0.188892	nucleus
