# Supplementary material for: Neuronal processes contain the essential components for the late steps of ribosome biogenesis
Source: Proc Natl Acad Sci U S A. 2025 Jul 31;122(31):e2502424122. doi: 10.1073/pnas.2502424122 (PMC12337303; doi:10.1073/pnas.2502424122)
Supplement: Supplementary file 7 — Dataset S06 (XLSX) [file pnas.2502424122.sd06.xlsx]

## Sheet: Sheet1
Genes	Protein.Group	mean.Cushion	mean.TotLysate	mean.diff	p.adj	sig_5per.05lfc_down	sig_5per.05lfc_up	GOI
Bysl	Q80WL2	0.796462	-2.552	3.34846	1.75198e-06	NA	TRUE	RBF
Csnk1d	Q06486	2.98395	3.36404	-0.380096	0.0101719	NA	NA	RBF
Csnk1e	Q9JJ76	1.18065	1.41732	-0.236663	0.138709	NA	NA	RBF
Dusp12	Q9JIM4	-0.866446	-0.517274	-0.349173	0.147696	NA	NA	RBF
Eif6	Q3KRD8	3.95603	2.08691	1.86912	3.44205e-06	NA	TRUE	RBF
Gtpbp4	Q99P77	0.313561	-2.75604	3.0696	2.52035e-06	NA	TRUE	RBF
Ltv1	Q68FR7	0.240389	-2.33634	2.57673	3.51974e-05	NA	TRUE	RBF
Mrto4	B5DF25	0.188147	-2.6843	2.87245	1.74219e-07	NA	TRUE	RBF
Nle1	B2GV82	-1.02542	-1.28572	0.260297	0.243869	NA	NA	RBF
Nmd3	B1WC44;F6PUQ7;F7ERL4	0.0424991	-1.63306	1.67556	6.57151e-07	NA	TRUE	RBF
Nob1	Q6VEU1	0.696019	-2.18839	2.88441	7.65785e-06	NA	TRUE	RBF
Pno1	Q6VBQ8	1.24599	-1.12682	2.37282	0.000312629	NA	TRUE	RBF
Rae1	Q3SWS8	3.37142	0.286024	3.0854	7.78494e-07	NA	TRUE	RBF
Riok1	G3V7T0;Q6AY66	-3.91483	-4.66592	0.751092	0.00816809	NA	TRUE	RBF
Riok2	Q5I0I1	0.254372	-2.19116	2.44553	8.52196e-06	NA	TRUE	RBF
Rrp12	M0R3M8	0.337667	-2.52385	2.86151	4.74083e-07	NA	TRUE	RBF
Tsr1	D3ZEM8	2.00682	-0.871962	2.87878	4.46323e-07	NA	TRUE	RBF
Zfp622	Q5M855	1.63942	-1.05383	2.69325	4.13433e-06	NA	TRUE	RBF
Bop1	Q562C2	-1.87341	-1.94896	0.0755499	0.757219	NA	NA	RBF
Ddx18	Q5XHY0	-1.67418	-2.20574	0.531558	0.004241	NA	TRUE	RBF
Fbl	P22509	0.537362	-0.433573	0.970935	0.00185349	NA	TRUE	RBF
Mdn1	A0A0G2K9L9	0.189264	-1.25871	1.44797	0.000325054	NA	TRUE	RBF
Mphosph10	B1WBW0;G3V968	-2.59371	-2.28695	-0.306759	0.333524	NA	NA	RBF
Pdcd11	D3ZNI3	-0.496829	-1.75248	1.25565	0.00021792	NA	TRUE	RBF
Pes1	Q3B8N8	-2.16532	-2.99435	0.829025	0.00058492	NA	TRUE	RBF
Wdr12	P61480	0.631073	1.12281	-0.491741	0.0552532	NA	NA	RBF
Wdr37	D3ZQ02	2.10318	2.71974	-0.616562	0.0149429	TRUE	NA	RBF
Abce1	D3ZD23	3.49502	4.97255	-1.47753	0.00140276	TRUE	NA	RBF
Lsg1	Q5BJT6	0.872683	-1.5146	2.38728	3.41702e-06	NA	TRUE	RBF
Pelo	Q5XIP1	-0.440473	1.01662	-1.45709	0.00355061	TRUE	NA	RBF
Sbds	Q5RK30	-1.21043	0.318312	-1.52874	0.000230043	TRUE	NA	RBF
Spata5	A0A0G2K0I1	-1.16758	-1.98592	0.818346	0.00116408	NA	TRUE	RBF
Spata5l1	D4A2B7	-3.85765	-4.67335	0.815694	0.0130533	NA	TRUE	RBF
Xrn1	D4ABN8	0.0166759	-0.507634	0.52431	0.0391614	NA	TRUE	RBF
Riok3	D3ZND9	2.60991	0.874341	1.73557	5.71891e-06	NA	TRUE	RBF
Aaas	D3ZNS8	-0.460088	-0.456606	-0.0034817	0.979603	NA	NA	others
Aacs	Q9JMI1	-0.787844	0.811623	-1.59947	0.000851591	TRUE	NA	others
Aagab	Q9R0Z7	-1.1213	-0.0252481	-1.09605	0.00195587	TRUE	NA	others
Aak1	F1LRI7	-0.505121	1.23034	-1.73546	0.00427902	TRUE	NA	others
Aak1	P0C1X8	1.0858	2.99218	-1.90637	1.3808e-05	TRUE	NA	others
Aamp	B0K024;G3V7V2	-1.69347	0.326111	-2.01958	0.000575681	TRUE	NA	others
Aar2	B1WC03	0.289597	-0.134587	0.424185	0.028961	NA	NA	others
Aars	P50475	6.30164	8.01711	-1.71547	0.0022403	TRUE	NA	others
Aars2	A0A0H2UHV7;B2RYB6	-4.72488	-2.86397	-1.86091	0.00103673	TRUE	NA	others
Aars2	D3ZX08	-2.44024	-0.770875	-1.66937	0.000264146	TRUE	NA	others
Aarsd1	Q5XI97	0.78125	2.29593	-1.51468	0.00550656	TRUE	NA	others
Aasdhppt	B2RYJ4	-1.59249	-0.18667	-1.40582	0.00455873	TRUE	NA	others
Aatk	D4ABZ3	0.391475	0.493729	-0.102254	0.547013	NA	NA	others
Abat	P50554	1.69007	4.28353	-2.59346	3.95274e-05	TRUE	NA	others
Abca1	F1LNL3	2.83973	0.721565	2.11817	0.00043312	NA	TRUE	others
Abca2	Q9ESR9	-0.236198	-1.90836	1.67216	3.46854e-05	NA	TRUE	others
Abca3	A0A0G2K1Q8	1.60697	-0.0862833	1.69325	2.58269e-06	NA	TRUE	others
Abca5	Q8CF82	2.15256	0.533488	1.61908	2.19139e-05	NA	TRUE	others
Abca8	D3ZAE9	-4.12467	-4.81449	0.689821	0.0312853	NA	TRUE	others
Abca8a	D3ZCF8	-2.83829	-3.12491	0.286614	0.461306	NA	NA	others
Abcb10	Q5FVL8	-0.906448	-0.249827	-0.656621	0.00326409	TRUE	NA	others
Abcb6	O70595	0.819328	0.305783	0.513545	0.000980392	NA	TRUE	others
Abcb7	Q704E8	0.709479	0.382599	0.32688	0.128298	NA	NA	others
Abcb8	Q5RKI8	1.66425	0.783183	0.881072	0.00794278	NA	TRUE	others
Abcb9	Q9QYJ4	1.93862	-0.00864417	1.94727	0.000238425	NA	TRUE	others
Abcc1	Q8CG09	1.3944	0.279213	1.11518	0.000184997	NA	TRUE	others
Abcc10	D3ZX04	-1.86173	-2.7145	0.852767	0.00649604	NA	TRUE	others
Abcc4	Q6QMG5;Q6QMG6	-0.347475	-0.600952	0.253477	0.14878	NA	NA	others
Abcc5	Q9QYM0	-1.92129	-2.81946	0.898169	0.00394403	NA	TRUE	others
Abcd1	D3ZHR2	0.62476	-0.579404	1.20416	0.000105198	NA	TRUE	others
Abcd2	Q9QY44	1.43275	-0.626241	2.05899	0.000685794	NA	TRUE	others
Abcd3	P16970	4.16844	2.31087	1.85758	0.000363713	NA	TRUE	others
Abcf1	Q6MG08	-0.668547	0.868495	-1.53704	0.000923074	TRUE	NA	others
Abcf2	A0A096MIV5	-0.188183	1.07776	-1.26594	0.000798185	TRUE	NA	others
Abcf3	Q66H39	-1.37714	-0.161848	-1.21529	0.00252807	TRUE	NA	others
Abcg1	A0A0G2K987;G3V642;Q9EPG9	-0.397962	-2.23769	1.83973	3.23167e-05	NA	TRUE	others
Abcg2	Q80W57	-2.09904	-3.32839	1.22935	0.000429355	NA	TRUE	others
Abcg4	D3ZCM3	0.0397831	-0.507036	0.546819	0.00102861	NA	TRUE	others
Abhd10	Q5I0K5	0.414401	0.237641	0.17676	0.449925	NA	NA	others
Abhd11	D3ZXK4	-0.625821	1.42808	-2.0539	0.000627495	TRUE	NA	others
Abhd12	Q6AYT7	1.10667	1.39816	-0.291487	0.0534088	NA	NA	others
Abhd13	D4A1B6	-2.48565	-2.98724	0.501592	0.24383	NA	NA	others
Abhd14b	Q6DGG1	-2.86993	-0.505412	-2.36452	9.04637e-05	TRUE	NA	others
Abhd16a	Q6MG55	0.0597755	0.801964	-0.742189	0.000162864	TRUE	NA	others
Abhd17a	Q5XIJ5	0.547778	0.419004	0.128774	0.450509	NA	NA	others
Abhd17b	Q6AY17	0.80473	0.677388	0.127342	0.528677	NA	NA	others
Abhd17c	B5DFK7	1.08495	0.505539	0.579412	0.00060927	NA	TRUE	others
Abhd18	Q4V7A8	-1.29374	-2.02456	0.730813	0.00155227	NA	TRUE	others
Abhd3	D4A3D4	-1.469	-0.663512	-0.805485	0.0938083	NA	NA	others
Abhd4	D3ZAW4	-1.30446	0.436681	-1.74115	3.59858e-05	TRUE	NA	others
Abhd5	Q6QA69	-3.2192	-2.12416	-1.09504	0.000548571	TRUE	NA	others
Abhd6	Q5XI64	0.807795	1.67438	-0.866584	0.000231224	TRUE	NA	others
Abi1	Q9QZM5	1.55688	3.51325	-1.95636	2.65224e-05	TRUE	NA	others
Abi2	F1LYA6	1.74191	3.68322	-1.94131	1.18861e-05	TRUE	NA	others
Abl2	F1M0N1	-0.152835	1.16564	-1.31847	1.46648e-05	TRUE	NA	others
Ablim1	F1LWK7	2.03616	2.32694	-0.29078	0.225037	NA	NA	others
Ablim1	Q3KR72	2.23457	2.11957	0.114999	0.604942	NA	NA	others
Ablim2	A0A0G2JTB5	-0.957886	-0.995775	0.037889	0.92788	NA	NA	others
Ablim2	A0A0H2UHF9	0.986506	0.545114	0.441393	0.00510186	NA	NA	others
Ablim2	Q6KC51	1.63037	1.15358	0.476789	0.0249177	NA	NA	others
Ablim3	F1M8U2	1.71701	0.287136	1.42988	0.000104408	NA	TRUE	others
Abr	A0A0G2JZZ7	1.94999	3.40146	-1.45147	0.000191561	TRUE	NA	others
Abracl	D3ZSL2	0.18728	1.85169	-1.66441	0.0144874	TRUE	NA	others
Abraxas2	D4A415	-0.403855	0.962021	-1.36588	0.000130144	TRUE	NA	others
Acaa2	P13437	-0.270939	2.15381	-2.42475	0.000237523	TRUE	NA	others
Acaca	P11497	2.84843	2.602	0.246422	0.0474074	NA	NA	others
Acad11	B3DMA2	-2.82768	-1.94744	-0.880234	0.01664	TRUE	NA	others
Acad8	M0RDK9	0.0205722	1.79559	-1.77501	0.00118756	TRUE	NA	others
Acad9	B1WC61	4.01356	3.27803	0.73553	0.00107246	NA	TRUE	others
Acadl	P15650	-0.786538	1.77283	-2.55937	0.000124457	TRUE	NA	others
Acadm	P08503	-1.61818	0.764296	-2.38248	0.000116658	TRUE	NA	others
Acads	P15651	-0.663956	0.892379	-1.55634	0.0102686	TRUE	NA	others
Acadsb	P70584	-0.164838	1.96916	-2.134	9.94779e-05	TRUE	NA	others
Acadvl	P45953	1.00367	0.622585	0.381086	0.0538368	NA	NA	others
Acan	P07897	-0.698024	-1.15142	0.453392	0.155112	NA	NA	others
Acap2	A0A0G2K4T3	-3.25422	-1.44946	-1.80475	0.102576	NA	NA	others
Acap2	Q5FVC7	-0.730397	1.04505	-1.77545	4.2676e-05	TRUE	NA	others
Acap3	A0A0G2K5N8	-0.80988	0.263197	-1.07308	0.0044452	TRUE	NA	others
Acat1	P17764	2.78969	5.47403	-2.68434	5.93561e-05	TRUE	NA	others
Acat2	Q5XI22	3.52381	6.43859	-2.91478	1.07687e-05	TRUE	NA	others
Acbd3	A0A0G2K756;G3V6E4;Q5XI18	-1.82282	-0.00465288	-1.81817	1.71272e-05	TRUE	NA	others
Acbd3	Q7TNY6	-0.886725	0.302961	-1.18969	0.00573729	TRUE	NA	others
Acbd5	A0FKI7	0.78645	-1.25215	2.0386	0.000528986	NA	TRUE	others
Acbd6	Q5RJK8	-0.381986	1.31984	-1.70182	0.00422512	TRUE	NA	others
Ace	P47820	-5.54011	-5.71919	0.179082	0.51794	NA	NA	others
Ache	P37136	-0.481129	-1.96571	1.48458	0.000457154	NA	TRUE	others
Acin1	E9PST5	1.96243	-0.29948	2.26191	2.21029e-05	NA	TRUE	others
Acly	G3V888;G3V9G4	-1.12927	0.341799	-1.47106	0.0169358	TRUE	NA	others
Acly	P16638	4.52986	6.02737	-1.49751	0.00177076	TRUE	NA	others
Acly	Q9Z2G3	-1.27035	0.0908253	-1.36118	0.00147575	TRUE	NA	others
Aco1	G3V6S2	0.259396	2.23028	-1.97089	0.000893701	TRUE	NA	others
Aco1	Q63270	1.60608	3.57805	-1.97197	0.000974413	TRUE	NA	others
Aco2	Q9ER34	3.93291	6.3862	-2.45329	0.00017851	TRUE	NA	others
Acot13	D3ZA93	-1.07088	0.795627	-1.8665	0.000811411	TRUE	NA	others
Acot2	O55171	-3.00727	-0.459639	-2.54763	1.70169e-05	TRUE	NA	others
Acot7	Q64559	4.06742	6.36093	-2.29351	0.000235873	TRUE	NA	others
Acot8	Q8VHK0	-0.0782223	0.951205	-1.02943	0.000657037	TRUE	NA	others
Acot9	Q5U2X8	0.654963	2.75423	-2.09926	5.5484e-05	TRUE	NA	others
Acox1	P07872	-1.02983	1.10566	-2.13549	0.000249885	TRUE	NA	others
Acox3	Q63448	-2.45807	-1.23445	-1.22361	0.00407863	TRUE	NA	others
Acp1	P41498	2.40468	3.9874	-1.58272	0.00363623	TRUE	NA	others
Acp2	P20611	0.599964	1.56906	-0.969091	0.000248929	TRUE	NA	others
Acp6	Q4FZU0	-2.59596	-0.157599	-2.43836	1.69563e-05	TRUE	NA	others
Acsbg1	Q924N5	1.66694	2.80435	-1.13741	0.0015952	TRUE	NA	others
Acsf2	Q499N5	-1.15041	1.33362	-2.48403	0.00011676	TRUE	NA	others
Acsf3	D3ZUX7	-0.16096	1.96942	-2.13038	0.000203308	TRUE	NA	others
Acsl1	P18163	1.7239	2.90702	-1.18312	2.4249e-05	TRUE	NA	others
Acsl3	Q63151	2.07771	2.3547	-0.276991	0.0444301	NA	NA	others
Acsl4	O35547	4.59033	4.26275	0.327574	0.162474	NA	NA	others
Acsl5	O88813	0.145623	0.33564	-0.190017	0.138659	NA	NA	others
Acsl6	A0A0A6YYM0	-1.95037	-0.393995	-1.55637	0.000265112	TRUE	NA	others
Acsl6	P33124	0.975091	1.69142	-0.71633	0.000102234	TRUE	NA	others
Acss1	D3ZZN3	-1.55049	0.812131	-2.36262	0.000887659	TRUE	NA	others
Acss2	G3V9U0	-0.798399	0.571198	-1.3696	0.0103647	TRUE	NA	others
Acta1	P68136	-1.42532	-2.6842	1.25888	0.00281097	NA	TRUE	others
Actb	P60711	9.22476	9.05547	0.169292	0.316162	NA	NA	others
Actbl2	D3ZRN3	5.99647	4.54051	1.45596	0.00012226	NA	TRUE	others
Actg1	P63259	9.17745	9.07197	0.105481	0.47737	NA	NA	others
Actg2	P63269	-3.65776	-5.44402	1.78627	0.00231964	NA	TRUE	others
Actl6a	Q4KM87	0.206871	-0.891512	1.09838	0.00055079	NA	TRUE	others
Actl6b	P86173	1.16377	0.365093	0.798673	0.00211572	NA	TRUE	others
Actn1	Q6T487	-1.49575	-0.324031	-1.17172	0.0118116	TRUE	NA	others
Actn1	Q9Z1P2	2.02315	3.5676	-1.54445	0.000164507	TRUE	NA	others
Actn2	D3ZCV0	2.13092	1.8508	0.280117	0.546192	NA	NA	others
Actn4	A0A0G2K5U9	1.75351	3.64557	-1.89206	0.000391907	TRUE	NA	others
Actn4	Q9QXQ0	2.8951	4.47771	-1.58261	0.0017108	TRUE	NA	others
Actr10	Q5M9F7	3.07462	3.7071	-0.632478	0.000775417	TRUE	NA	others
Actr1a	P85515	6.31701	5.57189	0.745128	5.80549e-05	NA	TRUE	others
Actr1b	B2RYJ7	3.7648	2.96405	0.800759	0.000100905	NA	TRUE	others
Actr2	Q5M7U6	6.90692	5.71278	1.19413	8.64655e-05	NA	TRUE	others
Actr3	Q4V7C7	6.10398	5.09807	1.00592	0.000358035	NA	TRUE	others
Actr3b	F1LY09	3.93659	2.78533	1.15126	0.00338226	NA	TRUE	others
Actr5	D3ZAQ1	-1.09442	-3.21255	2.11814	7.90128e-05	NA	TRUE	others
Acvr1	P80201	4.30861	3.79594	0.512668	0.00303385	NA	TRUE	others
Acvr1b	P80202	1.46015	-0.802881	2.26303	8.47934e-07	NA	TRUE	others
Acvr2a	P38444	1.52336	-0.147504	1.67086	7.28143e-06	NA	TRUE	others
Acy1a	Q6AYS7	-1.6704	1.0932	-2.7636	2.9471e-05	TRUE	NA	others
Acyp1	D4A6X4	0.248201	2.63771	-2.38951	0.000265936	TRUE	NA	others
Acyp2	P35745	-1.18123	1.27232	-2.45355	0.00145784	TRUE	NA	others
Adam10	A0A0G2K562	1.31147	0.446314	0.865159	0.000228507	NA	TRUE	others
Adam10	Q10743	0.875757	0.819255	0.0565019	0.724767	NA	NA	others
Adam11	A0A1W2Q6C2	0.564695	1.05856	-0.49387	0.122147	NA	NA	others
Adam12	F1M9Z9	-1.41133	-2.51979	1.10846	0.000555342	NA	TRUE	others
Adam15	Q9QYV0	-1.94024	-1.25063	-0.68961	0.0256801	TRUE	NA	others
Adam19	D3ZPM7	-3.00621	-2.83618	-0.170029	0.426517	NA	NA	others
Adam22	M0R5P8	3.51435	2.88142	0.632923	0.0289887	NA	TRUE	others
Adam23	D3ZT36	1.59877	1.82414	-0.225374	0.336518	NA	NA	others
Adam9	E9PTA4	-1.86095	-0.466686	-1.39427	0.000137705	TRUE	NA	others
Adamts15	D3ZXM1	-1.97477	-2.7232	0.748437	0.00619692	NA	TRUE	others
Adamts17	D4ABB3	-1.67312	-3.54196	1.86884	0.000140089	NA	TRUE	others
Adamts3	D4AD55	0.509412	-1.14148	1.65089	9.00957e-07	NA	TRUE	others
Adap1	O88768;Q9QUI9	1.81382	3.52835	-1.71453	0.00085662	TRUE	NA	others
Adar	P55266	-0.723569	-0.800113	0.0765444	0.774566	NA	NA	others
Adarb1	P51400	-1.20905	-2.26314	1.05409	0.105293	NA	NA	others
Adarb2	P97616	-2.54083	-3.59486	1.05403	0.00323242	NA	TRUE	others
Adck1	D3ZRJ0	2.32898	1.39816	0.930819	0.00581767	NA	TRUE	others
Adck5	A0A0G2K6E7;B5DEJ4;G3V9I7	-1.56846	-1.535	-0.0334638	0.880412	NA	NA	others
Adcy1	D4A3N4	2.66221	1.58041	1.0818	0.00274871	NA	TRUE	others
Adcy2	P26769	3.01378	1.55249	1.46129	0.000156139	NA	TRUE	others
Adcy3	P21932	1.24778	0.522063	0.725715	0.00414542	NA	TRUE	others
Adcy5	Q04400	1.04161	0.647345	0.394265	0.0558007	NA	NA	others
Adcy6	Q03343	0.728416	-0.613349	1.34176	0.000133681	NA	TRUE	others
Adcy7	F1LQT1	-2.50661	-2.25959	-0.247017	0.293879	NA	NA	others
Adcy8	P40146	2.02732	0.308768	1.71855	4.93032e-05	NA	TRUE	others
Adcy9	M0R5U4	0.87762	0.451943	0.425677	0.07815	NA	NA	others
Adcyap1r1	P32215	0.731442	-0.125648	0.857089	0.0888275	NA	NA	others
Add1	Q63028	4.48526	5.29808	-0.812824	0.000264333	TRUE	NA	others
Add2	F8WFS9	-0.10804	0.722915	-0.830955	0.172653	NA	NA	others
Add2	Q05764	3.75702	4.63282	-0.875797	8.87783e-05	TRUE	NA	others
Add3	A0A0G2JW28;D3ZCH7;G3V9D7	2.6192	2.75665	-0.137453	0.566068	NA	NA	others
Add3	Q62847	2.58488	2.89098	-0.306097	0.14016	NA	NA	others
Adgra1	A0A0G2K4I3	-2.48791	-1.80512	-0.682788	0.00205967	TRUE	NA	others
Adgra3	A0A0G2JSU2	-3.25758	-4.85217	1.59459	0.0055413	NA	TRUE	others
Adgrb1	C0HL12	1.02307	0.167215	0.855859	0.00194138	NA	TRUE	others
Adgrb2	A0A0G2K6N2;D3ZN99	1.79408	0.490321	1.30376	0.000119012	NA	TRUE	others
Adgrb3	D4A831	2.07206	0.873319	1.19874	0.000968511	NA	TRUE	others
Adgrg1	Q8K3V3	1.30225	0.522734	0.779512	0.0302876	NA	TRUE	others
Adgrl1	O88917	4.03631	2.80712	1.22919	0.00116557	NA	TRUE	others
Adgrl2	O88923	2.96293	1.35457	1.60836	0.000427886	NA	TRUE	others
Adgrl3	Q9Z173	3.04591	1.96662	1.07929	0.00296812	NA	TRUE	others
Adh5	P12711	0.680145	3.06744	-2.3873	0.000507783	TRUE	NA	others
Adi1	Q562C9	-3.08881	-1.00482	-2.084	0.000608182	TRUE	NA	others
Adipor1	G3V6I6	-0.267066	-0.116693	-0.150373	0.422429	NA	NA	others
Adk	Q64640	-0.790269	0.906904	-1.69717	0.00379022	TRUE	NA	others
Adnp	Q9JKL8	-1.66157	-1.22142	-0.440143	0.176863	NA	NA	others
Adpgk	G3V784	-0.970932	-0.466375	-0.504557	0.000204726	TRUE	NA	others
Adprh	Q02589	-0.0409412	1.51455	-1.55549	0.00106305	TRUE	NA	others
Adprhl2	B0K017	-0.734403	2.08964	-2.82404	5.70289e-07	TRUE	NA	others
Adra1b	P15823	-1.4406	-2.77079	1.33019	0.0026167	NA	TRUE	others
Adra2a	P22909	0.467527	-0.965123	1.43265	0.000542425	NA	TRUE	others
Adrm1	Q9JMB5	4.77351	2.53542	2.23808	2.72124e-06	NA	TRUE	others
Adsl	D3ZW08	0.934083	3.11032	-2.17623	0.000517637	TRUE	NA	others
Adss	D4AEP0	1.0378	3.30803	-2.27023	0.000360119	TRUE	NA	others
Aes	P63003	-2.54396	-2.15727	-0.386685	0.532543	NA	NA	others
Afap1	A0A0G2JVI5;G3V6Z3	0.509827	0.698743	-0.188916	0.535787	NA	NA	others
Afap1	Q8VH46	2.23022	2.8335	-0.603286	0.0124506	TRUE	NA	others
Afdn	O35889	2.03742	3.37966	-1.34223	0.000279841	TRUE	NA	others
Aff4	D3ZSX2	-1.76972	-3.07298	1.30326	0.00143384	NA	TRUE	others
Afg1l	Q32PX9	-3.86399	-1.93563	-1.92836	0.000733831	TRUE	NA	others
Afg3l1	B5DEY1;D3ZZ20	-0.182397	-0.298285	0.115887	0.417223	NA	NA	others
Afg3l2	F1LN92	1.66978	1.66853	0.00125084	0.994447	NA	NA	others
Aftph	D3ZQQ1	-2.34563	-1.04812	-1.29752	6.27429e-05	TRUE	NA	others
Aga	P30919	-0.275447	-0.508405	0.232958	0.516431	NA	NA	others
Agap1	A0A0G2K847	2.72291	2.28152	0.441392	0.160149	NA	NA	others
Agap2	Q8CGU4	2.3313	2.25048	0.0808258	0.739329	NA	NA	others
Agfg1	Q4KLH5	0.313236	2.19186	-1.87862	5.72204e-05	TRUE	NA	others
Agfg2	A0A0G2K7G2	-0.906826	1.12496	-2.03179	2.64055e-05	TRUE	NA	others
Agk	D3Z9L0	3.69072	3.75199	-0.0612696	0.618877	NA	NA	others
Agl	D4AEH9	-0.489328	1.67171	-2.16103	0.000178269	TRUE	NA	others
Ago1	D4AC38	1.26653	0.00923537	1.25729	2.65583e-05	NA	TRUE	others
Agpat1	Q6MG85	0.909945	1.93629	-1.02635	4.65732e-05	TRUE	NA	others
Agpat3	G3V648	2.53289	2.09012	0.442773	0.101476	NA	NA	others
Agpat4	Q924S1	2.09625	2.16242	-0.0661677	0.682438	NA	NA	others
Agpat5	G3V965	5.89418	3.60523	2.28896	2.4903e-05	NA	TRUE	others
Agps	Q9EQR2	1.18476	1.42735	-0.242587	0.186217	NA	NA	others
Agrn	D4A2F1;F1LPF2	-0.998434	-3.33318	2.33474	0.00278747	NA	TRUE	others
Agrn	P25304	2.48727	0.564062	1.9232	0.000459246	NA	TRUE	others
Agrn	Q9JK93	0.831384	-1.01104	1.84242	1.64424e-05	NA	TRUE	others
Agtpbp1	A0A0G2JZV3;G3V8G1	0.573078	1.24785	-0.674776	0.00198176	TRUE	NA	others
Ahctf1	A0A0G2K160;D3ZZZ0	-1.77831	-2.45707	0.678751	0.044238	NA	TRUE	others
Ahcy	P10760	1.59953	3.09686	-1.49734	0.0040478	TRUE	NA	others
Ahcyl1	B5DFN2	1.78807	2.55347	-0.765398	0.00630772	TRUE	NA	others
Ahcyl2	D3ZWL6	0.923354	1.49339	-0.57004	0.315564	NA	NA	others
Ahdc1	D4A5R3	-0.800639	-3.01673	2.21609	0.000550147	NA	TRUE	others
Ahi1	Q6DTM3	1.86927	0.0448859	1.82438	0.000187804	NA	TRUE	others
Ahnak	A0A0G2JU96;A0A0G2JUA5	-3.23283	-1.46105	-1.77178	0.0193812	TRUE	NA	others
Ahnak2	F1LUD3	-1.40965	0.292114	-1.70176	0.000764286	TRUE	NA	others
Ahsa1	B0BN63	2.37982	4.02639	-1.64657	0.000975225	TRUE	NA	others
Ahsa2	A0A0G2K7W5	-0.468212	-0.222408	-0.245805	0.514209	NA	NA	others
Aida	B1WBV1	-1.01553	0.638415	-1.65394	0.00107542	TRUE	NA	others
Aifm1	Q9JM53	2.26829	1.7589	0.509394	0.0236577	NA	TRUE	others
Aifm2	D4AA14	-1.37051	-1.53992	0.169403	0.450028	NA	NA	others
Aimp1	Q4G079	4.23715	1.82521	2.41194	1.01273e-05	NA	TRUE	others
Aimp2	Q32PX2	3.36034	1.42245	1.93789	2.12714e-05	NA	TRUE	others
Aip	Q5FWY5	-0.155224	1.59827	-1.75349	0.00153306	TRUE	NA	others
Ajap1	Q4W8E7	0.870402	-1.45503	2.32543	1.45539e-05	NA	TRUE	others
Ajm1	D3ZTF0	3.33446	0.612484	2.72198	9.08994e-07	NA	TRUE	others
Ak1	P39069	3.85106	5.62071	-1.76965	0.00181812	TRUE	NA	others
Ak2	A0A0G2JSG6	-3.21422	-0.821457	-2.39276	0.00596077	TRUE	NA	others
Ak2	P29410	-1.6531	0.386393	-2.0395	0.000774889	TRUE	NA	others
Ak3	P29411	-0.0934708	2.00841	-2.10188	0.00140283	TRUE	NA	others
Ak3	Q6P2A5	-0.669876	1.22818	-1.89805	0.00602809	TRUE	NA	others
Ak4	Q9WUS0	-1.47624	0.454199	-1.93043	0.00880411	TRUE	NA	others
Ak5	M0R7U1	0.286395	2.33155	-2.04516	1.18297e-05	TRUE	NA	others
Akap1	D4A9M6;F1LMK0	-0.234211	-0.365237	0.131026	0.578875	NA	NA	others
Akap1	O88884	0.188707	0.414043	-0.225337	0.0578854	NA	NA	others
Akap10	F1LNB3	-0.644923	0.357246	-1.00217	0.00121568	TRUE	NA	others
Akap11	A0A0G2JZI9;D3ZS99	0.405513	-2.08847	2.49398	4.19462e-07	NA	TRUE	others
Akap11	Q62924	-0.803759	-3.60819	2.80443	2.18812e-06	NA	TRUE	others
Akap12	Q5QD51	-0.34373	1.47802	-1.82175	5.80886e-06	TRUE	NA	others
Akap17a	B2RYB9	-1.94755	-2.5758	0.628252	0.0590577	NA	NA	others
Akap17b	D3ZDR8	0.712177	-1.95724	2.66941	0.0002494	NA	TRUE	others
Akap2	F1LPQ9	-2.04677	-1.56728	-0.47949	0.337691	NA	NA	others
Akap2	Q5U301	0.474247	0.750832	-0.276585	0.45407	NA	NA	others
Akap5	F1LPP6	0.894039	2.13223	-1.23819	0.000184997	TRUE	NA	others
Akap5	P24587	1.50325	2.70948	-1.20623	0.000664607	TRUE	NA	others
Akap6	Q9WVC7	0.396601	-0.508204	0.904805	0.000137124	NA	TRUE	others
Akap7	Q6JP77	2.01083	2.24118	-0.23035	0.415668	NA	NA	others
Akap8	Q63014	-2.95398	-2.8388	-0.115171	0.671041	NA	NA	others
Akap8l	A0A0G2K0P0;Q5U306	-0.536031	-2.21803	1.682	4.77357e-05	NA	TRUE	others
Akap9	A0A0G2K548	0.796537	-1.11141	1.90795	0.000137705	NA	TRUE	others
Akr1a1	P51635	3.02589	4.86581	-1.83991	0.00131734	TRUE	NA	others
Akr1b1	P07943	2.44964	4.8498	-2.40016	0.000486186	TRUE	NA	others
Akr1b10	Q6AY99	-2.67746	-0.881325	-1.79613	0.00335826	TRUE	NA	others
Akr1e2	Q5U1Y4	2.1363	4.01122	-1.87492	0.00166692	TRUE	NA	others
Akr7a2	Q8CG45	-0.217147	1.74851	-1.96565	0.000511801	TRUE	NA	others
Akt1	P47196	-0.0535196	1.40602	-1.45954	0.00252166	TRUE	NA	others
Akt1s1	D3ZH75	-1.05585	0.951093	-2.00695	2.44065e-05	TRUE	NA	others
Akt2	P47197	-2.93654	-1.93156	-1.00498	0.0260659	TRUE	NA	others
Akt2	Q3HSE5	-3.26881	-2.12874	-1.14007	0.0797619	NA	NA	others
Akt3	Q63484	0.0897005	2.05825	-1.96854	0.000149248	TRUE	NA	others
Aktip	Q5FVH4	-0.296987	-0.18434	-0.112647	0.619596	NA	NA	others
Alad	P06214	-2.53044	0.966425	-3.49686	2.98205e-06	TRUE	NA	others
Alb	A0A0G2JSH5	6.52001	9.03519	-2.51517	0.000402825	TRUE	NA	others
Alb	P02770	0.0115595	5.74284	-5.73128	1.41496e-05	TRUE	NA	others
Alcam	O35112	1.5326	3.72918	-2.19658	1.87918e-05	TRUE	NA	others
Aldh16a1	Q3T1L0	-2.54315	-2.74774	0.204598	0.535278	NA	NA	others
Aldh18a1	D3ZIE9	1.21079	2.05298	-0.842194	0.00919444	TRUE	NA	others
Aldh1b1	Q66HF8	-0.419345	2.1759	-2.59525	0.000206341	TRUE	NA	others
Aldh1l1	P28037	0.213646	2.47182	-2.25817	0.000175002	TRUE	NA	others
Aldh1l2	D3ZTP0	1.54276	3.13	-1.58724	0.00916118	TRUE	NA	others
Aldh2	F1LN88	-1.67927	-1.01044	-0.668827	0.162168	NA	NA	others
Aldh2	P11884	0.600578	2.88417	-2.28359	0.000238684	TRUE	NA	others
Aldh3a2	A0A0G2JY43	-0.37676	-1.69439	1.31763	0.00040229	NA	TRUE	others
Aldh3a2	P30839	2.58407	1.41354	1.17053	0.000339141	NA	TRUE	others
Aldh4a1	B4F768	-1.71751	1.07662	-2.79414	0.000261624	TRUE	NA	others
Aldh5a1	P51650	0.804556	3.57158	-2.76702	3.02577e-05	TRUE	NA	others
Aldh6a1	Q02253	-0.235482	2.1718	-2.40728	0.000134896	TRUE	NA	others
Aldh7a1	Q64057	0.981589	3.553	-2.57141	0.000264146	TRUE	NA	others
Aldh9a1	Q9JLJ3	2.44261	4.68361	-2.241	0.000204437	TRUE	NA	others
Aldoa	P05065	4.18748	7.26529	-3.07781	3.06384e-06	TRUE	NA	others
Aldob	P00884	-0.368255	0.375727	-0.743982	0.199013	NA	NA	others
Aldoc	P09117	2.24893	5.66935	-3.42042	5.61872e-06	TRUE	NA	others
Alg1	D4A5S6	-2.10812	-1.66772	-0.440401	0.0390827	NA	NA	others
Alg10b	O88788	-0.379357	-1.19555	0.816189	0.000465231	NA	TRUE	others
Alg11	D3ZCQ2	-1.22262	-0.340219	-0.882404	0.00438701	TRUE	NA	others
Alg2	G3V6U3	3.80258	3.47269	0.329895	0.213815	NA	NA	others
Alg3	F1M8K7	-1.9188	-1.72213	-0.196675	0.55847	NA	NA	others
Alg5	Q4QQS6	-0.194239	0.124204	-0.318443	0.023776	NA	NA	others
Alg9	D3ZCW5	-1.52838	-0.315493	-1.21289	0.000774889	TRUE	NA	others
Alk	F1LRZ0	-0.752295	-1.40784	0.655547	0.00540002	NA	TRUE	others
Alkbh8	D3ZK29	-2.35364	-2.1598	-0.193839	0.523053	NA	NA	others
Alpl	P08289	3.05001	2.3223	0.727709	0.0472459	NA	TRUE	others
Als2	P0C5Y8	2.01434	0.6257	1.38864	4.64897e-06	NA	TRUE	others
Alyref	D3ZXH7	0.647376	1.5074	-0.860021	0.0501176	NA	NA	others
Ambra1	A0A0G2K5B6;F1LNQ2	-1.6218	-3.1004	1.4786	0.000389746	NA	TRUE	others
Amer1	D3ZCP6	-0.658123	-2.52889	1.87077	0.00136154	NA	TRUE	others
Amer2	A0A0G2JWK6	0.00132137	2.23979	-2.23847	2.10764e-05	TRUE	NA	others
Amer3	D3ZHS8	-2.78489	-4.41036	1.62547	0.000194465	NA	TRUE	others
Amfr	A0A0G2K437	0.403022	-0.614699	1.01772	0.00267904	NA	TRUE	others
Amigo1	Q80ZD7	-1.98982	-2.45899	0.469173	0.0261473	NA	NA	others
Amn1	Q5U201	-0.928833	-0.128715	-0.800118	0.0261578	TRUE	NA	others
Amot	A0A0G2JX94	-2.45748	-3.12358	0.666093	0.0341038	NA	TRUE	others
Amotl2	G3V735	-2.87728	-3.66136	0.784086	0.0104053	NA	TRUE	others
Ampd2	Q02356	2.1891	2.96877	-0.779671	0.0185124	TRUE	NA	others
Ampd3	O09178	0.0361795	-1.58075	1.61693	0.000617125	NA	TRUE	others
Amph	O08838	1.82176	4.49586	-2.6741	1.65129e-05	TRUE	NA	others
Amt	Q5XI85	-2.10199	0.0485497	-2.15054	0.000536354	TRUE	NA	others
Amz2	Q400C7	-0.612902	1.14833	-1.76124	0.000442997	TRUE	NA	others
Anapc1	F1M801	2.65443	0.552651	2.10178	9.91057e-07	NA	TRUE	others
Anapc10	B5DEP3	0.150347	-1.92172	2.07207	1.62284e-05	NA	TRUE	others
Anapc2	B2RYJ1	1.78082	0.0962629	1.68456	9.91563e-07	NA	TRUE	others
Anapc4	D3ZUB7	1.46468	-0.387457	1.85214	4.0056e-07	NA	TRUE	others
Anapc5	A0A0H2UH97	-1.34394	-3.52206	2.17812	0.00602809	NA	TRUE	others
Anapc5	A1L1K3	2.30441	0.140015	2.16439	8.31262e-07	NA	TRUE	others
Anapc7	D3ZIT4	1.28484	-0.711059	1.9959	1.36992e-05	NA	TRUE	others
Angel2	F1LT13	-3.11366	-1.78453	-1.32913	0.0114497	TRUE	NA	others
Ank1	D3Z9Z0	1.50894	1.92461	-0.415678	0.0659948	NA	NA	others
Ank2	A0A0G2JZ56	0.0754598	-0.0821057	0.157566	0.376166	NA	NA	others
Ank2	F1M5N3	0.745584	1.47477	-0.729185	0.0189025	TRUE	NA	others
Ank2	F1M9N9	5.98222	5.46642	0.515801	0.0170337	NA	TRUE	others
Ank3	A0A0G2K0J3;A0A0G2K1R9	-0.729008	-1.97802	1.24901	0.0079899	NA	TRUE	others
Ank3	A0A0G2K1Q7;A0A0G2K4D0	-1.69545	-3.38198	1.68653	0.0102875	NA	TRUE	others
Ank3	O70511	2.56941	0.797451	1.77196	1.86771e-05	NA	TRUE	others
Ankdd1a	D3Z8Z7;M0R3S6;M0R4P8	-4.38648	-3.98101	-0.405465	0.184045	NA	NA	others
Ankfy1	D4A1J6	1.37596	2.64071	-1.26475	0.0052728	TRUE	NA	others
Ankh	P58366	-2.18214	-1.23018	-0.951963	0.00364049	TRUE	NA	others
Ankhd1	A0A0G2K916	-2.87917	-3.51591	0.636741	0.113348	NA	NA	others
Ankib1	D4A731	0.148175	0.193357	-0.0451818	0.780507	NA	NA	others
Ankle2	Q7TP65	-0.875703	-0.0216758	-0.854027	4.72105e-05	TRUE	NA	others
Ankmy2	A0A0G2K8N6	-0.0812077	1.72432	-1.80553	0.000477699	TRUE	NA	others
Ankrd13a	Q5U313	-0.728981	-1.02814	0.299155	0.00995092	NA	NA	others
Ankrd13b	D4A6I3	-4.28456	-3.64149	-0.643078	0.00940093	TRUE	NA	others
Ankrd13c	D3ZMJ4	-1.62682	-1.29285	-0.333974	0.0283372	NA	NA	others
Ankrd13d	D3ZUJ7	0.728471	1.71593	-0.987458	0.000673753	TRUE	NA	others
Ankrd16	Q499M5	-2.531	-1.84357	-0.687427	0.046326	TRUE	NA	others
Ankrd17	A0A0G2JVW3	1.96509	0.811612	1.15347	8.49967e-05	NA	TRUE	others
Ankrd27	A0A0G2JVS9;A0A0G2K7U7	-3.585	-2.2986	-1.28639	0.00499011	TRUE	NA	others
Ankrd28	F1M400	1.58586	0.830076	0.75578	0.000971184	NA	TRUE	others
Ankrd34a	Q5BJT1	-1.9902	-0.443854	-1.54635	1.3636e-05	TRUE	NA	others
Ankrd34b	D3ZKP1	-2.6487	-1.04076	-1.60795	0.00527602	TRUE	NA	others
Ankrd39	D4AAF1	-3.12454	-1.62496	-1.49958	0.0164019	TRUE	NA	others
Ankrd44	F1LZH9	0.278757	-0.901658	1.18042	0.00119716	NA	TRUE	others
Ankrd46	Q76K24	2.86223	1.59621	1.26601	3.20866e-05	NA	TRUE	others
Ankrd49	B1WC29	-3.08803	-1.16515	-1.92288	0.00106742	TRUE	NA	others
Ankrd50	F1LWB9	1.17759	1.26891	-0.0913205	0.579894	NA	NA	others
Ankrd52	D4ACT4	-1.34552	-1.18728	-0.158243	0.267155	NA	NA	others
Ankrd63	D3ZKY6	-0.101117	-0.776654	0.675537	0.0133272	NA	TRUE	others
Anks1a	D4AC12	-1.79191	-0.276969	-1.51494	0.000737592	TRUE	NA	others
Anks1b	P0C6S7	2.71376	2.32869	0.385073	0.00402056	NA	NA	others
Ankzf1	Q66H85	-1.35064	-1.72346	0.372818	0.0348431	NA	NA	others
Ano10	D3ZF54	1.85258	0.766975	1.0856	0.00102808	NA	TRUE	others
Ano6	A0A0G2K1M7	-0.542894	-1.15706	0.614167	0.0169358	NA	TRUE	others
Ano8	A0A0G2K5K1	3.30365	1.35266	1.951	5.37124e-05	NA	TRUE	others
Anp32a	P49911	1.71233	3.31329	-1.60096	0.00314928	TRUE	NA	others
Anp32b	Q9EST6	-0.0438264	1.63234	-1.67617	0.00814715	TRUE	NA	others
Anp32e	Q5XIE0	0.165776	1.29135	-1.12558	0.0307749	TRUE	NA	others
Antxr1	Q0PMD2	-4.97614	-5.34477	0.368628	0.267173	NA	NA	others
Antxr2	Q00IM8	-2.3376	-1.10981	-1.22779	0.000241943	TRUE	NA	others
Anxa1	P07150	-1.68046	0.165526	-1.84598	0.00148394	TRUE	NA	others
Anxa11	Q5XI77	-1.05626	0.181855	-1.23811	0.0146275	TRUE	NA	others
Anxa2	Q07936	-2.46755	-0.944745	-1.5228	0.0268964	TRUE	NA	others
Anxa3	P14669	1.38961	1.60899	-0.219376	0.67932	NA	NA	others
Anxa4	P55260	-2.48942	-1.79501	-0.694415	0.0568839	NA	NA	others
Anxa5	P14668	1.17137	3.7481	-2.57672	7.09113e-05	TRUE	NA	others
Anxa6	P48037	1.13464	2.74733	-1.6127	0.000689668	TRUE	NA	others
Anxa6	Q6IMZ3	-0.114232	1.52192	-1.63615	0.000873267	TRUE	NA	others
Anxa7	Q6IRJ7;Q8VIN2	-0.209949	1.66888	-1.87883	0.000506669	TRUE	NA	others
Aox1	Q9Z0U5	-4.2199	-3.35831	-0.861591	0.00728823	TRUE	NA	others
Ap1b1	A0A0G2K2V2;G3V9N8	0.195602	2.59099	-2.39539	0.000150568	TRUE	NA	others
Ap1b1	P52303	1.83705	3.88908	-2.05204	0.000279841	TRUE	NA	others
Ap1g1	B2RYN6	0.825629	3.08647	-2.26084	0.000107869	TRUE	NA	others
Ap1m1	Q32Q06	0.907554	3.16315	-2.25559	2.97096e-05	TRUE	NA	others
Ap1s1	B5DFI3	-0.206454	1.376	-1.58246	0.00996047	TRUE	NA	others
Ap1s2	B2GV08	-1.71398	0.304741	-2.01872	0.000809641	TRUE	NA	others
Ap2a1	D3ZUY8	4.10097	5.02919	-0.928216	0.00102737	TRUE	NA	others
Ap2a2	P18484	4.09395	5.36293	-1.26898	0.00110616	TRUE	NA	others
Ap2a2	Q66HM2	-1.04213	3.38095	-4.42308	2.90267e-06	TRUE	NA	others
Ap2b1	P62944	4.94824	5.99691	-1.04866	0.000831065	TRUE	NA	others
Ap2m1	P84092	4.99185	5.75191	-0.760066	0.00900629	TRUE	NA	others
Ap2s1	P62744	4.67862	5.52869	-0.850068	0.0191101	TRUE	NA	others
Ap3b1	A0A0G2JWD6	0.132121	-0.986212	1.11833	0.0110748	NA	TRUE	others
Ap3b2	D4AE00	4.02256	3.91974	0.10282	0.682976	NA	NA	others
Ap3d1	B5DFK6	3.27131	3.46294	-0.191638	0.449979	NA	NA	others
Ap3m1	P53676	2.52427	2.41672	0.107551	0.660181	NA	NA	others
Ap3m2	P53678	2.92768	3.18424	-0.256566	0.287352	NA	NA	others
Ap3s1	B2RZ62	2.65975	2.74045	-0.0806924	0.76871	NA	NA	others
Ap3s2	B0BNM6	1.1811	1.10666	0.0744343	0.851094	NA	NA	others
Ap4b1	D4AD35	-2.97515	-2.00095	-0.974202	0.0039128	TRUE	NA	others
Ap4e1	D3ZX21	-0.338453	-0.163968	-0.174485	0.280538	NA	NA	others
Ap4m1	Q2PWT8	-2.4447	-1.7777	-0.666995	0.0210124	TRUE	NA	others
Ap4s1	F1M5X2	-2.56236	-1.6232	-0.93916	0.0129625	TRUE	NA	others
Ap5b1	D3ZVB0	-0.857556	-3.19346	2.33591	0.000380773	NA	TRUE	others
Ap5m1	Q499N2	-1.54476	-3.46332	1.91856	5.37124e-05	NA	TRUE	others
Ap5s1	A0A0G2K3F6	1.09409	-0.366988	1.46107	0.0189875	NA	TRUE	others
Ap5z1	D3ZU53	-0.634847	-2.91418	2.27934	5.34518e-06	NA	TRUE	others
Apaf1	Q9EPV5	-1.27653	0.358341	-1.63488	0.00232215	TRUE	NA	others
Apba1	O35430	1.18769	2.36957	-1.18188	0.000467482	TRUE	NA	others
Apba2	O35431	-0.758872	0.372672	-1.13154	0.000391438	TRUE	NA	others
Apbb1	P46933	0.705323	1.30553	-0.600207	0.000348465	TRUE	NA	others
Apbb2	F1LZU7	-3.80718	-2.73438	-1.0728	0.00677101	TRUE	NA	others
Apbb3	O35827	-2.12434	-3.47558	1.35124	0.00208582	NA	TRUE	others
Apc	A0A0G2K8G0;G3V8Q9	-2.31561	-0.00896937	-2.30664	8.53655e-06	TRUE	NA	others
Apc	P70478	1.98922	1.68758	0.301642	0.0459255	NA	NA	others
Apc2	A0A0G2JZW4	2.14937	-0.285968	2.43534	1.69224e-07	NA	TRUE	others
Apeh	P13676	-0.916351	1.77496	-2.69131	4.24225e-06	TRUE	NA	others
Apex1	P43138	0.134099	1.34026	-1.20616	0.0307523	TRUE	NA	others
Aph1a	A0A0G2K6H8	-1.56097	-1.65699	0.0960153	0.350968	NA	NA	others
Aph1b	Q0PY50;Q4G070	-3.63132	-3.06416	-0.567163	0.0623942	NA	NA	others
Api5	B1WC49	-0.696099	0.71181	-1.40791	0.0159306	TRUE	NA	others
Apip	D3ZUI1	-1.18071	0.679533	-1.86024	0.00041758	TRUE	NA	others
Aplp1	F1LRS5	1.9761	1.58841	0.387693	0.0196302	NA	NA	others
Aplp2	P15943	2.04077	0.656848	1.38392	0.000134735	NA	TRUE	others
Aplp2	M0RBX7;M0RDX2	-0.819678	-2.58385	1.76417	0.00240014	NA	TRUE	others
Apmap	A0A0G2K6G2	-1.52224	-1.22832	-0.293919	0.530925	NA	NA	others
Apmap	Q7TP48	0.741482	1.26587	-0.524392	0.000624985	TRUE	NA	others
Apoe	P02650	2.19003	2.36182	-0.171792	0.754228	NA	NA	others
Apoo	M0R7G4;M0R7V3	1.50379	3.17465	-1.67086	4.72364e-06	TRUE	NA	others
Apool	Q5U1W6	-0.922767	0.597555	-1.52032	8.4545e-06	TRUE	NA	others
App	P08592	2.47532	2.22876	0.246559	0.206009	NA	NA	others
Appbp2	A5HK05	-2.32399	-2.09928	-0.224712	0.0885723	NA	NA	others
Appl1	D3ZWA8	0.862824	2.24474	-1.38191	0.00209935	TRUE	NA	others
Appl2	B4F779	0.45666	-0.518888	0.975547	0.0077037	NA	TRUE	others
Aprt	P36972	1.69324	3.42006	-1.72682	0.00417855	TRUE	NA	others
Aqp4	P47863	4.98975	1.78715	3.2026	0.000324785	NA	TRUE	others
Aqr	A3KNA0	-0.0779007	-1.64607	1.56817	0.00019906	NA	TRUE	others
Araf	P14056	0.129061	0.624955	-0.495894	0.0299503	NA	NA	others
Arap1	F1LM60	-3.27522	-1.92595	-1.34927	0.00221719	TRUE	NA	others
Arap2	A0A0G2K7I9	-3.14228	-3.48152	0.339241	0.0158399	NA	NA	others
Arcn1	Q66H80	2.92935	1.95186	0.977487	0.000449076	NA	TRUE	others
Arel1	D3ZVC4	-1.3558	-1.76718	0.411385	0.0334344	NA	NA	others
Arf1	P84079	-2.14747	-0.0141011	-2.13337	0.000264626	TRUE	NA	others
Arf2	P84082	-0.0251058	0.507064	-0.53217	0.483344	NA	NA	others
Arf4	P61751	3.07261	3.97946	-0.90685	0.057627	NA	NA	others
Arf5	P84083	2.86851	4.1962	-1.32769	0.00915286	TRUE	NA	others
Arf6	P62332	2.48766	3.50406	-1.01639	0.0167867	TRUE	NA	others
Arfgap1	Q3S4A4;Q3S4A5	0.586404	1.70627	-1.11987	0.000283421	TRUE	NA	others
Arfgap1	Q62848	1.00483	2.22066	-1.21583	6.0163e-05	TRUE	NA	others
Arfgap2	Q3MID3	1.94458	2.79413	-0.849551	0.000649773	TRUE	NA	others
Arfgap3	Q4KLN7	-1.33924	0.0896098	-1.42885	0.000726968	TRUE	NA	others
Arfgef1	D4A631	2.79118	1.26638	1.5248	0.000204253	NA	TRUE	others
Arfgef2	Q7TSU1	2.12577	0.507846	1.61793	0.000128688	NA	TRUE	others
Arfgef3	D3ZF86	3.21512	1.56293	1.65219	0.000687814	NA	TRUE	others
Arfip1	Q9JHU5	-2.86701	-0.0374701	-2.82954	0.00124486	TRUE	NA	others
Arfip2	Q6AY65	-0.676542	1.2152	-1.89174	0.000457154	TRUE	NA	others
Arfrp1	Q63055	-3.38808	-1.91706	-1.47102	0.00446854	TRUE	NA	others
Arg2	O08701	-0.848548	1.28942	-2.13797	0.00071438	TRUE	NA	others
Arg2	Q8K584	-1.06406	0.841957	-1.90602	0.00325538	TRUE	NA	others
Arhgap1	D4A6C5	1.31477	2.95831	-1.64354	0.00176809	TRUE	NA	others
Arhgap12	A0A0G2K1Z2	-1.8884	-0.283869	-1.60453	0.000134735	TRUE	NA	others
Arhgap18	F1LXP8	-0.956124	1.36036	-2.31649	0.00228911	TRUE	NA	others
Arhgap20	Q6REY9	-0.401934	-0.960849	0.558915	0.00214299	NA	TRUE	others
Arhgap21	F1LXQ7	0.987475	0.86838	0.119095	0.451552	NA	NA	others
Arhgap23	F1M2D4	3.39902	3.14143	0.257587	0.219759	NA	NA	others
Arhgap25	D3ZGL1	-5.48432	-5.8166	0.332285	0.155113	NA	NA	others
Arhgap26	A0A0G2K5D5	-0.837459	0.663373	-1.50083	8.57162e-05	TRUE	NA	others
Arhgap31	D4A987	0.626515	-2.99106	3.61758	0.00115756	NA	TRUE	others
Arhgap32	F1MAK3	0.881529	1.24308	-0.361555	0.0536571	NA	NA	others
Arhgap33	D4A9G6	3.20117	1.24123	1.95994	8.3973e-07	NA	TRUE	others
Arhgap35	P81128	0.35722	1.94089	-1.58367	0.0010865	TRUE	NA	others
Arhgap39	F1LR18	4.29422	3.86421	0.430008	0.0106982	NA	NA	others
Arhgap39	P18890	0.416769	-0.0523128	0.469082	0.0206548	NA	NA	others
Arhgap44	F1LQX4	0.721966	2.66995	-1.94798	2.18685e-05	TRUE	NA	others
Arhgap5	A0A0G2K7N9	-0.81755	0.829013	-1.64656	3.33054e-05	TRUE	NA	others
Arhgdia	Q5XI73	5.11584	7.73512	-2.61928	2.95824e-06	TRUE	NA	others
Arhgdib	Q5M860	-1.62	0.30704	-1.92704	0.00133078	TRUE	NA	others
Arhgef1	Q9Z1I6	-1.78267	-0.90892	-0.873755	0.00301158	TRUE	NA	others
Arhgef10	M0R3X3	-5.27628	-3.44338	-1.8329	0.000613331	TRUE	NA	others
Arhgef10l	M0R7W2;M0RAV6;M0RBM9	-1.50217	-1.06468	-0.437491	0.0667783	NA	NA	others
Arhgef11	A0A0G2JZC6	-0.702685	-0.187669	-0.515015	0.0567716	NA	NA	others
Arhgef11	Q9ES67	-0.79471	0.153383	-0.948092	0.00274618	TRUE	NA	others
Arhgef12	A0A0G2K860	-0.10709	1.22195	-1.32904	0.000204271	TRUE	NA	others
Arhgef17	A0A0G2JXT9	0.118341	0.104	0.014341	0.920621	NA	NA	others
Arhgef18	F1LT94	-1.8789	-1.01443	-0.86447	0.0273304	TRUE	NA	others
Arhgef2	Q5FVC2	0.591044	0.728557	-0.137513	0.373408	NA	NA	others
Arhgef26	D4A1D2	-1.75844	-1.57406	-0.184388	0.685239	NA	NA	others
Arhgef28	P0C6P5	-2.47854	-1.4685	-1.01004	3.99306e-05	TRUE	NA	others
Arhgef4	D3ZKB4	-2.8845	-2.81467	-0.0698348	0.673382	NA	NA	others
Arhgef40	A0A0G2JZE7	-5.04244	-5.008	-0.0344348	0.891017	NA	NA	others
Arhgef6	Q5XXR3	-1.92228	-2.61647	0.694193	0.0387335	NA	TRUE	others
Arhgef7	A0A0G2QC21	1.41361	1.54794	-0.134326	0.405487	NA	NA	others
Arhgef7	O55043	3.07769	2.96701	0.110678	0.496283	NA	NA	others
Arhgef9	Q9QX73	-0.697784	0.510059	-1.20784	0.000323484	TRUE	NA	others
Arid1a	D4A3E3	-1.52754	-1.19248	-0.335058	0.179584	NA	NA	others
Arid1b	F1LNP1	0.640985	0.51268	0.128305	0.59663	NA	NA	others
Arid2	D3ZJU0	-1.04913	-3.45049	2.40136	3.7162e-05	NA	TRUE	others
Arih1	D3ZXL1	-1.12308	0.674992	-1.79807	0.00162436	TRUE	NA	others
Arih2	D3ZJB8	-1.26552	0.21229	-1.47781	0.00569739	TRUE	NA	others
Arl1	P61212	0.210429	1.03693	-0.826496	0.0369875	TRUE	NA	others
Arl10	Q6IMA8	1.98575	1.09811	0.887641	0.00100172	NA	TRUE	others
Arl14ep	Q5FVK8	-3.66065	-3.68135	0.0207019	0.927523	NA	NA	others
Arl15	F1M6C4	2.13256	3.17681	-1.04424	0.00113956	TRUE	NA	others
Arl2	O08697	1.76961	2.7794	-1.00979	0.00579709	TRUE	NA	others
Arl2bp	Q4V8C5	-2.36353	-0.657907	-1.70563	0.00549693	TRUE	NA	others
Arl3	P37996	2.43573	3.8343	-1.39857	0.00850979	TRUE	NA	others
Arl5a	P51646	-1.38251	-0.771656	-0.610852	0.00498729	TRUE	NA	others
Arl6	B1WC73	0.424386	1.89925	-1.47486	0.00257581	TRUE	NA	others
Arl6ip1	Q7TMZ5	-0.708374	-0.229315	-0.479059	0.0540918	NA	NA	others
Arl6ip5	Q9ES40	0.588285	2.66216	-2.07387	0.000134418	TRUE	NA	others
Arl8a	D3ZPP2	10.1044	10.5666	-0.462222	0.23173	NA	NA	others
Arl8b	Q66HA6	3.65559	4.62088	-0.96529	0.00426219	TRUE	NA	others
Armc1	B0BN83	0.83537	1.87353	-1.03816	0.00199148	TRUE	NA	others
Armc10	B1WBW4	2.16273	2.22613	-0.0633986	0.863893	NA	NA	others
Armc6	B2RYL4	0.585358	1.5935	-1.00815	0.00731293	TRUE	NA	others
Armc8	B4F7A2;F1M943	3.52056	0.748903	2.77165	2.699e-05	NA	TRUE	others
Armc9	A1A5P5	-1.85297	-0.697074	-1.1559	0.000820184	TRUE	NA	others
Armcx1	Q5U310	-1.20258	-3.09884	1.89626	3.0647e-05	NA	TRUE	others
Armcx2	Q642B5	-0.42506	-0.713651	0.28859	0.20382	NA	NA	others
Armcx3	Q5XID7	0.578937	0.382024	0.196913	0.189614	NA	NA	others
Armcx4	D3ZV39	0.818282	-1.08448	1.90277	4.9933e-07	NA	TRUE	others
Armt1	Q6AYT5	-1.8974	0.42076	-2.31816	0.000184704	TRUE	NA	others
Arnt2	Q78E60	-1.9351	-1.69886	-0.236241	0.35123	NA	NA	others
Arntl	Q9EPW1	-4.07441	-3.22434	-0.850069	0.0927242	NA	NA	others
Arpc1a	Q99PD4	6.71139	5.33501	1.37638	0.000110199	NA	TRUE	others
Arpc1b	O88656	0.875178	-0.576773	1.45195	0.0001443	NA	TRUE	others
Arpc2	P85970	6.79159	5.35714	1.43445	7.91229e-05	NA	TRUE	others
Arpc3	B2GV73	4.59651	3.13514	1.46137	0.0151218	NA	TRUE	others
Arpc4	B2RZ72	6.5738	5.16425	1.40955	0.00829048	NA	TRUE	others
Arpc5	Q4KLF8	5.90058	4.40997	1.49061	0.000391921	NA	TRUE	others
Arpc5l	A1L108	4.91852	2.9224	1.99612	0.00109056	NA	TRUE	others
Arpp21	A0A0G2JVX9;D3ZQR3	-2.0329	-0.884208	-1.14869	0.00338156	TRUE	NA	others
Arr3	P36576	-1.80628	0.437219	-2.2435	0.0056202	TRUE	NA	others
Arrb1	P29066	0.650263	2.87017	-2.21991	0.00016707	TRUE	NA	others
Arrb2	P29067	-2.07359	-0.950867	-1.12272	0.00337001	TRUE	NA	others
Arrdc1	B0BNL6	-0.685543	-0.413299	-0.272244	0.36371	NA	NA	others
Arsa	Q32KK2	-1.13479	-0.831667	-0.303128	0.590686	NA	NA	others
Arsb	P50430	-0.167001	0.662312	-0.829313	0.00825328	TRUE	NA	others
Arsk	Q32KJ2	-5.51642	-5.8261	0.309683	0.30496	NA	NA	others
Arvcf	B4F7F3	3.34742	2.49344	0.853975	0.000129449	NA	TRUE	others
Asah1	Q6P7S1	1.07505	0.854066	0.220983	0.21466	NA	NA	others
Asap1	Q1AAU6	-0.618645	1.51818	-2.13682	6.29129e-05	TRUE	NA	others
Asap2	A0A0G2K808	-1.20428	0.629523	-1.8338	6.0163e-05	TRUE	NA	others
Asb1	B5DF97	-2.28354	-1.00237	-1.28117	0.00405472	TRUE	NA	others
Ascc1	G3V619	0.403807	0.588622	-0.184814	0.49388	NA	NA	others
Ascc2	D3ZPJ9	-0.81042	-0.828904	0.018484	0.931905	NA	NA	others
Ascc3	A0A0A0MY43;B5DFL2	-2.30881	-3.01644	0.707631	0.0450575	NA	TRUE	others
Ascc3	F1LPQ2	1.07034	0.683706	0.386629	0.123174	NA	NA	others
Asf1a	A0A0G2JTI3;D3ZFM1	-0.848371	-0.981787	0.133416	0.572596	NA	NA	others
Ash2l	A0A0G2JT90;D3ZTV7	-1.12502	-1.29644	0.171423	0.542964	NA	NA	others
Asic1	P55926	-0.179313	-0.664191	0.484878	0.00193569	NA	NA	others
Asic2	A0A0G2JTM0	-4.21438	-4.46491	0.250521	0.393097	NA	NA	others
Asic2	Q62962	-3.51723	-2.78619	-0.731047	0.0438153	TRUE	NA	others
Asl	P20673	1.93278	3.28734	-1.35456	0.00437877	TRUE	NA	others
Asmtl	D4AA35	0.26338	1.91256	-1.64918	0.0257493	TRUE	NA	others
Asna1	G3V9T7;Q4G022	3.02543	3.58964	-0.564212	0.00431695	TRUE	NA	others
Asns	P49088	1.95587	3.33286	-1.377	0.018249	TRUE	NA	others
Asnsd1	D3ZWR3	-1.45797	-0.211202	-1.24676	0.002238	TRUE	NA	others
Asph	A0A0G2K2B5	0.413194	0.271678	0.141516	0.0413107	NA	NA	others
Asphd1	D3ZWE1	-1.05556	-3.21599	2.16043	0.000100905	NA	TRUE	others
Asphd2	Q5HZW3	3.01109	-0.12784	3.13893	6.93108e-06	NA	TRUE	others
Aspscr1	B1WC71	0.0308551	1.59228	-1.56142	0.000226863	TRUE	NA	others
Asrgl1	Q8VI04	0.207879	2.90722	-2.69934	1.93269e-05	TRUE	NA	others
Astn2	A0A0G2JYU3	1.05306	-0.307201	1.36026	0.000956316	NA	TRUE	others
Atad1	Q505J9	4.25886	3.25043	1.00844	0.00512744	NA	TRUE	others
Atad2b	A0A0G2JX30	-1.17733	-2.02453	0.847204	0.00149983	NA	TRUE	others
Atad3	Q3KRE0	5.19806	2.47681	2.72124	3.17391e-06	NA	TRUE	others
Atat1	Q6MG11	3.04602	4.39506	-1.34904	0.0127692	TRUE	NA	others
Atcay	Q1M168	-0.131069	1.99177	-2.12284	2.44065e-05	TRUE	NA	others
Ate1	A0A0G2JX45	-1.21501	0.318768	-1.53378	0.000177557	TRUE	NA	others
Atf2	Q00969	-3.24642	-2.39753	-0.848891	0.00166692	TRUE	NA	others
Atf6b	Q4G097;Q6MG80	-3.83453	-5.06735	1.23283	0.0203474	NA	TRUE	others
Atg101	Q6AY69	-1.72215	-1.47126	-0.250886	0.0459853	NA	NA	others
Atg13	D3ZA45	-1.12814	-1.04189	-0.0862492	0.442913	NA	NA	others
Atg14	D4A4K3	-0.994207	-2.03313	1.03892	0.00652175	NA	TRUE	others
Atg16l1	D3ZFK6	-1.94285	-0.35703	-1.58582	0.000451453	TRUE	NA	others
Atg2a	D3ZT64	0.373778	-0.800638	1.17442	0.000230504	NA	TRUE	others
Atg2b	F1MAF8	4.4796	3.33117	1.14842	0.000171905	NA	TRUE	others
Atg3	Q6AZ50	0.567787	2.44078	-1.87299	0.00082539	TRUE	NA	others
Atg4b	A0A0G2QC33	-1.46891	0.429331	-1.89824	0.000447623	TRUE	NA	others
Atg4c	F1M3M0	-3.96232	-2.46949	-1.49283	0.000154007	TRUE	NA	others
Atg4d	B4F756;M0R5T6	-5.16928	-4.03987	-1.1294	0.0438129	TRUE	NA	others
Atg5	Q3MQ06	-1.31367	-0.137703	-1.17596	0.00627216	TRUE	NA	others
Atg7	Q641Y5	-0.460613	1.20044	-1.66105	0.00114211	TRUE	NA	others
Atg9a	Q5FWU3	2.91389	1.0072	1.90668	3.18511e-05	NA	TRUE	others
Atic	O35567	1.55807	3.2111	-1.65303	0.00349517	TRUE	NA	others
Atl1	Q6PST4	2.20925	3.30224	-1.09299	0.000323699	TRUE	NA	others
Atl2	F1LQ09	1.86886	2.28642	-0.417563	0.000305304	NA	NA	others
Atl3	Q0ZHH6	-1.34697	-0.613003	-0.733968	0.00119946	TRUE	NA	others
Atm	A0A0G2K3I0;D4ACL8	-3.36598	-4.37176	1.00579	0.0112046	NA	TRUE	others
Atox1	Q9WUC4	0.236984	2.31927	-2.08229	0.000980392	TRUE	NA	others
Atp11a	A0A0G2K8V1;D4A7K5	-1.33995	-2.02348	0.683527	0.00161252	NA	TRUE	others
Atp11b	A0A0G2K3P7	-0.539319	-1.59819	1.05887	0.000964206	NA	TRUE	others
Atp11c	D3ZFC5	1.53366	0.382637	1.15102	5.33938e-06	NA	TRUE	others
Atp13a1	G3V7I3	1.72466	1.70676	0.0179057	0.894699	NA	NA	others
Atp13a2	B5DEH6	-2.20487	-3.16013	0.95526	0.00756652	NA	TRUE	others
Atp1a1	P06685	6.14653	5.96915	0.177384	0.533146	NA	NA	others
Atp1a2	P06686	3.71821	3.60354	0.114671	0.736889	NA	NA	others
Atp1a3	P06687	7.77168	7.63109	0.140594	0.533592	NA	NA	others
Atp1b1	P07340	8.23318	8.32841	-0.0952297	0.690604	NA	NA	others
Atp1b2	P13638	4.95659	5.09396	-0.137364	0.530925	NA	NA	others
Atp1b2	Q5M9H4	2.86663	2.94939	-0.0827531	0.829564	NA	NA	others
Atp1b3	Q63377	2.37345	3.47697	-1.10352	1.9878e-05	TRUE	NA	others
Atp2a2	P11507	5.30424	4.42821	0.876035	0.00569041	NA	TRUE	others
Atp2b1	P11505	5.76227	5.15511	0.607164	0.00396545	NA	TRUE	others
Atp2b2	D4A8B3	1.56212	0.0692468	1.49287	0.00051212	NA	TRUE	others
Atp2b2	P11506	5.04491	4.45638	0.588528	0.00615242	NA	TRUE	others
Atp2b3	Q64568	3.76043	3.24562	0.514814	0.0128683	NA	TRUE	others
Atp2b4	Q64542	4.53324	4.40798	0.125255	0.788283	NA	NA	others
Atp2c1	F1M281;Q5PQW5	-0.677801	-2.59203	1.91423	0.000704996	NA	TRUE	others
Atp2c1	Q64566	2.45579	1.3922	1.06359	0.000103801	NA	TRUE	others
Atp5a1	P15999	11.0484	7.77184	3.27653	5.61566e-07	NA	TRUE	others
Atp5b	P10719	11.3399	8.03932	3.3006	6.85166e-07	NA	TRUE	others
Atp5c1	P35435	6.73378	3.09616	3.63762	1.21001e-06	NA	TRUE	others
Atp5d	B1WBP7;G3V7Y3	4.64489	1.21801	3.42688	1.97943e-05	NA	TRUE	others
Atp5d	P35434	7.00488	4.87435	2.13054	0.000427961	NA	TRUE	others
Atp5e	P29418	6.4397	3.87047	2.56924	0.000412368	NA	TRUE	others
Atp5f1	P19511	8.27794	4.77298	3.50496	3.91539e-05	NA	TRUE	others
Atp5h	P31399	7.8277	4.02907	3.79863	0.000132044	NA	TRUE	others
Atp5i	P29419	5.65561	2.4362	3.21941	0.000105963	NA	TRUE	others
Atp5j	P21571	3.08838	-0.596736	3.68511	5.99641e-05	NA	TRUE	others
Atp5j2	D3ZAF6	7.28189	4.48173	2.80016	0.000562918	NA	TRUE	others
Atp5l	Q6PDU7	6.95447	3.07384	3.88063	9.17805e-05	NA	TRUE	others
Atp5o	Q06647	9.34299	5.66853	3.67446	3.37517e-05	NA	TRUE	others
Atp5s	Q5XIM4	-0.277156	1.73358	-2.01073	0.00199233	TRUE	NA	others
Atp6ap1	O54715	4.63148	1.94677	2.68471	2.18812e-06	NA	TRUE	others
Atp6ap1	Q6IRF8	5.91127	2.57354	3.33773	8.81329e-07	NA	TRUE	others
Atp6ap2	Q6AXS4	4.06445	1.42499	2.63945	7.78494e-07	NA	TRUE	others
Atp6v0a1	P25286	9.16003	5.60888	3.55115	1.01478e-06	NA	TRUE	others
Atp6v0a1	Q2I6B2;Q2I6B3;Q2I6B4;Q2I6B5	1.15526	2.71071	-1.55545	0.00273618	TRUE	NA	others
Atp6v0a2	Q2I6B1	0.896375	-2.51398	3.41035	1.89799e-06	NA	TRUE	others
Atp6v0c	P63081	8.55729	4.91307	3.64422	4.9933e-07	NA	TRUE	others
Atp6v0d1	Q5M7T6	9.13092	5.54453	3.58639	3.62539e-06	NA	TRUE	others
Atp6v0d2	Q5FVL0	-2.09605	-2.61821	0.522154	0.0985725	NA	NA	others
Atp6v1a	A0A1W2Q6N0	-0.641161	-2.31198	1.67081	0.000534219	NA	TRUE	others
Atp6v1a	D4A133	7.98938	6.42837	1.56101	0.000184997	NA	TRUE	others
Atp6v1b2	P62815	7.7988	6.29625	1.50255	0.000387871	NA	TRUE	others
Atp6v1c1	Q5FVI6	6.24194	4.40644	1.8355	0.00014207	NA	TRUE	others
Atp6v1d	Q6P503	5.90699	3.90885	1.99814	0.000256299	NA	TRUE	others
Atp6v1e1	G3V7L8	4.9876	2.94095	2.04665	0.00131722	NA	TRUE	others
Atp6v1e1	Q6PCU2	6.40199	4.63888	1.76311	0.00332019	NA	TRUE	others
Atp6v1f	P50408	4.77579	2.38261	2.39319	0.00152443	NA	TRUE	others
Atp6v1g1	B2GUV5	3.51692	2.52146	0.995464	0.106523	NA	NA	others
Atp6v1g2	Q8R2H0	1.72741	0.796139	0.931275	0.158175	NA	NA	others
Atp6v1h	A0A0G2K9J2	5.91035	4.44899	1.46136	0.000918287	NA	TRUE	others
Atp7a	P70705	-4.07659	-4.46622	0.38963	0.335369	NA	NA	others
ATP8	Q5UAJ5	1.16421	-2.58545	3.74966	1.13343e-05	NA	TRUE	others
Atp8a1	D3ZJK8	3.35032	2.81108	0.53924	0.0412472	NA	TRUE	others
Atp8a1	F1LUT4	4.71985	3.78362	0.93623	0.00312346	NA	TRUE	others
Atp8a2	D4A3X6	1.55518	0.67465	0.880534	0.00230892	NA	TRUE	others
Atp9a	M0R6E0	4.63695	2.69796	1.93899	3.18637e-05	NA	TRUE	others
Atp9b	D4ABB8	0.661771	-0.983679	1.64545	0.000257601	NA	TRUE	others
Atpaf1	D3ZY50	-2.45028	-1.00691	-1.44337	0.000707663	TRUE	NA	others
Atpaf2	D3ZTW7	1.04459	2.44857	-1.40397	0.000266692	TRUE	NA	others
Atr	D3Z822	-3.06057	-4.2249	1.16433	0.00116128	NA	TRUE	others
Atrn	Q99J86	3.07877	2.06689	1.01187	0.000684448	NA	TRUE	others
Atrnl1	F1M3T8	1.04547	-0.185894	1.23137	0.000119012	NA	TRUE	others
Atrx	A0A0G2JXZ3	0.488005	-1.35309	1.84109	2.41942e-05	NA	TRUE	others
Atrx	P70486	-0.545684	-1.90712	1.36143	0.0097861	NA	TRUE	others
Atxn10	Q9ER24	2.03114	2.87772	-0.846575	0.0105503	TRUE	NA	others
Atxn2	F1M049	-0.0575622	0.455897	-0.513459	0.0468731	TRUE	NA	others
Atxn2l	B3DMA1	2.25252	2.37598	-0.123455	0.457838	NA	NA	others
Atxn7l3b	D3ZFQ1	-0.916462	0.364463	-1.28092	0.0572048	NA	NA	others
Auh	F1LU71	0.134009	2.64187	-2.50786	0.000124457	TRUE	NA	others
Aup1	A1L134	-0.122011	-1.10488	0.982867	0.00399045	NA	TRUE	others
Aurkaip1	Q6AY68	0.131616	-0.774377	0.905993	0.367119	NA	NA	others
Aven	D3Z853	-0.869213	-1.54312	0.673909	0.00761664	NA	TRUE	others
Avil	M0RCA6	-1.39983	-4.01752	2.61769	3.17692e-05	NA	TRUE	others
Avil	Q9WU06	-0.445152	-2.45052	2.00537	4.10825e-05	NA	TRUE	others
Avl9	D3ZVU6	-0.55453	1.13038	-1.68491	0.00105873	TRUE	NA	others
Azi2	Q4KMA0	-3.17636	-1.58078	-1.59558	0.00301965	TRUE	NA	others
B2m	P07151	-2.20083	-1.39643	-0.8044	0.160333	NA	NA	others
B3galnt1	Q6AY39	-2.18862	-2.60208	0.413456	0.415004	NA	NA	others
B3galt1	D3ZPD8	-1.55172	-3.82252	2.2708	2.1536e-05	NA	TRUE	others
B3galt6	D3ZQC1	-1.17748	-2.56746	1.38998	0.00412942	NA	TRUE	others
B3gat1	O35789	-0.538933	-1.58326	1.04433	0.00729435	NA	TRUE	others
B3gat2	Q9Z137	-0.827261	-3.09015	2.26289	0.0020501	NA	TRUE	others
B3gat3	B2GV35	0.226007	-1.60855	1.83456	1.72385e-05	NA	TRUE	others
B3glct	A0A0G2JUT7	-1.15257	-0.316261	-0.836313	0.00551659	TRUE	NA	others
B4galnt1	Q10468	2.75075	-0.534861	3.28561	1.90185e-07	NA	TRUE	others
B4galnt4	D4A750	-1.21643	-3.59191	2.37548	8.6165e-06	NA	TRUE	others
B4galt3	Q6P768	0.726071	-2.01073	2.7368	3.01296e-05	NA	TRUE	others
B4galt4	Q66HH1	0.34427	-0.602643	0.946913	0.042429	NA	TRUE	others
B4galt6	O88419	-2.00838	-3.89592	1.88754	4.03109e-05	NA	TRUE	others
B4galt7	A0A0G2K4C0;Q4FZU7	-1.10893	-2.39329	1.28436	0.000198176	NA	TRUE	others
B4gat1	D3ZHA1	1.05392	-1.24666	2.30058	5.21223e-07	NA	TRUE	others
B9d2	P0C5J3	1.36424	-1.16987	2.53411	1.42845e-05	NA	TRUE	others
Babam1	Q5XIJ6	-0.706486	0.830325	-1.53681	0.000957148	TRUE	NA	others
Babam2	Q6P7Q1	0.438371	1.47625	-1.03788	0.00250192	TRUE	NA	others
Bace1	P56819	1.08136	1.41281	-0.331447	0.0116989	NA	NA	others
Bad	O35147	-1.71416	-0.583711	-1.13045	0.0440979	TRUE	NA	others
Bag2	B0BN74	5.05746	1.53018	3.52729	2.01533e-06	NA	TRUE	others
Bag3	Q5U2U8	-3.86638	-2.0219	-1.84448	7.923e-05	TRUE	NA	others
Bag5	Q5QJC9	1.33082	2.67769	-1.34687	0.00242066	TRUE	NA	others
Bag6	Q6MG49	2.64934	1.5372	1.11214	0.000124282	NA	TRUE	others
Baiap2	Q6GMN2	3.05144	3.55863	-0.507189	0.0935555	NA	NA	others
Banf1	Q9R1T1	4.73122	0.76982	3.9614	3.20683e-06	NA	TRUE	others
Basp1	A0A0G2K1L8	-4.09706	1.10048	-5.19754	0.00490377	TRUE	NA	others
Basp1	Q05175	4.24523	6.93486	-2.68963	0.000322969	TRUE	NA	others
Bax	G3V8T9	0.523217	1.80414	-1.28092	0.00943135	TRUE	NA	others
Bax	Q63690	0.682976	1.94381	-1.26083	0.00219448	TRUE	NA	others
Baz1b	G3V661	-1.80944	-2.16885	0.359407	0.105244	NA	NA	others
Bbs1	D4A4U2	0.260386	0.799507	-0.539121	0.000402249	TRUE	NA	others
Bbs2	Q99MH9	-2.90964	-1.77042	-1.13922	0.00033308	TRUE	NA	others
Bbs4	D4A8B1	0.0114913	-0.0911092	0.1026	0.524219	NA	NA	others
Bbs5	B2RZ48	-3.52899	-2.54895	-0.980036	0.00425143	TRUE	NA	others
Bbs7	Q66H90	-0.957026	-0.147866	-0.809161	2.05217e-06	TRUE	NA	others
Bbs9	F1M285	-2.47125	-1.62713	-0.844116	0.0269384	TRUE	NA	others
Bcam	Q9ESS6	-1.49107	-0.315255	-1.17582	0.00115235	TRUE	NA	others
Bcan	G3V8G4	-1.91688	-1.32512	-0.591757	0.143476	NA	NA	others
Bcan	P55068	0.744632	1.28826	-0.543632	0.0790844	NA	NA	others
Bcap29	Q5XIU4	-1.01852	-0.125265	-0.893255	0.0171731	TRUE	NA	others
Bcap31	Q6AY58	1.04111	1.21812	-0.177008	0.61245	NA	NA	others
Bcar1	Q63767	-0.734057	0.677437	-1.41149	2.27252e-05	TRUE	NA	others
Bcas2	B5DFM8	-0.142025	-0.928126	0.786101	0.0203655	NA	TRUE	others
Bcas3	B0BN06	0.111974	0.620721	-0.508747	0.00057702	TRUE	NA	others
Bcat1	P54690	1.95321	3.76775	-1.81453	0.00221518	TRUE	NA	others
Bcat2	O35854	-2.6941	-0.666638	-2.02747	0.000321902	TRUE	NA	others
Bckdha	P11960	-0.0621468	1.21667	-1.27881	0.000191042	TRUE	NA	others
Bckdhb	P35738	-0.186944	1.20438	-1.39132	7.09113e-05	TRUE	NA	others
Bckdk	Q00972	-0.756694	-1.03856	0.281863	0.385891	NA	NA	others
Bcl11a	A0A0G2K4M7;Q5RJJ9	-1.23969	-0.442451	-0.797244	0.035168	TRUE	NA	others
Bcl11a	D3ZSY3	-0.761363	-0.670028	-0.0913346	0.774297	NA	NA	others
Bcl11b	D4A0W4;H9N1L3;H9N1L4	1.15202	-1.51681	2.66883	0.000107869	NA	TRUE	others
Bcl2l13	D3ZT71	-0.106852	1.79749	-1.90434	1.48639e-06	TRUE	NA	others
Bcl2l2	O88996;Q7TS60	-1.13713	-0.682575	-0.454554	0.122446	NA	NA	others
Bcl7a	A0A0G2K1R2	-2.2942	-3.19041	0.89621	0.185217	NA	NA	others
Bclaf1	B1WC16	2.40563	-0.227187	2.63282	2.58179e-05	NA	TRUE	others
Bcr	F1LXF1	1.7817	2.04806	-0.266361	0.155114	NA	NA	others
Bcs1l	Q5XIM0	2.60703	1.29518	1.31185	0.00026249	NA	TRUE	others
Bdh1	P29147	5.04267	5.07947	-0.0367941	0.881625	NA	NA	others
Bdnf	P23363	-0.820033	-2.69155	1.87151	0.00469516	NA	TRUE	others
Becn1	Q91XJ1	1.09079	0.874451	0.216336	0.303621	NA	NA	others
Begain	O88881	1.3263	-0.454255	1.78056	3.73841e-05	NA	TRUE	others
Bfar	Q5PQN2	-0.00858471	-0.522978	0.514393	0.0120114	NA	TRUE	others
Bhlhb9	Q71HP2	-2.32057	-2.50545	0.184875	0.589314	NA	NA	others
Bicd1	D4ADZ2	-0.705496	0.19246	-0.897956	0.001275	TRUE	NA	others
Bicd2	Q496Z1	0.802627	2.05799	-1.25536	0.000171537	TRUE	NA	others
Bid	Q9JLT6	-0.255918	1.67777	-1.93369	0.000495165	TRUE	NA	others
Bin1	O08839	1.68586	4.15107	-2.46521	2.48056e-06	TRUE	NA	others
Birc2	Q6P6S1;Q9QZC6	-4.16212	-4.12174	-0.0403789	0.887426	NA	NA	others
Birc6	A0A0G2JZ53	3.43394	0.869128	2.56481	2.20229e-07	NA	TRUE	others
Bivm	D4A204	-0.0934656	-0.944832	0.851367	0.000475541	NA	TRUE	others
Bles03	Q566Q8	0.0351315	1.61204	-1.57691	0.00387475	TRUE	NA	others
Blmh	P70645	0.308118	3.68396	-3.37585	5.16846e-07	TRUE	NA	others
Bloc1s3	D4A3V6	-2.40803	-1.441	-0.967036	0.00091298	TRUE	NA	others
Bloc1s4	G3V6R9;Q5BJZ8	-2.97458	-1.17874	-1.79584	0.00011109	TRUE	NA	others
Blvra	P46844	-0.217388	1.47622	-1.69361	0.00306674	TRUE	NA	others
Blvra	Q6AZ33	-1.13147	0.169563	-1.30104	0.156027	NA	NA	others
Blvrb	B5DF65	1.91853	3.79244	-1.8739	0.000929702	TRUE	NA	others
Bmp1	F1M798	-0.673005	-2.51659	1.84359	7.15467e-05	NA	TRUE	others
Bmp2k	F1M7M4	0.251134	-2.61272	2.86385	1.88044e-06	NA	TRUE	others
Bmp2k	Q3SYQ0	1.6166	-1.90624	3.52284	0.000163274	NA	TRUE	others
Bmp3	P49002	-1.4771	-2.9222	1.4451	0.00152443	NA	TRUE	others
Bmpr1a	Q78EA7	0.171163	-1.43256	1.60373	6.15854e-05	NA	TRUE	others
Bmpr2	F1LQC5	2.25979	1.49107	0.768714	9.59616e-05	NA	TRUE	others
Bms1	A0A096MJ94;E9PTV4	-1.96797	-2.66438	0.696413	0.00610939	NA	TRUE	others
Bms1	B2GV18	-2.6396	-4.51098	1.87138	4.22715e-06	NA	TRUE	others
Bnip1	Q8VHI8	0.644509	-0.133578	0.778087	0.0680904	NA	NA	others
Bnip3	Q9ET45	-0.812915	-0.0279166	-0.784998	0.0440976	TRUE	NA	others
Bnip3l	Q4G086;Q66HQ4;Q8VBW4	-1.78529	-1.3345	-0.450791	0.0468664	NA	NA	others
Boc	D4A0Z7	-5.07206	-5.89041	0.818354	0.00177781	NA	TRUE	others
Bod1l1	M0RC54	-3.47995	-3.02377	-0.456177	0.0320506	NA	NA	others
Bok	Q792S6	2.82876	-0.219675	3.04844	6.28683e-06	NA	TRUE	others
Bola1	Q06C60	-2.17203	-1.1846	-0.98743	0.128646	NA	NA	others
Bola2	D4A9P7	-1.02633	0.173773	-1.2001	0.126207	NA	NA	others
Borcs5	B1H257	-0.389399	0.827849	-1.21725	0.0268068	TRUE	NA	others
Borcs6	Q66H43	-2.22057	-0.864057	-1.35651	0.00033732	TRUE	NA	others
Bpgm	Q6P6G4	-1.27749	0.504079	-1.78157	0.00133367	TRUE	NA	others
Bphl	Q3B8N9	-0.619988	1.51767	-2.13766	0.000153567	TRUE	NA	others
Bpnt1	A0A0G2K0V3	-1.72284	0.534166	-2.257	0.00380557	TRUE	NA	others
Bpnt1	Q9Z1N4	0.28362	3.22698	-2.94336	8.52196e-06	TRUE	NA	others
Bptf	A0A0G2K7N8	-2.54243	-2.18307	-0.359367	0.0711495	NA	NA	others
Braf	F1M9C3	-0.134314	1.12371	-1.25802	0.00039596	TRUE	NA	others
Brap	M0RBY8	-2.37542	-1.70223	-0.673189	0.0071839	TRUE	NA	others
Brat1	D3ZSM9	-1.98857	-1.47355	-0.515025	0.0595597	NA	NA	others
Brcc3	B2RYM5	-0.745401	0.730862	-1.47626	0.000838446	TRUE	NA	others
Brd1	D3ZUW8	-4.74083	-4.14534	-0.595489	0.233968	NA	NA	others
Brd2	Q6MGA9	-0.489934	-2.90743	2.4175	0.000638082	NA	TRUE	others
Brd3	D3ZWU1	-0.453892	-2.54624	2.09235	0.00151761	NA	TRUE	others
Brd4	A0A0G2JYV0	-1.91779	-2.82813	0.910346	0.0274553	NA	TRUE	others
Brd8	A0A0G2JWN9	0.0127447	-1.52486	1.5376	0.000616622	NA	TRUE	others
Bri3bp	Q5U3Z5	0.868341	0.920868	-0.0525274	0.643964	NA	NA	others
Brinp1	G3V6Q9	1.14978	0.39918	0.750602	0.0128135	NA	TRUE	others
Brinp1	Q925T8	2.62329	1.23115	1.39215	0.00266427	NA	TRUE	others
Brinp2	Q8K1M8	2.06678	0.405677	1.6611	0.00322467	NA	TRUE	others
Brinp3	Q8K1M7	0.332027	-1.14013	1.47216	0.00282727	NA	TRUE	others
Brix1	Q4QQT6	-1.1705	-2.85294	1.68244	3.75845e-05	NA	TRUE	others
Brox	Q4V8K5	3.37563	3.05871	0.316914	0.106677	NA	NA	others
Brsk1	B2DD29	0.894877	2.33125	-1.43637	0.000530542	TRUE	NA	others
Brsk2	D3ZML2	0.313601	1.82612	-1.51252	0.000773098	TRUE	NA	others
Bscl2	Q5FVJ6	1.70139	-1.68843	3.38982	1.4126e-05	NA	TRUE	others
Bsdc1	D4A3M7	-2.1687	-0.890002	-1.27869	1.48526e-05	TRUE	NA	others
Bsg	P26453	3.096	4.35196	-1.25596	4.16664e-06	TRUE	NA	others
Bsn	G3V984	3.02563	0.826814	2.19882	1.24037e-05	NA	TRUE	others
Bsn	O88778	7.92175	6.34961	1.57214	2.30255e-05	NA	TRUE	others
Btaf1	A0A0G2K1N4;F1LW16	-2.92676	-3.43027	0.503501	0.0545311	NA	NA	others
Btbd1	Q5RKI2	1.15373	-1.27588	2.42961	1.69563e-05	NA	TRUE	others
Btbd10	A0A0G2JZA0;Q5EAP0	1.0296	-1.33486	2.36446	2.12214e-05	NA	TRUE	others
Btbd11	D4AC89	-0.386742	-0.252813	-0.13393	0.595163	NA	NA	others
Btbd17	D4A8L9	1.88915	-1.93372	3.82286	1.13466e-05	NA	TRUE	others
Btbd2	F1M311	-0.166247	-3.51852	3.35228	7.96511e-05	NA	TRUE	others
Btbd6	A0JPR1;F1M7U0	-6.75638	-8.19489	1.43851	0.00086783	NA	TRUE	others
Btbd8	D4A0X3	-0.387464	1.75446	-2.14192	7.97864e-07	TRUE	NA	others
Btbd9	Q5PQR3	0.2395	-2.25925	2.49875	1.01478e-06	NA	TRUE	others
Btf3	Q5U3Y8	2.89253	2.19545	0.69708	0.00563627	NA	TRUE	others
Btf3l4	D4A3I4	2.76478	1.70005	1.06472	0.000414586	NA	TRUE	others
Btrc	F1LMH8;Q5U4E5	-1.97968	-3.23076	1.25108	0.000131556	NA	TRUE	others
Bub3	Q4FZS2	-0.54686	0.610778	-1.15764	0.0121304	TRUE	NA	others
Bud31	O70454	-0.201471	-0.822577	0.621105	0.0818528	NA	NA	others
Bzw1	Q6P7P5	0.84126	2.30934	-1.46808	0.00111964	TRUE	NA	others
Bzw2	Q9WTT7	0.908305	1.97314	-1.06484	0.0122542	TRUE	NA	others
C1H10orf76	D3ZZE3	-0.666088	0.217562	-0.88365	0.00874914	TRUE	NA	others
C1qbp	O35796	4.27337	4.73266	-0.459291	0.00915695	NA	NA	others
C1ql3	D4A3T5	2.74911	-0.291126	3.04024	0.000310411	NA	TRUE	others
C1qtnf4	B5DF52	2.2831	0.757492	1.52561	2.93325e-05	NA	TRUE	others
C2cd2	A0A0G2JU40;Q6P691	-2.04146	-1.54198	-0.499481	0.0118116	NA	NA	others
C2cd2l	Q5U2P5	1.36537	1.86561	-0.500236	0.00707703	TRUE	NA	others
C2cd4c	D3ZLU0	0.31844	1.0764	-0.757963	0.017965	TRUE	NA	others
C2cd5	A0A0G2K543	3.21422	0.803428	2.41079	4.73333e-05	NA	TRUE	others
Ca2	P27139	-1.77163	1.91528	-3.68691	1.27266e-06	TRUE	NA	others
Cab39	A0A0G2JZH0	-0.0320556	1.99837	-2.03043	6.66795e-05	TRUE	NA	others
Cab39l	Q5XIJ7	-0.579032	1.20112	-1.78015	0.00185336	TRUE	NA	others
Cables1	F1LUR9	1.46822	-0.936797	2.40502	0.000115516	NA	TRUE	others
Cables2	A0A0G2K716	1.51402	-1.88201	3.39602	1.80876e-05	NA	TRUE	others
Cachd1	D4ADK4	-0.0577379	-1.88466	1.82693	0.0132715	NA	TRUE	others
Cacna1a	O70368	2.63399	-0.95672	3.59071	1.20443e-06	NA	TRUE	others
Cacna1a	P54282	3.27271	-0.347294	3.62	1.44918e-06	NA	TRUE	others
Cacna1b	O89089	0.155735	-3.58107	3.7368	0.000125843	NA	TRUE	others
Cacna1b	Q02294	3.75433	0.462818	3.29152	3.61597e-06	NA	TRUE	others
Cacna1c	A0SLC4	-0.0391475	-1.61928	1.58013	8.81422e-05	NA	TRUE	others
Cacna1c	P22002	2.02485	0.379322	1.64553	0.000120882	NA	TRUE	others
Cacna1e	F1LMS1	4.34068	0.513598	3.82708	2.49636e-06	NA	TRUE	others
Cacna1e	Q07652	4.53652	1.34354	3.19298	4.97521e-06	NA	TRUE	others
Cacna1g	O54898	-2.09523	-5.12484	3.02962	4.73968e-05	NA	TRUE	others
Cacna1h	G3V9C6	-1.9315	-4.38438	2.45288	0.000401668	NA	TRUE	others
Cacna1h	Q9EQ60	0.451884	-0.4952	0.947084	0.00407445	NA	TRUE	others
Cacna1i	Q9Z0Y8	-0.518724	-3.0664	2.54768	0.000158286	NA	TRUE	others
Cacna2d1	A0A0G2K7E5;Q8CFG7;Q8VHS9	5.1132	3.38518	1.72802	0.00012767	NA	TRUE	others
Cacna2d1	P54290	6.19712	4.75993	1.43718	7.82854e-05	NA	TRUE	others
Cacna2d2	A0A0G2K0J2	0.388531	0.415143	-0.0266128	0.885794	NA	NA	others
Cacna2d2	Q8CFG6	3.07913	1.71816	1.36097	4.38333e-05	NA	TRUE	others
Cacna2d3	Q8CFG5	3.65009	2.13792	1.51217	9.22693e-06	NA	TRUE	others
Cacnb1	A0A0G2K4U4;G3V6K8	3.39604	0.225968	3.17007	1.86754e-06	NA	TRUE	others
Cacnb1	P54283	3.99445	0.948689	3.04576	2.90267e-06	NA	TRUE	others
Cacnb2	Q8VGC3	1.80437	-1.52492	3.32929	7.28143e-06	NA	TRUE	others
Cacnb3	P54287	4.34683	1.52895	2.81787	1.42845e-05	NA	TRUE	others
Cacnb4	D4A055	3.36872	0.142043	3.22667	7.39729e-06	NA	TRUE	others
Cacng2	Q71RJ2	0.508418	-0.223516	0.731933	0.0419551	NA	TRUE	others
Cacng3	Q8VHX0	1.53288	0.0281086	1.50478	0.000638155	NA	TRUE	others
Cacng4	Q8VHW9	0.920642	-0.0509614	0.971603	7.00897e-05	NA	TRUE	others
Cacng8	Q8VHW5	1.93562	2.26013	-0.324512	0.212497	NA	NA	others
Cacybp	Q6AYK6	1.14597	3.07786	-1.9319	0.0010296	TRUE	NA	others
Cad	D4A8A0	4.54865	2.84142	1.70723	1.51736e-05	NA	TRUE	others
Cadm1	A0A0G2JUT1	-2.41414	-1.35556	-1.05857	0.00554576	TRUE	NA	others
Cadm1	Q6AYP5	2.44036	4.00653	-1.56617	0.000963236	TRUE	NA	others
Cadm2	Q1WIM2	1.74009	3.68055	-1.94046	0.000139084	TRUE	NA	others
Cadm3	Q1WIM3	2.71498	5.09948	-2.3845	2.76941e-05	TRUE	NA	others
Cadm4	Q1WIM1	1.18987	3.08931	-1.89943	1.74977e-06	TRUE	NA	others
Cadps	F1LLX6	1.40642	3.10511	-1.69869	0.000362834	TRUE	NA	others
Cadps	Q62717	2.18296	3.79444	-1.61148	0.0014002	TRUE	NA	others
Cadps2	F1LWT1	-0.866732	0.214842	-1.08157	0.0427357	TRUE	NA	others
Calb1	P07171	0.469663	3.52484	-3.05518	1.53502e-05	TRUE	NA	others
Calb2	P47728	1.39748	4.35816	-2.96068	0.000287924	TRUE	NA	others
Calcoco1	Q66HR5	1.07917	-0.196287	1.27546	0.000185467	NA	TRUE	others
Calr	P18418	2.71446	5.27337	-2.55891	4.63015e-06	TRUE	NA	others
Calu	G3V6S3	-0.355601	1.9918	-2.3474	1.78366e-06	TRUE	NA	others
Calu	O35783	0.171955	2.62699	-2.45503	4.92503e-06	TRUE	NA	others
Caly	P58821	1.46536	-2.2139	3.67927	1.6841e-06	NA	TRUE	others
Camk1	Q63450	0.135002	1.71441	-1.57941	0.0053861	TRUE	NA	others
Camk1d	F1LVR4	-0.268197	1.89044	-2.15864	1.91029e-05	TRUE	NA	others
Camk2a	P11275	7.64113	7.01341	0.627719	0.0382223	NA	TRUE	others
Camk2a	F1LZG4	-1.09249	-1.36135	0.268864	0.521263	NA	NA	others
Camk2b	F1LUE2	0.108749	-0.889084	0.997833	0.000903382	NA	TRUE	others
Camk2b	P08413	7.27084	6.41694	0.853896	0.00241574	NA	TRUE	others
Camk2d	P15791	5.46157	4.98551	0.476053	0.0568839	NA	NA	others
Camk2g	F1M3F8	-0.462592	-1.2236	0.761011	0.028822	NA	TRUE	others
Camk2g	P11730	4.30907	3.36094	0.948132	0.000350846	NA	TRUE	others
Camk4	P13234	-0.183608	1.88862	-2.07222	1.0385e-05	TRUE	NA	others
Camkk1	P97756	-0.132891	1.5153	-1.64819	0.000304961	TRUE	NA	others
Camkk2	O88831	1.09991	2.61288	-1.51298	4.17701e-05	TRUE	NA	others
Camkv	Q63092	5.03178	6.25928	-1.2275	0.000459246	TRUE	NA	others
Camlg	Q6DGG9	-0.0153421	1.02268	-1.03802	8.56981e-05	TRUE	NA	others
Camsap1	D3Z8E6	-0.0790836	1.6816	-1.76069	6.23089e-05	TRUE	NA	others
Camsap2	D4AEC2	0.36178	1.49173	-1.12995	3.0647e-05	TRUE	NA	others
Camsap3	D3ZXQ2	2.69159	2.82926	-0.137676	0.540838	NA	NA	others
Cand1	P97536	3.10738	4.66943	-1.56205	0.000617982	TRUE	NA	others
Cand2	Q9R0L4	-0.876591	-1.04903	0.172439	0.372556	NA	NA	others
Cant1	Q8K4Y7	-0.722385	-1.53803	0.815648	0.0082728	NA	TRUE	others
Canx	P35565	4.72045	5.50331	-0.78286	2.108e-05	TRUE	NA	others
Cap1	Q08163	2.48899	5.11643	-2.62745	3.66631e-05	TRUE	NA	others
Cap2	P52481	0.222119	2.44109	-2.21897	5.242e-06	TRUE	NA	others
Capn10	Q9ES66	-2.45139	-0.985434	-1.46595	0.00162899	TRUE	NA	others
Capn2	Q07009	2.02551	3.02932	-1.00381	0.00071759	TRUE	NA	others
Capn5	A0A0G2JYD8;G3V7U6	2.15996	1.43596	0.724006	4.56449e-05	NA	TRUE	others
Capn5	Q8R4C0	2.24284	1.93651	0.306333	0.00646482	NA	NA	others
Capn7	Q499T5	-1.11396	-0.634971	-0.478992	0.121089	NA	NA	others
Capns1	Q64537	1.51823	2.47059	-0.952363	0.00169391	TRUE	NA	others
Caprin1	Q5M9G3	4.13654	2.5957	1.54084	1.15034e-05	NA	TRUE	others
Capza1	B2GUZ5	5.8745	3.7245	2.15	8.57966e-07	NA	TRUE	others
Capza2	Q3T1K5	7.43605	5.43018	2.00588	5.68856e-06	NA	TRUE	others
Capzb	Q5XI32	7.78997	6.02535	1.76462	6.05444e-06	NA	TRUE	others
Car10	M0R8A5	0.12826	-0.590482	0.718742	0.140325	NA	NA	others
Car11	Q811X3	-1.71338	-3.07229	1.3589	0.000137705	NA	TRUE	others
Carhsp1	Q9WU49	0.253953	1.86602	-1.61207	0.00612645	TRUE	NA	others
Carmil1	A0A0G2JXG7;F1M0N7	0.137023	1.28426	-1.14724	0.000260062	TRUE	NA	others
Carmil2	D3ZC15	-1.69646	0.95218	-2.64864	8.94659e-07	TRUE	NA	others
Carmil3	Q5XHY1	0.370772	0.58993	-0.219158	0.194809	NA	NA	others
Cars	G3V9K0	1.74008	2.39021	-0.650132	0.0114497	TRUE	NA	others
Cars2	B2GV57	-1.31965	0.720652	-2.0403	8.0125e-05	TRUE	NA	others
Casc3	Q8K3X0	-0.831746	-3.53548	2.70373	1.7608e-05	NA	TRUE	others
Casc4	D3ZW58	0.258505	-0.312842	0.571347	0.00199233	NA	TRUE	others
Casd1	M0R6Q0	-1.40937	-2.35525	0.94588	0.0409294	NA	TRUE	others
Cask	A0A0G2JVI6	-1.31183	-0.488892	-0.822936	0.00226484	TRUE	NA	others
Cask	Q62915	0.113587	0.9574	-0.843812	0.00174606	TRUE	NA	others
Caskin1	Q8VHK2	0.615937	2.39171	-1.77578	4.5591e-07	TRUE	NA	others
Casp3	P55213	1.71167	3.53921	-1.82753	0.000972256	TRUE	NA	others
Casp7	O88550	-3.57713	-0.799762	-2.77737	6.01838e-05	TRUE	NA	others
Casp9	Q9JHK1	-2.95979	-1.29858	-1.66121	0.000884333	TRUE	NA	others
Castor2	G3V665	-1.62754	1.08478	-2.71231	1.45444e-05	TRUE	NA	others
Cat	P04762	1.60126	3.6954	-2.09414	6.69433e-05	TRUE	NA	others
Cav1	P41350	2.13308	-1.40764	3.54072	0.00021503	NA	TRUE	others
Cblb	Q8K4S7	-0.549832	0.69586	-1.24569	0.000503519	TRUE	NA	others
Cbln2	P98087	-1.37108	-3.7056	2.33452	0.00109088	NA	TRUE	others
Cbln4	D4ABJ2	-2.25929	-3.85499	1.5957	0.00031442	NA	TRUE	others
Cbr1	P47727	0.150663	1.42325	-1.27259	0.0077068	TRUE	NA	others
Cbr3	B2GV72	-2.12667	-0.184866	-1.9418	4.48986e-05	TRUE	NA	others
Cbr4	Q7TS56	-2.42587	-0.636897	-1.78897	0.000788854	TRUE	NA	others
Cbwd1	Q99MB4	-1.96905	-0.213763	-1.75528	0.00115235	TRUE	NA	others
Cbx1	D4A3T3	-2.09091	-1.51448	-0.576435	0.196473	NA	NA	others
Cbx3	Q5RJK5	0.258354	1.73472	-1.47636	0.020392	TRUE	NA	others
Cbx4	M0RAR7	-2.58346	-3.97634	1.39288	0.0311607	NA	TRUE	others
Cbx5	B2RYU7	-0.364326	0.366463	-0.73079	0.0883083	NA	NA	others
Cbx6	E9PT11	-0.505993	-2.17666	1.67066	0.0029021	NA	TRUE	others
Cbx8	Q4FZS1	-1.06001	-1.46288	0.402872	0.621004	NA	NA	others
Cc2d1a	Q66HA5	0.436343	1.65371	-1.21737	0.00175823	TRUE	NA	others
Cc2d2a	A0A0G2K9D9	1.33008	-1.78777	3.11785	4.52075e-05	NA	TRUE	others
Ccar1	D4A2P1	-2.18093	-0.995384	-1.18554	0.0105417	TRUE	NA	others
Ccar2	F1LM55	0.105788	0.131377	-0.0255895	0.933919	NA	NA	others
Ccdc115	B2GV96	1.48938	-1.46235	2.95173	0.000235911	NA	TRUE	others
Ccdc12	D4A4Z0	-2.89018	-3.16116	0.270976	0.524219	NA	NA	others
Ccdc120	A0A0G2JUY5;D3ZAB5	-0.844122	-0.763463	-0.0806586	0.775419	NA	NA	others
Ccdc124	D3ZUL1	-0.777065	0.792832	-1.5699	0.000146255	TRUE	NA	others
Ccdc127	Q6PEB9	0.546359	-1.69891	2.24527	0.00455873	NA	TRUE	others
Ccdc136	D4AAR7	1.63126	0.139067	1.4922	2.89281e-05	NA	TRUE	others
Ccdc137	M0RAS3	1.36544	1.86017	-0.49473	0.0505575	NA	NA	others
Ccdc149	F1LVF5	-1.91128	-2.13554	0.224254	0.314639	NA	NA	others
Ccdc177	D4A8V2	2.38409	-0.135409	2.5195	6.61764e-06	NA	TRUE	others
Ccdc186	A0A222NUN6	-3.98893	-2.14799	-1.84094	0.000393098	TRUE	NA	others
Ccdc22	P86182	-0.509288	0.970971	-1.48026	0.00212009	TRUE	NA	others
Ccdc25	D4AAU6	-1.97301	0.0143373	-1.98734	0.00171393	TRUE	NA	others
Ccdc28a	Q498D0	0.404517	-2.61929	3.02381	3.90295e-05	NA	TRUE	others
Ccdc28b	B4F770	1.57951	-0.219141	1.79865	0.0105544	NA	TRUE	others
Ccdc32	Q561K4	-1.12215	0.457163	-1.57931	0.00304565	TRUE	NA	others
Ccdc43	Q5BK07	-3.96386	-1.02797	-2.9359	0.000150027	TRUE	NA	others
Ccdc47	Q5U2X6	0.835694	1.13885	-0.303159	0.0418809	NA	NA	others
Ccdc50	Q810U0	-1.20875	0.201276	-1.41003	7.67485e-05	TRUE	NA	others
Ccdc51	Q5PPN7	0.744713	1.47308	-0.728362	0.0172325	TRUE	NA	others
Ccdc6	D4AEK9	-0.45446	1.5097	-1.96416	1.26767e-05	TRUE	NA	others
Ccdc80	Q6QD51	-2.47954	-3.36183	0.882287	0.0276189	NA	TRUE	others
Ccdc85a	D3ZMD4	-1.77275	-1.40324	-0.369508	0.0644136	NA	NA	others
Ccdc88a	D3ZYD7	1.39649	2.40753	-1.01104	0.000191561	TRUE	NA	others
Ccdc88c	D4A9W1	-0.948111	-0.703168	-0.244943	0.0265188	NA	NA	others
Ccdc9	M0RA86	0.182801	-2.13322	2.31602	3.37517e-05	NA	TRUE	others
Ccdc90b	Q4V897	-2.37335	-2.41625	0.0429042	0.957416	NA	NA	others
Ccdc92	D3ZBX9	4.01339	0.720026	3.29337	1.28766e-05	NA	TRUE	others
Ccdc92b	A0A0G2K1E8	-0.733672	-1.87857	1.1449	0.0933613	NA	NA	others
Ccdc93	Q5BJT7	0.211889	1.54849	-1.3366	0.00123944	TRUE	NA	others
Ccdc97	D4A4L2	-2.0577	-1.42246	-0.635244	0.0102686	TRUE	NA	others
Ccm2	B1H273	-0.354955	0.43672	-0.791675	0.0125479	TRUE	NA	others
Ccnk	A1L1L5	-1.28369	-2.30392	1.02023	0.00954418	NA	TRUE	others
Ccny	F1MA89	0.256718	1.12293	-0.866216	0.00814373	TRUE	NA	others
Ccnyl1	F1M4U0	-0.829869	-0.0974603	-0.732409	0.00332831	TRUE	NA	others
Ccp110	D4A3J9	-0.229839	-1.35202	1.12218	2.19016e-05	NA	TRUE	others
Ccsap	D3ZZM9	-1.8688	-1.46317	-0.405628	0.358088	NA	NA	others
Ccser1	D3ZTW6	-0.411737	-1.31336	0.901621	0.00352325	NA	TRUE	others
Ccser2	D4A4E5	-0.753781	-2.39857	1.64479	0.00019817	NA	TRUE	others
Cct2	Q5XIM9	6.42743	4.99646	1.43097	4.89172e-05	NA	TRUE	others
Cct3	Q6P502	6.63234	5.35021	1.28213	8.31014e-05	NA	TRUE	others
Cct4	Q7TPB1	6.63659	5.55152	1.08506	0.000230504	NA	TRUE	others
Cct5	Q68FQ0	6.51827	5.15742	1.36085	7.099e-05	NA	TRUE	others
Cct6a	Q3MHS9	6.43958	4.95811	1.48148	4.7431e-05	NA	TRUE	others
Cct6b	Q6AYJ7	4.79575	3.28382	1.51192	0.000192985	NA	TRUE	others
Cct7	D4AC23	6.49041	5.16148	1.32893	8.46986e-05	NA	TRUE	others
Cct8	D4ACB8	6.45842	5.06914	1.38928	4.88123e-05	NA	TRUE	others
Ccz1b	A0A140UHX9	-1.11873	0.0645671	-1.1833	0.00312951	TRUE	NA	others
Cd151	Q9QZA6	0.0728828	-0.273783	0.346666	0.326553	NA	NA	others
Cd200	A0A5D0	2.00211	4.2045	-2.2024	0.00720982	TRUE	NA	others
Cd200	P04218	5.61836	7.8475	-2.22914	1.06257e-06	TRUE	NA	others
Cd276	Q7TPB4	-3.37795	-1.1838	-2.19414	5.90504e-06	TRUE	NA	others
Cd2bp2	B4F786	3.13265	1.78212	1.35053	4.19335e-05	NA	TRUE	others
Cd38	Q64244	-1.25629	-1.45533	0.199046	0.605917	NA	NA	others
Cd44	P26051	-1.00908	0.703914	-1.71299	0.000135359	TRUE	NA	others
Cd47	A0A0G2JTH4	3.11828	4.87695	-1.75867	3.61522e-05	TRUE	NA	others
Cd47	P97829	2.4754	4.6973	-2.22191	6.44848e-06	TRUE	NA	others
Cd59	P27274	1.74974	3.41383	-1.66408	0.00173524	TRUE	NA	others
Cd81	Q62745	1.67025	4.62966	-2.95941	1.89783e-06	TRUE	NA	others
Cd81	Q6P9V1	0.629582	3.52835	-2.89877	0.00271336	TRUE	NA	others
Cd99l2	Q8R1R5	-3.08267	0.652018	-3.73469	0.000981147	TRUE	NA	others
Cdan1	D4A1U4	-3.10068	-2.74232	-0.358364	0.112167	NA	NA	others
Cdc123	Q62834	-2.84595	-1.58173	-1.26422	0.00462198	TRUE	NA	others
Cdc16	Q4V884	7.01239	5.1953	1.81709	1.78366e-06	NA	TRUE	others
Cdc23	F1LRQ6	2.34275	0.577742	1.76501	6.81967e-07	NA	TRUE	others
Cdc27	Q4V8A2	1.74882	-0.849678	2.5985	1.75198e-06	NA	TRUE	others
Cdc34	D4A453	-1.43871	-0.385103	-1.0536	0.00253579	TRUE	NA	others
Cdc37	Q63692	1.47372	3.18758	-1.71386	9.91125e-05	TRUE	NA	others
Cdc37l1	Q5XIC3	-2.18847	-0.89249	-1.29598	0.00993548	TRUE	NA	others
Cdc40	B2RYC1	0.085523	-1.95841	2.04393	1.19565e-05	NA	TRUE	others
Cdc42	A0A0G2JSM8	3.69734	5.46578	-1.76843	0.000198129	TRUE	NA	others
Cdc42	Q8CFN2	3.52027	5.63094	-2.11067	2.61172e-05	TRUE	NA	others
Cdc42bpa	O54874	1.79575	1.50074	0.295008	0.00282603	NA	NA	others
Cdc42bpb	Q7TT49	2.25443	2.83492	-0.580495	0.00227191	TRUE	NA	others
Cdc42ep1	A1A5P0	-4.59347	-5.17952	0.586051	0.514209	NA	NA	others
Cdc42ep4	B1WC33	-0.907013	0.856702	-1.76372	2.34961e-07	TRUE	NA	others
Cdc5l	O08837	-0.0221842	-1.0112	0.989011	0.000220152	NA	TRUE	others
Cdc73	Q4V8C8	-2.75024	-2.80093	0.0506944	0.856287	NA	NA	others
Cdh10	F1LR98	1.99643	0.656037	1.34039	0.0010227	NA	TRUE	others
Cdh11	F1MAH6	3.39788	2.07625	1.32162	0.000403912	NA	TRUE	others
Cdh12	F1M1A2	0.374464	-0.29885	0.673314	0.0589979	NA	NA	others
Cdh13	Q8R490	3.52969	4.88468	-1.355	0.000654485	TRUE	NA	others
Cdh18	F1M702	-1.10106	-1.81535	0.714283	0.0400065	NA	TRUE	others
Cdh2	Q9JIV7	-0.105285	-1.10813	1.00285	0.00293738	NA	TRUE	others
Cdh2	Q9Z1Y3	4.54161	3.52791	1.0137	0.00102049	NA	TRUE	others
Cdh20	Q5DWV1	-0.344375	-1.82523	1.48086	0.0216213	NA	TRUE	others
Cdh22	Q63315	-2.1465	-2.93808	0.791583	0.0119071	NA	TRUE	others
Cdh4	A0A0G2K728	2.04509	0.604946	1.44015	0.000188758	NA	TRUE	others
Cdh4	Q63149	3.59299	2.1613	1.43169	0.000217542	NA	TRUE	others
Cdh6	P55280	1.7261	0.411758	1.31434	0.00387535	NA	TRUE	others
Cdh6	Q9JIW1	0.508659	-0.476834	0.985494	0.0120479	NA	TRUE	others
Cdh7	Q5DWV2	-1.19628	-2.32493	1.12865	0.00654497	NA	TRUE	others
Cdh8	O54800	2.23871	1.30935	0.929358	0.00102635	NA	TRUE	others
Cdh9	D3ZFQ5	-0.386533	-1.73592	1.34939	0.000137409	NA	TRUE	others
Cdip1	Q5U2U6	0.511176	0.895587	-0.384411	0.0138672	NA	NA	others
Cdipt	P70500	1.0931	2.7178	-1.6247	3.70453e-05	TRUE	NA	others
Cdk11b	D4A3G2	-0.0851202	-2.26033	2.17521	5.96149e-05	NA	TRUE	others
Cdk11b	P46892	0.162883	-1.52995	1.69283	0.000110732	NA	TRUE	others
Cdk14	D3ZSZ0	-2.5339	-1.2881	-1.2458	0.0214925	TRUE	NA	others
Cdk16	Q63686	0.622322	1.90391	-1.28158	0.000648514	TRUE	NA	others
Cdk16	Q68G39	-0.727937	0.451201	-1.17914	0.00373385	TRUE	NA	others
Cdk17	O35831	0.359917	-0.112999	0.472917	0.0728514	NA	NA	others
Cdk18	O35832	-4.87228	-4.20074	-0.671541	0.0804097	NA	NA	others
Cdk19	D3ZDM6	-2.11024	-3.32206	1.21182	0.00248159	NA	TRUE	others
Cdk20	Q4KM34	-2.9996	-3.5425	0.542903	0.0970982	NA	NA	others
Cdk4	P35426	-4.83361	-4.05747	-0.776145	0.0548651	NA	NA	others
Cdk5	Q03114	2.81919	2.81093	0.0082548	0.929361	NA	NA	others
Cdk5r1	P61810	-1.13113	-1.18734	0.0562127	0.786604	NA	NA	others
Cdk5r2	F1M491	-1.61577	-0.488925	-1.12685	0.000288342	TRUE	NA	others
Cdk5rap1	Q9JLH6	-0.511764	-0.0178312	-0.493933	0.00399712	NA	NA	others
Cdk5rap3	Q9JLH7	-0.590903	-1.14636	0.555461	0.000514935	NA	TRUE	others
Cdk9	Q641Z4	0.263104	0.170184	0.0929203	0.744262	NA	NA	others
CDKAL1	K9N0M9	-2.32811	-3.20952	0.881412	0.0628016	NA	NA	others
Cdkl2	Q5XIT0	-4.22783	-3.70359	-0.524247	0.010979	TRUE	NA	others
Cdkl5	D3ZG85	2.12446	2.32913	-0.204669	0.447696	NA	NA	others
Cdkn1b	O08769	-3.07085	-1.4956	-1.57525	0.0024864	TRUE	NA	others
Cdkn2aip	Q5U2X0	-3.55045	-3.01432	-0.53613	0.187396	NA	NA	others
Cds1	O35052	-0.626235	-0.870787	0.244552	0.381103	NA	NA	others
Cds2	Q91XU8	2.29846	2.4448	-0.146334	0.703251	NA	NA	others
Cdv3	Q5XIM5	-0.863237	2.45313	-3.31637	1.8514e-06	TRUE	NA	others
Cecr6	M0R697	2.31224	0.205312	2.10693	7.38834e-05	NA	TRUE	others
Celf1	Q4QQT3	-0.0748123	0.497674	-0.572486	0.0849718	NA	NA	others
Celf2	Q792H5	1.95224	2.20392	-0.251675	0.409779	NA	NA	others
Celf2	Z4YNP1	-1.66711	-1.48156	-0.18555	0.244911	NA	NA	others
Celf3	D4A916	-0.5989	-0.85886	0.25996	0.331097	NA	NA	others
Celf4	F1M6I9	-0.946557	-0.926278	-0.0202785	0.959056	NA	NA	others
Celf5	D4A8V0	0.541433	0.166237	0.375196	0.123356	NA	NA	others
Celf6	D4ABS9	-0.838854	-1.76901	0.930157	0.0183074	NA	TRUE	others
Celsr2	G3V8P3	2.34288	-0.305241	2.64812	1.58012e-05	NA	TRUE	others
Celsr2	Q9QYP2	4.31544	1.74639	2.56905	1.83473e-05	NA	TRUE	others
Celsr3	O88278	3.68466	1.38295	2.30171	1.50642e-05	NA	TRUE	others
Cemip	D3ZWI0	2.44749	0.373391	2.0741	9.91057e-07	NA	TRUE	others
Cend1	Q5FVI4	-1.08372	0.446038	-1.52976	0.00526644	TRUE	NA	others
Cenpv	D4A9A3	-0.472603	0.116767	-0.58937	0.210088	NA	NA	others
Cep131	D4AEL8	1.86198	-0.576095	2.43808	8.43061e-07	NA	TRUE	others
Cep164	M0R9A9	-0.44842	0.83263	-1.28105	0.0570931	NA	NA	others
Cep170b	D4A1G8	2.05458	1.92485	0.129725	0.4196	NA	NA	others
Cep192	D4A3X0;Q7TP06	1.38094	-0.256604	1.63754	1.76436e-06	NA	TRUE	others
Cep41	Q4KM37	-0.212452	0.843976	-1.05643	0.0237658	TRUE	NA	others
Cep97	D4AC95	-0.32185	-1.0041	0.682248	0.00105238	NA	TRUE	others
Cept1	Q6AXM5	1.37345	0.638373	0.735073	0.0334344	NA	TRUE	others
Cers1	Q1HL14	0.727799	1.0759	-0.348105	0.0671742	NA	NA	others
Cers2	G3V8V4	-1.56564	-2.75345	1.18781	0.0145106	NA	TRUE	others
Cers5	B2RYI9;D4AA91	-1.72371	-2.69913	0.975425	0.0150467	NA	TRUE	others
Cers6	F1LTP8	-1.39325	-1.78481	0.391563	0.210624	NA	NA	others
Cetn2	G3V9W0	0.0293013	1.10432	-1.07502	2.49858e-05	TRUE	NA	others
Cfap20	A0A0H2UI05	-0.0110325	0.296078	-0.30711	0.289253	NA	NA	others
Cfap20	Q499T7	-3.0107	-2.50237	-0.508338	0.106486	NA	NA	others
Cfap36	Q4V8E4	-1.36928	0.671039	-2.04032	1.84396e-05	TRUE	NA	others
Cfdp1	Q75UQ2	-0.972113	0.0226518	-0.994765	0.0949237	NA	NA	others
Cfl1	P45592	6.78669	8.79637	-2.00969	0.000730473	TRUE	NA	others
Cfl2	M0RC65	2.31543	4.26804	-1.95261	0.000184997	TRUE	NA	others
Champ1	B5DEG7	-3.4147	-2.04347	-1.37123	0.0213859	TRUE	NA	others
Chchd1	B5DER5	-1.24027	-1.66968	0.429413	0.417606	NA	NA	others
Chchd3	D3ZUX5	5.41532	2.91956	2.49576	0.000103174	NA	TRUE	others
Chchd4	Q5BJN5	0.515715	0.74152	-0.225804	0.440984	NA	NA	others
Chchd6	D4A7N1	3.22196	0.707642	2.51432	0.000446939	NA	TRUE	others
Chd2	A0A096MJY0;A0A0G2KA92;D4AD08	-0.719651	-1.45944	0.739784	0.000582759	NA	TRUE	others
Chd3	F1LPP8	-4.62384	-6.52221	1.89836	0.0102397	NA	TRUE	others
Chd3	Q2KML1	0.815865	-0.71343	1.52929	5.54397e-05	NA	TRUE	others
Chd4	E9PU01	-1.07581	-1.28704	0.211232	0.338021	NA	NA	others
Chd5	D3ZD32	-1.36932	-2.13174	0.762417	0.0339052	NA	TRUE	others
Cherp	D3ZAX5	3.65243	1.88019	1.77225	2.27933e-05	NA	TRUE	others
Chgb	O35314	-1.56542	-1.33353	-0.231894	0.159016	NA	NA	others
Chic1	A0A096MIY9;A0A096MJJ5	-4.16778	-4.96598	0.798196	0.0552532	NA	NA	others
Chic2	G3V6A1	-1.08364	-1.54614	0.462507	0.00325195	NA	NA	others
Chka	Q01134	-2.04689	-0.345232	-1.70166	0.00173069	TRUE	NA	others
Chkb	O54783	-1.26226	0.965787	-2.22805	0.000261624	TRUE	NA	others
Chl1	M0RC17	1.74533	2.43433	-0.689005	0.0185831	TRUE	NA	others
Chm	P37727	-1.30181	0.541224	-1.84303	0.00242074	TRUE	NA	others
Chmp1a	D4AE79	2.27258	1.56018	0.712393	0.0102686	NA	TRUE	others
Chmp1b	B4F787	-0.339773	-1.28047	0.9407	0.00288311	NA	TRUE	others
Chmp2a	B2RZB5	2.13787	1.36124	0.77663	0.0201426	NA	TRUE	others
Chmp2b	F1M8B7	1.31619	1.64488	-0.328694	0.206351	NA	NA	others
Chmp3	Q8CGS4	1.37146	1.38731	-0.0158486	0.93323	NA	NA	others
Chmp4bl1	D4A9Z8	1.77672	1.94623	-0.169514	0.778384	NA	NA	others
Chmp5	Q4QQV8	0.383993	0.718047	-0.334054	0.399797	NA	NA	others
Chmp6	D3ZDR2	-0.137791	1.39007	-1.52786	0.00240966	TRUE	NA	others
Chmp7	D4A7H9	-0.449641	0.859175	-1.30882	0.00503895	TRUE	NA	others
Chn1	A0A140TAJ1	-1.0954	0.479136	-1.57454	0.00287534	TRUE	NA	others
Chn1	P30337	-1.17266	0.17553	-1.34819	0.00441127	TRUE	NA	others
Chn2	A0A0G2JXD5	-1.61677	-0.580387	-1.03639	0.015786	TRUE	NA	others
Chn2	Q03070	1.20856	1.2155	-0.00693926	0.975823	NA	NA	others
Chordc1	D4A4T9	0.12789	2.57694	-2.44905	0.000117165	TRUE	NA	others
Chp1	P61023	2.6234	1.58039	1.04301	0.000737077	NA	TRUE	others
Chpf	Q5XIQ8	-1.71805	-3.25956	1.5415	4.05769e-05	NA	TRUE	others
Chpf2	D4ADR5	-1.20832	-2.90361	1.69529	9.96866e-06	NA	TRUE	others
Chpt1	Q66H21	-1.48142	-1.98877	0.507355	0.34859	NA	NA	others
Chrm1	P08482	3.31528	1.04162	2.27366	0.000215215	NA	TRUE	others
Chrm2	P10980	-2.07116	-2.91621	0.845056	0.0208368	NA	TRUE	others
Chrm3	P08483	1.39109	-0.101609	1.49269	0.000518503	NA	TRUE	others
Chrm4	P08485	0.71962	-0.077253	0.796873	0.0496041	NA	TRUE	others
Chst1	Q5RJQ0	-0.822673	-2.29871	1.47603	0.000107039	NA	TRUE	others
Chst10	O54702	2.30729	1.01068	1.29661	0.00651401	NA	TRUE	others
Chst11	P69478	-0.458274	-2.51805	2.05978	0.00017429	NA	TRUE	others
Chst12	Q498S0	-0.995693	-2.72123	1.72554	0.000301267	NA	TRUE	others
Chst2	M0R868	-0.456619	-1.95927	1.50265	1.77653e-05	NA	TRUE	others
Chst7	Q6XQG8	-2.15315	-3.68247	1.52932	0.000426851	NA	TRUE	others
Chsy1	D3ZRM3	0.286098	-1.23437	1.52047	0.000258427	NA	TRUE	others
Chtopl1	M0RDD7	-0.432689	-2.24076	1.80807	0.0419808	NA	TRUE	others
Ciao1	Q5M7T1	0.0501062	0.592975	-0.542869	0.0164028	TRUE	NA	others
Ciapin1	Q5XID1	-0.622941	1.65714	-2.28008	0.00113346	TRUE	NA	others
Cip2a	D3ZF50	-7.08043	-6.42233	-0.658101	0.0105202	TRUE	NA	others
Cirbp	P60825	-0.373322	2.37613	-2.74945	0.00030097	TRUE	NA	others
Cisd1	B0K020	3.21781	3.87979	-0.661983	0.141895	NA	NA	others
Cisd2	D4AAE9	-0.541201	1.18427	-1.72547	0.00210395	TRUE	NA	others
Cisd3	A0A0G2JW34	0.416574	0.422242	-0.00566837	0.989666	NA	NA	others
Cit	A0A0G2JWA9;E9PSL7	-1.73375	-0.51708	-1.21667	4.91798e-05	TRUE	NA	others
Ckap2	D3ZPD0	-3.75731	-2.88074	-0.876562	0.130925	NA	NA	others
Ckap4	D3ZH41	2.74156	2.07466	0.6669	0.00184736	NA	TRUE	others
Ckap5	F1M949	1.92175	3.306	-1.38425	0.00144463	TRUE	NA	others
Ckb	P07335	5.87709	8.10885	-2.23176	4.96647e-05	TRUE	NA	others
Ckmt1	P25809	1.71804	4.43531	-2.71727	2.18427e-06	TRUE	NA	others
Ckmt1	Q5BJT9	0.738984	3.47865	-2.73967	6.32098e-06	TRUE	NA	others
Clasp1	A0A0G2JUI5	3.40162	2.70969	0.69193	7.67546e-05	NA	TRUE	others
Clasp1	F1LNR0	-1.29751	-3.76703	2.46952	3.70371e-06	NA	TRUE	others
Clasp2	Q99JD4	2.68988	3.63671	-0.946834	7.56839e-05	TRUE	NA	others
Clcc1	Q9WU61	-0.210447	-0.0130654	-0.197382	0.242052	NA	NA	others
Clcn3	P51792	2.05786	0.965496	1.09236	0.000277892	NA	TRUE	others
Clcn4	Q56A19	-0.177952	-1.56532	1.38737	0.0185355	NA	TRUE	others
Clcn4	P51794	1.70799	0.613854	1.09413	0.000317508	NA	TRUE	others
Clcn5	P51796	-3.02002	-4.3632	1.34317	0.0013843	NA	TRUE	others
Clcn6	D4A3H5	4.03087	1.46325	2.56762	1.0533e-05	NA	TRUE	others
Clcn7	P51799	1.20465	-1.06647	2.27112	2.86908e-05	NA	TRUE	others
Cldnd1	G3V674;Q5XIN0	1.69355	1.22102	0.472535	0.022278	NA	NA	others
Clec16a	A0A0G2KA14	4.63453	5.31766	-0.683133	0.0114503	TRUE	NA	others
Clec2l	Q0ZCA7	-1.94451	0.13099	-2.0755	4.72952e-06	TRUE	NA	others
Clic1	Q6MG61	-0.971643	0.38839	-1.36003	0.0062748	TRUE	NA	others
Clic4	A3FM27;G3V8C4	-1.30705	0.291246	-1.59829	0.00202132	TRUE	NA	others
Clic4	Q9Z0W7	-0.934074	0.845063	-1.77914	0.00226144	TRUE	NA	others
Clint1	A0A0G2JW94	-1.57728	-1.07719	-0.500085	0.0522048	NA	NA	others
Clint1	Q6DGF2	0.565902	1.56193	-0.99603	0.000195747	TRUE	NA	others
Clip1	Q9JK25	0.764393	2.74698	-1.98258	1.9277e-05	TRUE	NA	others
Clip2	G3V949	0.484115	1.82926	-1.34515	9.28479e-05	TRUE	NA	others
Clip2	O55156	2.47234	3.50919	-1.03685	0.000169045	TRUE	NA	others
Clip3	D4A507	2.5104	1.80108	0.709323	0.00302472	NA	TRUE	others
Clip4	Q66HD5	-0.824775	-1.49986	0.675084	0.00296517	NA	TRUE	others
Clk3	Q63117	1.32272	-0.499155	1.82187	0.00167732	NA	TRUE	others
Clmn	D4A626	-2.75961	-2.61526	-0.144343	0.216315	NA	NA	others
Clmp	Q8K1G0	-1.06407	-0.379162	-0.684904	0.00177946	TRUE	NA	others
Cln8	Q6AYM9	-0.844086	-1.58237	0.738287	0.00543339	NA	TRUE	others
Clns1a	Q04753	0.864845	2.41066	-1.54581	4.99579e-05	TRUE	NA	others
Clock	Q9WVS9	-3.80732	-3.80335	-0.00396982	0.984081	NA	NA	others
Clpb	A0A0G2K3V9;Q6IRH7	-0.57367	-0.355309	-0.218361	0.173932	NA	NA	others
Clpb	Q9WTT2	0.496264	0.771009	-0.274745	0.0444798	NA	NA	others
Clpp	M0RAD5	-0.128277	1.92465	-2.05293	0.00339265	TRUE	NA	others
Clptm1	B2RYF6	1.13431	2.03798	-0.903669	0.000283084	TRUE	NA	others
Clptm1l	D4A416	-1.37825	-1.24688	-0.131372	0.331	NA	NA	others
Clpx	Q5U2U0	-0.0984957	1.42671	-1.52521	0.000262577	TRUE	NA	others
Clstn1	Q6Q0N0	1.51218	1.15176	0.360419	0.0247829	NA	NA	others
Clstn2	Q8VDA1	-2.00077	-2.83766	0.836885	0.00108555	NA	TRUE	others
Clstn3	G3V7J1	-0.0682274	-0.0896517	0.0214243	0.909593	NA	NA	others
Clstn3	Q8R553	0.919189	0.931859	-0.0126696	0.931174	NA	NA	others
Clta	P08081	3.67272	4.15167	-0.478956	0.390521	NA	NA	others
Clta	Q5PPP1	-0.00422991	0.112494	-0.116724	0.832383	NA	NA	others
Cltb	P08082	3.72457	4.39377	-0.669193	0.106914	NA	NA	others
Cltc	P11442	6.60107	6.93134	-0.330273	0.273861	NA	NA	others
Clu	P05371	1.57859	-0.587424	2.16601	1.55045e-05	NA	TRUE	others
Cluap1	Q6AYJ5	-1.83162	-2.22281	0.391186	0.16763	NA	NA	others
Cluh	A0A0U1RRV5	0.935837	2.62183	-1.686	0.00011919	TRUE	NA	others
Clvs1	A6JFQ6	-1.71674	0.385029	-2.10177	0.000150293	TRUE	NA	others
Clvs2	A6JUQ6	-0.830628	1.1126	-1.94322	0.000467068	TRUE	NA	others
Cmas	P69060	0.445506	0.942042	-0.496537	0.219822	NA	NA	others
Cmip	F1M8D3	1.89708	1.08216	0.814921	0.000457504	NA	TRUE	others
Cmpk1	Q4KM73	1.99118	3.55362	-1.56244	0.00447847	TRUE	NA	others
Cmpk2	D3ZC63	-1.70566	0.0906514	-1.79631	0.000242635	TRUE	NA	others
Cmtm5	A0A096MJN8;D3ZQ46	0.076562	0.593086	-0.516524	0.382617	NA	NA	others
Cmtr1	Q5U2Z5	-3.12972	-2.84954	-0.280181	0.336511	NA	NA	others
Cndp2	Q6Q0N1	0.960594	3.18985	-2.22926	0.000256678	TRUE	NA	others
Cnep1r1	D3ZJA8	-3.15502	-3.06917	-0.0858438	0.876112	NA	NA	others
Cnih4	D3ZTY0	-1.21507	-1.41438	0.199314	0.0970982	NA	NA	others
Cnksr2	Q9Z1T4	1.83158	1.65638	0.175195	0.120869	NA	NA	others
Cnn3	P37397	0.781926	2.90514	-2.12322	0.000228683	TRUE	NA	others
Cnnm1	D4A1C0	-1.6482	-2.85365	1.20545	0.000629812	NA	TRUE	others
Cnnm2	Q5U2P1	1.98185	0.578157	1.40369	5.93621e-05	NA	TRUE	others
Cnnm3	D4ACK7	-0.509382	-0.730539	0.221157	0.119663	NA	NA	others
Cnnm4	P0C588	4.55113	3.67212	0.879012	3.84427e-06	NA	TRUE	others
Cnot1	G3V7M0	1.70835	0.198879	1.50947	6.83579e-07	NA	TRUE	others
Cnot10	Q5XIA4	0.670055	-0.845714	1.51577	7.89582e-06	NA	TRUE	others
Cnot11	B0BNA9	0.59789	-0.757212	1.3551	0.00376638	NA	TRUE	others
Cnot2	A0A0G2K717	1.39144	-0.228941	1.62038	1.80728e-06	NA	TRUE	others
Cnot3	D3ZUV9	0.580385	-0.625226	1.20561	6.28683e-06	NA	TRUE	others
Cnot4	Q498M7	-0.966734	-0.776101	-0.190632	0.630758	NA	NA	others
Cnot6l	F1M642	-0.635969	-1.27466	0.638696	0.0117071	NA	TRUE	others
Cnot7	B3DMA5	2.31181	1.2538	1.05801	3.42598e-05	NA	TRUE	others
Cnot9	Q5PQL2	-0.195401	-1.67468	1.47928	0.0210124	NA	TRUE	others
Cnp	P13233	1.4272	2.03422	-0.60702	0.0568723	NA	NA	others
Cnpy2	A0JN30	0.250209	2.55705	-2.30684	1.67059e-05	TRUE	NA	others
Cnpy3	B2RYF8;G3V828	-1.27406	0.805296	-2.07936	4.61907e-06	TRUE	NA	others
Cnpy4	B1WC84	-2.30236	-1.03495	-1.26741	0.0142445	TRUE	NA	others
Cnr1	P20272	1.71247	1.68706	0.0254025	0.894742	NA	NA	others
Cnrip1	Q5M7A7	4.34206	6.08759	-1.74554	0.00104625	TRUE	NA	others
Cnst	D3ZKK3	-2.30223	-1.84368	-0.458548	0.0956551	NA	NA	others
Cntfr	M0R9L2	0.509896	1.37087	-0.860978	0.0269495	TRUE	NA	others
Cntfr	Q08406	1.56983	3.1764	-1.60657	4.48986e-05	TRUE	NA	others
Cntn1	Q63198	5.64269	6.13764	-0.494953	0.00216269	NA	NA	others
Cntn2	G3V758	0.682264	-0.207791	0.890055	0.0027591	NA	TRUE	others
Cntn2	P22063	2.34088	1.36588	0.975003	0.00612439	NA	TRUE	others
Cntn3	Q62682	0.607158	1.40838	-0.801225	0.000685209	TRUE	NA	others
Cntn4	Q62845	0.76775	1.54483	-0.777078	0.00138962	TRUE	NA	others
Cntn5	P97527	0.772037	1.87077	-1.09873	9.19725e-06	TRUE	NA	others
Cntn6	P97528	-1.17126	-0.38023	-0.791026	0.000143285	TRUE	NA	others
Cntnap1	P97846	1.9039	-0.125834	2.02974	2.02326e-05	NA	TRUE	others
Cntnap3b	D4AA49	0.179151	-0.068781	0.247932	0.346384	NA	NA	others
Cntnap4	F1M3J7	0.826195	0.143954	0.682242	0.00331069	NA	TRUE	others
Coa7	D4AC65	-2.31737	-0.387385	-1.92999	4.70677e-05	TRUE	NA	others
Coasy	Q5XIA5	0.154298	2.15038	-1.99608	0.000481345	TRUE	NA	others
Cobll1	F1M124	-2.92539	-1.93335	-0.99204	0.013072	TRUE	NA	others
Coch	B1H259	-1.52874	-2.42927	0.900525	0.000436516	NA	TRUE	others
Cog1	B5DFI1;F1LND1	0.640195	-1.35904	1.99924	8.07368e-06	NA	TRUE	others
Cog2	D3ZT01	1.86533	-0.23238	2.09771	7.40296e-06	NA	TRUE	others
Cog3	Q5XHZ8	0.833518	-1.22202	2.05554	1.11936e-05	NA	TRUE	others
Cog4	D3ZZM3	2.07956	0.158093	1.92147	5.75976e-06	NA	TRUE	others
Cog5	A0A0G2K9P5	3.00292	1.80815	1.19477	4.2815e-05	NA	TRUE	others
Cog6	Q68FP9	1.17722	-0.690415	1.86763	1.78366e-06	NA	TRUE	others
Cog7	Q3T1G7	0.56958	-0.558932	1.12851	5.63819e-05	NA	TRUE	others
Cog8	B5DF86	0.633385	-0.883937	1.51732	5.75958e-05	NA	TRUE	others
Col19a1	D3ZCQ0	-2.29795	-3.67708	1.37914	0.000419575	NA	TRUE	others
Col24a1	F1M748	1.32593	-0.0553975	1.38133	0.000352412	NA	TRUE	others
Col4a1	F1MA59	1.53394	-0.0669571	1.60089	0.0046714	NA	TRUE	others
Col4a2	F1M6Q3	-3.33729	-3.44518	0.107888	0.573971	NA	NA	others
Col4a3bp	D4ACN6	-1.74475	-0.0313774	-1.71338	0.00408031	TRUE	NA	others
Col6a4	F1M6H4	2.81332	2.33338	0.479938	0.163668	NA	NA	others
Colgalt1	B1H282	1.10682	0.433921	0.672897	0.00190044	NA	TRUE	others
Commd1	B0BNB1	-1.13083	0.550638	-1.68147	0.00288311	TRUE	NA	others
Commd10	Q68FS9	-2.60704	-0.971721	-1.63532	0.0320215	TRUE	NA	others
Commd2	D3ZLN7	-0.437323	0.58414	-1.02146	0.0240228	TRUE	NA	others
Commd3	Q6P9U3	0.173914	1.28322	-1.1093	0.0261578	TRUE	NA	others
Commd4	A0A0G2K6N9	-1.08855	0.264322	-1.35287	0.018848	TRUE	NA	others
Commd5	Q9ERR2	-2.14995	-0.711543	-1.4384	0.0198756	TRUE	NA	others
Commd6	D4A8E7	-1.82653	-0.740705	-1.08582	0.0213657	TRUE	NA	others
Commd7	Q499V0	-2.50807	-1.08878	-1.41929	0.0508866	NA	NA	others
Commd8	B0K015	-2.01805	-0.653001	-1.36505	0.0367811	TRUE	NA	others
Commd9	Q3MIE7	-1.72593	-0.353903	-1.37203	0.02323	TRUE	NA	others
Comt	P22734	0.417646	1.69361	-1.27596	0.00171579	TRUE	NA	others
Comtd1	D3ZM21	1.00687	1.41265	-0.405778	0.425185	NA	NA	others
Copa	G3V6T1	3.71999	2.30636	1.41362	7.83353e-05	NA	TRUE	others
Copb1	P23514	3.70635	2.47309	1.23327	0.000137705	NA	TRUE	others
Copb2	O35142	3.17549	2.004	1.17149	0.000154766	NA	TRUE	others
Cope	G3V8Q1	3.01253	1.41084	1.60169	0.000687518	NA	TRUE	others
Copg1	Q4AEF8	2.22206	1.49102	0.731041	0.0063298	NA	TRUE	others
Copg2	A0A0H2UHV9	1.85446	0.416443	1.43802	0.000106381	NA	TRUE	others
Copg2	D4ABY2	2.24837	0.536679	1.71169	1.08087e-05	NA	TRUE	others
Cops2	P61203	0.976542	2.64943	-1.67289	0.00356274	TRUE	NA	others
Cops3	Q68FW9	0.585051	2.32943	-1.74438	0.00246364	TRUE	NA	others
Cops4	Q68FS2	0.696294	2.47421	-1.77791	0.00388717	TRUE	NA	others
Cops5	F7EUU4;Q4KM69	0.864119	2.65178	-1.78766	0.00166051	TRUE	NA	others
Cops6	D3ZI16	1.25421	3.08295	-1.82875	0.00225188	TRUE	NA	others
Cops7a	F1MAA2;G3V8Z9	1.33977	3.20639	-1.86662	0.000906463	TRUE	NA	others
Cops7b	D3ZU52	-0.838903	0.937515	-1.77642	0.0077793	TRUE	NA	others
Cops8	Q6P4Z9	0.294133	1.47493	-1.1808	0.0451141	TRUE	NA	others
Copz1	D4A8T3	-0.585138	0.742429	-1.32757	0.0245489	TRUE	NA	others
Coq10a	A0A0G2JYY6;D3ZX74	-2.86574	-1.31923	-1.54651	0.0013915	TRUE	NA	others
Coq3	Q63159	-1.93872	0.365652	-2.30438	0.00143361	TRUE	NA	others
Coq4	Q4FZU1	-2.25821	-1.56023	-0.697976	0.147434	NA	NA	others
Coq5	Q4G064	0.296474	0.106205	0.190268	0.434237	NA	NA	others
Coq6	Q68FU7	-0.867676	0.806044	-1.67372	5.61566e-07	TRUE	NA	others
Coq7	Q63619	-2.32411	-0.375786	-1.94832	0.00338508	TRUE	NA	others
Coq8a	Q5BJQ0	-1.80426	-2.12308	0.318822	0.203459	NA	NA	others
Coq8b	Q6AY19	0.105149	1.39385	-1.2887	0.000107869	TRUE	NA	others
Coq9	Q68FT1	-1.01731	1.0662	-2.08351	0.000317508	TRUE	NA	others
Coro1a	Q91ZN1	2.74305	4.84777	-2.10473	0.000102704	TRUE	NA	others
Coro1b	G3V940	0.654055	2.7051	-2.05104	6.24214e-05	TRUE	NA	others
Coro1b	O89046	0.690766	2.90676	-2.21599	0.000209888	TRUE	NA	others
Coro1c	G3V624	2.54423	4.6043	-2.06007	0.000689668	TRUE	NA	others
Coro2a	Q6AY36	-0.218014	0.720319	-0.938333	0.0278859	TRUE	NA	others
Coro2b	F1LMV9	2.27864	1.86739	0.411254	0.297755	NA	NA	others
Coro7	O35828	-0.495855	1.49323	-1.98908	1.99698e-05	TRUE	NA	others
Cotl1	B0BNA5	2.67934	4.55208	-1.87274	0.00242599	TRUE	NA	others
Cox10	F1LVF4	-3.82101	-3.64179	-0.179218	0.427719	NA	NA	others
Cox11	M0RE03	-1.11073	-0.555629	-0.555097	0.024815	TRUE	NA	others
Cox15	D4A414	2.902	2.11175	0.790249	0.00477536	NA	TRUE	others
Cox16	D3Z8B0	-3.63022	-4.31221	0.681986	0.00134145	NA	TRUE	others
Cox18	D4A568	-2.09537	-2.28382	0.188448	0.101438	NA	NA	others
Cox20	D3ZYU4	-4.0225	-2.68114	-1.34136	0.00236556	TRUE	NA	others
Cox4i1	P10888	8.03586	5.22834	2.80752	0.000391066	NA	TRUE	others
Cox5a	P11240	7.36432	4.08623	3.27809	0.000937286	NA	TRUE	others
Cox5b	P12075	5.58419	1.81189	3.7723	0.000904087	NA	TRUE	others
Cox6a1	P10818	5.609	2.43064	3.17836	0.000733831	NA	TRUE	others
Cox6b1	D3ZD09	5.43906	3.85672	1.58234	0.0284133	NA	TRUE	others
Cox6c2	P11951	1.23597	-1.89911	3.13508	0.000710114	NA	TRUE	others
Cox7a2	P35171	3.63397	-0.355964	3.98993	0.000160376	NA	TRUE	others
Cox7a2l	B2RYT5	5.73816	1.6809	4.05725	2.43837e-05	NA	TRUE	others
Cox7c	P80432	0.158043	-1.59261	1.75066	0.0211725	NA	TRUE	others
Cp	A0A0G2K9I6;G3V7K3;Q9JL97	-3.66378	-3.67361	0.00983118	0.957975	NA	NA	others
Cp	P13635	-2.2853	-2.11649	-0.168803	0.441616	NA	NA	others
Cpd	Q9JHW1	1.39908	0.509543	0.889534	6.17072e-05	NA	TRUE	others
Cpe	D4A8X4;Q5U322	1.49133	2.6065	-1.11518	0.0816631	NA	NA	others
Cpe	P15087	3.42508	3.29428	0.130802	0.376166	NA	NA	others
Cplx1	P63041	-1.2341	1.27783	-2.51193	0.000489781	TRUE	NA	others
Cplx2	P84087	-0.281364	4.03565	-4.31702	0.000142308	TRUE	NA	others
Cpn2	F1LQT4	2.49796	0.934776	1.56319	0.00107826	NA	TRUE	others
Cpne1	D4A1R8	0.212242	1.62008	-1.40783	0.00156407	TRUE	NA	others
Cpne2	H1UBM7	1.37232	0.985854	0.386461	0.00876043	NA	NA	others
Cpne3	D3ZLA3	-1.39659	-0.412253	-0.984337	0.0118241	TRUE	NA	others
Cpne4	F1M0Z3;H1UBM8	2.23127	2.13171	0.0995611	0.518434	NA	NA	others
Cpne5	D3ZGN2	1.90152	2.21497	-0.313448	0.0681808	NA	NA	others
Cpne6	D4ACG7	1.65193	2.28259	-0.630667	0.0150089	TRUE	NA	others
Cpne7	H1UBN0	0.287573	1.26133	-0.973753	0.00151219	TRUE	NA	others
Cpne8	B5DEX3	0.0161341	-0.720993	0.737127	0.00559906	NA	TRUE	others
Cpox	Q3B7D0	-1.87971	0.297049	-2.17676	8.79377e-06	TRUE	NA	others
Cps1	P07756	-2.86809	-4.17007	1.30199	0.00546389	NA	TRUE	others
Cpsf1	B5DEL2	-0.0712075	-1.47861	1.4074	0.000312365	NA	TRUE	others
Cpsf2	D3Z9E6	0.437261	-0.601685	1.03895	0.000289885	NA	TRUE	others
Cpsf3	G3V6W7;Q499P4	-0.972361	-1.82657	0.854207	0.00821046	NA	TRUE	others
Cpsf4	Q5FVR7	0.0495078	-0.937594	0.987101	0.00297918	NA	TRUE	others
Cpsf6	D3ZPL1	-1.54408	0.143146	-1.68722	0.00188752	TRUE	NA	others
Cpsf7	Q5XI29	0.457441	1.176	-0.718556	0.0435265	TRUE	NA	others
Cpt1a	P32198	1.29884	0.723598	0.575238	0.258671	NA	NA	others
Cpt1c	F1LN46	0.327275	-0.149818	0.477093	0.00694244	NA	NA	others
Cpt2	P18886	-1.45483	0.0786796	-1.53351	0.000318866	TRUE	NA	others
Cr1l	Q63135	-0.405165	2.3786	-2.78376	5.56389e-07	TRUE	NA	others
Crabp1	P62966	0.878091	2.77981	-1.90172	0.000858197	TRUE	NA	others
Crat	Q704S8	-1.06018	1.548	-2.60817	8.01205e-05	TRUE	NA	others
Crbn	Q56AP7	-1.83453	-0.584073	-1.25046	0.00137825	TRUE	NA	others
Creg1	B2GUX7	0.840269	0.566205	0.274064	0.0994236	NA	NA	others
Creld1	Q4V7F2	0.544974	0.500774	0.0442001	0.86983	NA	NA	others
Crhbp	P24388	-1.92064	-2.03024	0.109608	0.725013	NA	NA	others
Crim1	D4AEK3	-1.40902	-1.56104	0.152016	0.483219	NA	NA	others
Crip2	P36201	2.26602	5.05136	-2.78534	5.10048e-05	TRUE	NA	others
Crk	Q63768	1.00912	3.36576	-2.35664	7.51469e-05	TRUE	NA	others
Crkl	Q5U2U2	0.13872	2.06924	-1.93051	0.000276745	TRUE	NA	others
Crlf1	D3ZIV9	-3.94261	-4.90096	0.958353	0.0987065	NA	NA	others
Crlf2	Q8R4S8	-3.54575	-5.38696	1.84121	0.000214968	NA	TRUE	others
Crlf3	M0RDG7	-1.6895	-0.777842	-0.91166	0.0568854	NA	NA	others
Crls1	Q5U2V5	-2.35548	-2.2575	-0.0979885	0.612607	NA	NA	others
Crmp1	Q62950	5.8092	8.56104	-2.75184	0.000177342	TRUE	NA	others
Crnkl1	P63155	-1.67851	-2.88858	1.21007	0.00013044	NA	TRUE	others
Crocc	F1M6Q2	-1.11296	-1.35335	0.240383	0.652527	NA	NA	others
Crot	P11466	-2.20311	-0.354499	-1.84861	0.00103477	TRUE	NA	others
Crtac1	A0A096MJG4;F1LQP7	1.3595	2.23265	-0.873146	0.00353841	TRUE	NA	others
Crtc1	Q157S1	-0.638917	1.44421	-2.08313	2.94544e-05	TRUE	NA	others
Crym	Q9QYU4	0.495719	3.38576	-2.89004	1.13343e-05	TRUE	NA	others
Cryz	Q6AYT0	-1.28024	0.823295	-2.10354	0.000401019	TRUE	NA	others
Cryzl1	Q5XI39	-0.52556	1.93412	-2.45968	0.000265936	TRUE	NA	others
Cs	G3V936	2.16362	4.34902	-2.1854	0.00114766	TRUE	NA	others
Cs	Q8VHF5	4.68915	7.00635	-2.3172	0.000242704	TRUE	NA	others
Csdc2	Q63430	-0.257805	1.46494	-1.72274	0.00125154	TRUE	NA	others
Csde1	P18395	0.706684	2.31261	-1.60592	0.000624216	TRUE	NA	others
Cse1l	D3ZPR0	1.14388	2.15944	-1.01556	0.00765853	TRUE	NA	others
Csgalnact1	B5DEY9	0.0480196	-1.72567	1.77369	0.000568773	NA	TRUE	others
Csk	P32577	0.699511	2.05535	-1.35584	0.00749237	TRUE	NA	others
Csmd1	Q45NC2	1.77146	0.285591	1.48587	0.000193962	NA	TRUE	others
Csmd2	A0A0G2K6F2	3.46282	0.95795	2.50487	3.07249e-05	NA	TRUE	others
Csnk1a1	P97633	1.09937	2.39097	-1.2916	0.00250772	TRUE	NA	others
Csnk1g1	A0A0G2K7C4	-0.554681	-0.640872	0.0861913	0.581791	NA	NA	others
Csnk1g1	Q62761	-0.137301	-0.0217857	-0.115515	0.528108	NA	NA	others
Csnk1g2	Q62762	1.73586	1.32332	0.412534	0.0090409	NA	NA	others
Csnk1g3	Q62763	0.335524	0.108429	0.227095	0.136978	NA	NA	others
Csnk2a1	P19139	5.96841	4.37786	1.59055	0.00760568	NA	TRUE	others
Csnk2a2	B4F7A9	4.26403	2.77477	1.48925	0.0121313	NA	TRUE	others
Csnk2b	P67874	2.86894	1.22221	1.64674	0.0109617	NA	TRUE	others
Cspg4	Q00657	1.37685	0.417142	0.959704	0.0197694	NA	TRUE	others
Cspg5	Q9ERQ6	2.27455	2.97832	-0.703769	0.00909401	TRUE	NA	others
Csrp1	P47875	-0.264604	1.77551	-2.04011	0.000210543	TRUE	NA	others
Csrp2	Q62908	-2.6695	-1.82643	-0.84307	0.0765978	NA	NA	others
Cst3	P14841	1.31441	2.67061	-1.3562	0.0114557	TRUE	NA	others
Cstb	P01041	1.54202	3.21399	-1.67197	0.00372047	TRUE	NA	others
Cstf1	Q5BJQ6	-0.902955	-0.866025	-0.0369306	0.895788	NA	NA	others
Cstf2	A0A0G2JWP1	-2.33238	-1.54833	-0.784043	0.0387589	TRUE	NA	others
Cstf2	B4F7F1	-1.04485	-0.198097	-0.846751	0.00781021	TRUE	NA	others
Cstf3	A0JPN7	-1.109	-1.25762	0.148617	0.555416	NA	NA	others
Ctbp1	Q9Z2F5	1.39942	3.16365	-1.76423	0.00101813	TRUE	NA	others
Ctbp2	Q9EQH5	-2.14101	-0.53883	-1.60218	0.00514025	TRUE	NA	others
Ctbs	Q01460	-1.59041	-1.58662	-0.00378635	0.988966	NA	NA	others
Ctc1	D4A261	-1.15445	-1.90978	0.755332	0.0124631	NA	TRUE	others
Ctcf	Q9R1D1	-1.09916	-2.97242	1.87326	0.0024815	NA	TRUE	others
Ctdnep1	Q3B7T6	-1.82561	-1.39375	-0.431859	0.0200483	NA	NA	others
Ctdp1	A0A0G2K0J7	-3.52952	-3.09214	-0.437386	0.259726	NA	NA	others
Ctif	A0A0G2JZZ3	1.46992	0.366319	1.1036	5.68518e-06	NA	TRUE	others
Ctif	D3ZD47	-2.68461	-4.43714	1.75253	1.86973e-05	NA	TRUE	others
Ctnna1	Q5U302	3.8185	3.03606	0.782445	0.0212092	NA	TRUE	others
Ctnna2	D4A6H8	4.70251	3.49212	1.21039	0.000305783	NA	TRUE	others
Ctnnb1	A0A0G2JT93;B6DMG1	-0.831092	-1.19101	0.359918	0.111945	NA	NA	others
Ctnnb1	Q9WU82	5.78432	4.77457	1.00974	0.00194478	NA	TRUE	others
Ctnnbl1	Q4V8K2	0.960628	1.77748	-0.816857	0.118712	NA	NA	others
Ctnnd1	D3ZZZ9	1.78141	2.52309	-0.741676	0.000689505	TRUE	NA	others
Ctnnd2	F1M787	3.52684	3.20315	0.323686	0.106619	NA	NA	others
Ctnnd2	O35116	2.65118	2.8337	-0.182512	0.28063	NA	NA	others
Ctps1	B1WC02	0.229826	1.85654	-1.62671	0.00128844	TRUE	NA	others
Ctps2	Q5U2N0	-0.421649	1.05257	-1.47422	0.00206512	TRUE	NA	others
Ctr9	G3V897	-1.78304	-2.2689	0.485859	0.096829	NA	NA	others
Ctsa	Q6AYS3	0.533774	0.303915	0.229859	0.442029	NA	NA	others
Ctsb	P00787	1.63279	3.55769	-1.9249	6.45019e-06	TRUE	NA	others
Ctsc	P80067	-0.835	-2.78272	1.94772	0.000632181	NA	TRUE	others
Ctsd	P24268	2.5323	3.58568	-1.05339	0.000173686	TRUE	NA	others
Ctsd	Q6P6T6	-2.94426	-3.48226	0.537992	0.451034	NA	NA	others
Ctsf	Q499S6	-0.194736	0.359821	-0.554557	0.00427346	TRUE	NA	others
Ctsh	P00786	-1.50356	-1.12841	-0.37515	0.367917	NA	NA	others
Ctsl	P07154	-0.196028	-0.143091	-0.0529367	0.820981	NA	NA	others
Ctsz	Q9R1T3	-2.23557	-3.34725	1.11169	0.00307652	NA	TRUE	others
Cttn	D3ZGE6	0.766617	-1.58817	2.35479	0.00728823	NA	TRUE	others
Cttn	Q66HL2	4.53583	4.00195	0.533873	0.35015	NA	NA	others
Cttnbp2	Q2IBD4	2.56835	2.10857	0.459776	0.0805255	NA	NA	others
Cttnbp2nl	D4A8X8	1.26385	0.457854	0.805993	0.00244137	NA	TRUE	others
Ctu1	B1WBV0	-2.54739	-1.62467	-0.922728	0.00586518	TRUE	NA	others
Cuedc1	Q5PQP8	-0.997752	-1.14121	0.14346	0.295961	NA	NA	others
Cul1	B1WBY1	1.37472	1.61773	-0.24301	0.0258573	NA	NA	others
Cul2	A0A0G2K761	2.54648	3.06135	-0.514871	0.0100136	TRUE	NA	others
Cul3	B5DF89	3.49814	4.12075	-0.622609	0.00076823	TRUE	NA	others
Cul4a	B2RYJ3	2.3341	2.50379	-0.169688	0.311175	NA	NA	others
Cul4b	D3ZK73	-1.1682	-0.0656113	-1.10259	0.000118206	TRUE	NA	others
Cul5	Q9JJ31	0.787209	1.90586	-1.11866	0.00533639	TRUE	NA	others
Cul7	D3ZEF4	1.90537	-0.0751065	1.98047	1.30019e-06	NA	TRUE	others
Cul9	A0A0G2K652	2.64813	-0.591629	3.23976	7.19781e-07	NA	TRUE	others
Cuta	Q6MGD0	-0.606183	0.434091	-1.04027	0.0588309	NA	NA	others
Cux1	P53565	-2.87856	-2.2716	-0.606953	0.103691	NA	NA	others
Cwc27	Q5XIB2	-2.27316	-2.88668	0.613526	0.141217	NA	NA	others
Cwf19l1	D3Z863	-3.4287	-3.15214	-0.276558	0.421402	NA	NA	others
Cwf19l2	A0A0G2K305;D4A877	-1.31621	-2.88841	1.5722	0.00140334	NA	TRUE	others
Cx3cl1	O55145	0.0613337	0.130064	-0.0687306	0.847481	NA	NA	others
Cxadr	Q9R066	4.75715	6.67262	-1.91547	7.15861e-06	TRUE	NA	others
Cxcl14	Q8K453	-1.23562	-1.90118	0.665556	0.179906	NA	NA	others
Cyb5a	P00173	1.4222	2.27646	-0.854258	0.000234204	TRUE	NA	others
Cyb5b	P04166	2.92915	3.08842	-0.15927	0.527233	NA	NA	others
Cyb5d2	Q6AY62	-3.22717	-2.27514	-0.952033	6.48092e-05	TRUE	NA	others
Cyb5r1	Q5EB81	0.441992	1.67847	-1.23647	0.000167632	TRUE	NA	others
Cyb5r3	P20070	2.92227	3.67335	-0.751075	0.00461222	TRUE	NA	others
Cyb5r4	Q68EJ0	-2.97611	-0.805329	-2.17078	0.00104757	TRUE	NA	others
Cyc1	D3ZFQ8	6.97022	4.95993	2.01029	0.0044799	NA	TRUE	others
Cyfip1	A0A0G2K472	3.10064	4.39579	-1.29515	0.000935149	TRUE	NA	others
Cyfip2	A0A0G2JT63	2.48954	4.47635	-1.98681	0.000427961	TRUE	NA	others
Cygb	Q921A4	-2.71084	-1.03136	-1.67948	0.00177946	TRUE	NA	others
Cyld	Q66H62	0.0520719	1.48717	-1.4351	0.000140185	TRUE	NA	others
Cyp20a1	Q6P7D4	-2.62007	-2.0466	-0.573469	0.0530312	NA	NA	others
Cyp2ab1	D3ZZX4	-3.14812	-5.35549	2.20737	0.000472348	NA	TRUE	others
Cyp2s1	D4A820	-6.08477	-5.09653	-0.98824	0.0179086	TRUE	NA	others
Cyp46a1	F7EN52	0.638438	0.748518	-0.110081	0.318296	NA	NA	others
Cyp4x1	Q8K4D6	-0.762858	-0.238063	-0.524795	0.00294883	TRUE	NA	others
Cyp51a1	Q64654	1.23493	2.47877	-1.24384	0.0204309	TRUE	NA	others
Cyp7b1	Q63688	-1.15301	-0.539665	-0.613342	0.261157	NA	NA	others
Cystm1	D3ZR95	1.41786	0.763439	0.65442	0.11578	NA	NA	others
Cystm1	D4A713	0.58216	-3.05199	3.63415	1.47207e-05	NA	TRUE	others
Cyth1	P97694	-0.919714	0.0911601	-1.01087	0.00036084	TRUE	NA	others
Cyth2	P63035	0.595063	1.04952	-0.454456	0.0295815	NA	NA	others
Cyth3	P97696	0.610396	1.06931	-0.458911	0.00896818	NA	NA	others
D2hgdh	P84850	-1.88839	0.452922	-2.34131	5.88484e-05	TRUE	NA	others
Daam1	D4ABM3	2.6378	1.38974	1.24806	0.000422757	NA	TRUE	others
Dab1	Q8CJH2	-1.27123	-0.621848	-0.649383	0.0231658	TRUE	NA	others
Dab2ip	Q6P730	1.75109	1.67773	0.0733556	0.665136	NA	NA	others
Dact1	D4A3W8	-1.0004	-2.79096	1.79056	7.28143e-06	NA	TRUE	others
Dact3	M0R4J7	1.29127	0.646602	0.644664	0.00278577	NA	TRUE	others
Dad1	P61805	2.37653	0.0790467	2.29748	2.20666e-05	NA	TRUE	others
Dag1	F1M8K0	0.786172	2.06926	-1.28309	0.00105415	TRUE	NA	others
Dagla	Q5YLM1	0.279548	-0.802079	1.08163	5.82627e-05	NA	TRUE	others
Daglb	P0C1S9	-2.86459	-2.12073	-0.743867	0.00848367	TRUE	NA	others
Dap3	F7EZZ0	5.03431	1.39563	3.63868	3.13883e-07	NA	TRUE	others
Dapk1	A0A0G2K5V8	1.84032	0.257498	1.58282	4.1968e-05	NA	TRUE	others
Dars	P15178	4.31301	2.72539	1.58762	5.08506e-05	NA	TRUE	others
Dazap1	Q4KLZ3	0.393792	1.93108	-1.53729	0.0116117	TRUE	NA	others
Dbi	P11030	1.65579	4.77268	-3.11689	0.000958459	TRUE	NA	others
Dbn1	A0A0H2UHL9	3.71772	1.81021	1.90751	0.000345416	NA	TRUE	others
Dbn1	C6L8E0	1.29268	0.533683	0.758993	0.0301305	NA	TRUE	others
Dbn1	Q07266	8.70849	6.33425	2.37424	2.98205e-06	NA	TRUE	others
Dbnl	Q9JHL4	1.53664	3.9359	-2.39926	1.94036e-05	TRUE	NA	others
Dbt	B2GV15	3.14567	1.24626	1.89941	0.000209574	NA	TRUE	others
Dcaf1	A0A0G2KAM8;D3ZKB7	-0.788122	-2.00759	1.21947	0.00418518	NA	TRUE	others
Dcaf11	Q5M9G8	-1.28594	-2.22548	0.939539	1.62563e-05	NA	TRUE	others
Dcaf5	G3V6K4	-1.98858	-2.55143	0.562856	0.0445377	NA	TRUE	others
Dcaf6	D4A8L4	-1.56228	-2.18816	0.625878	0.00360149	NA	TRUE	others
Dcaf7	B2RZ68	2.67321	2.51821	0.155002	0.329903	NA	NA	others
Dcaf8	Q5U2M6	0.927793	-0.0603945	0.988188	0.000340387	NA	TRUE	others
Dcakd	Q6AY55	0.812706	1.90413	-1.09142	0.000397582	TRUE	NA	others
Dcbld2	Q91ZV2	-1.90757	-0.544789	-1.36278	1.60568e-06	TRUE	NA	others
Dcc	Q63155	-0.414359	-0.280274	-0.134085	0.485507	NA	NA	others
Dchs1	D4ACX8	2.28208	0.772484	1.5096	3.70169e-06	NA	TRUE	others
Dck	P48769	-3.66775	-4.22927	0.561512	0.14128	NA	NA	others
Dclk1	A0A0G2KB92	4.98094	6.75151	-1.77058	0.000138584	TRUE	NA	others
Dclk1	O08875	4.51063	6.11214	-1.6015	0.000935149	TRUE	NA	others
Dclk2	A0A0G2JY17	-5.83482	-5.48863	-0.346194	0.162544	NA	NA	others
Dclk2	Q5MPA9	1.76574	3.23609	-1.47035	0.0009181	TRUE	NA	others
Dcp1a	D4AE80	0.432552	-0.841989	1.27454	0.000478753	NA	TRUE	others
Dcp1b	D3ZZJ7	-1.54738	-2.10402	0.556641	0.0385338	NA	TRUE	others
Dcp2	M0RBQ1	-0.818135	-1.67893	0.860798	0.0606126	NA	NA	others
Dcps	Q8K4F7	0.36125	1.79755	-1.4363	0.00190654	TRUE	NA	others
Dctn1	A0A0G2K428;D4A8U7	4.38436	3.30317	1.08119	0.00010518	NA	TRUE	others
Dctn1	P28023	4.98441	4.19401	0.790397	2.5577e-05	NA	TRUE	others
Dctn2	Q6AYH5	5.58488	4.7543	0.830579	0.00153306	NA	TRUE	others
Dctn3	D4A1B8	1.86025	1.20253	0.65772	0.0728991	NA	NA	others
Dctn4	Q9QUR2	3.71211	3.08302	0.629095	0.000137409	NA	TRUE	others
Dctn5	G3V8C0	1.25148	1.66838	-0.416899	0.0311716	NA	NA	others
Dctn6	D4ADD8	1.77926	2.14337	-0.364112	0.117219	NA	NA	others
Dcun1d1	A0A0G2K8D6;D3ZRV0	-1.5246	0.805869	-2.33047	0.000685092	TRUE	NA	others
Dcun1d3	Q4V8B2	-1.90201	-0.436762	-1.46525	0.00557714	TRUE	NA	others
Dcx	G3V997	4.76048	6.36259	-1.60212	0.0081425	TRUE	NA	others
Dcx	Q9ESI7	3.77013	5.38641	-1.61628	0.00239614	TRUE	NA	others
Ddah1	O08557	2.15067	4.40691	-2.25624	9.99393e-05	TRUE	NA	others
Ddah2	Q6MG60	2.62818	3.96897	-1.34079	0.0178582	TRUE	NA	others
Ddb1	G3V8T4	2.09297	2.23009	-0.137117	0.414608	NA	NA	others
Ddb1	Q9ESW0	3.26792	3.50866	-0.240735	0.0921448	NA	NA	others
Ddhd1	Q3ZAU5	-2.21654	-1.1589	-1.05764	0.000171455	TRUE	NA	others
Ddhd2	D3ZJ91	0.069765	-0.15765	0.227415	0.0517342	NA	NA	others
Ddi2	A0A096MJP9	-1.90642	0.0952704	-2.00169	0.000235882	TRUE	NA	others
Ddn	P50617	1.58988	-0.0157872	1.60567	3.37517e-05	NA	TRUE	others
Ddost	Q641Y0	4.42217	2.1873	2.23487	6.96812e-06	NA	TRUE	others
Ddr1	A0A0G2JVT5;A0A0G2K7S7;B2GVB6;Q6MG19	-4.03759	-5.47158	1.43398	0.000771128	NA	TRUE	others
Ddr1	Q63474	4.24708	3.01845	1.22863	0.000555342	NA	TRUE	others
Ddrgk1	D3ZAS9	-0.52537	-1.06549	0.540123	0.0563572	NA	NA	others
Ddt	P80254	1.13549	4.34065	-3.20515	2.43022e-05	TRUE	NA	others
Ddx1	Q641Y8	1.12309	2.4667	-1.34361	0.0129625	TRUE	NA	others
Ddx10	D3ZBY5	-1.66529	-1.68439	0.0191026	0.952985	NA	NA	others
Ddx17	A0A096MIX2;E9PT29	2.20173	2.97067	-0.768944	0.0945942	NA	NA	others
Ddx20	F1MAM8	2.74551	-0.386265	3.13178	5.34607e-07	NA	TRUE	others
Ddx21	Q3B8Q1	-0.71664	-1.20951	0.492865	0.0306681	NA	NA	others
Ddx23	B5DFJ3;G3V9M1	0.942794	-1.22891	2.17171	9.5489e-06	NA	TRUE	others
Ddx25	Q9QY16	-1.67811	-1.20815	-0.469962	0.0592923	NA	NA	others
Ddx27	B1H269	-1.64467	-3.899	2.25433	0.00022455	NA	TRUE	others
Ddx28	D4A7Q5	0.092391	-2.46851	2.5609	5.46651e-06	NA	TRUE	others
Ddx39a	Q5U216	-0.885638	-0.335639	-0.549998	0.433275	NA	NA	others
Ddx39b	Q63413	2.05666	2.53021	-0.473553	0.366864	NA	NA	others
Ddx41	B2RYL8	-0.910376	-2.69094	1.78057	0.000405486	NA	TRUE	others
Ddx42	D4A031	-0.775752	0.234919	-1.01067	0.00362902	TRUE	NA	others
Ddx46	Q62780	1.84391	-0.483242	2.32715	4.96121e-05	NA	TRUE	others
Ddx5	B6DTP5;Q6AYI1	0.679977	1.56982	-0.889846	0.0758441	NA	NA	others
Ddx50	D3ZG48	-0.601566	-2.47753	1.87597	0.000444406	NA	TRUE	others
Ddx54	D3ZHY6	-2.64015	-3.50994	0.869789	0.00483573	NA	TRUE	others
Ddx59	Q66HG7	-5.15543	-5.89856	0.743127	0.294571	NA	NA	others
Ddx6	D3ZD73	2.65191	2.08297	0.568939	0.00674487	NA	TRUE	others
Decr1	Q64591	-1.18195	1.08417	-2.26612	0.000146983	TRUE	NA	others
Decr2	Q9Z2M4	0.381885	-1.92042	2.3023	0.0097732	NA	TRUE	others
Def8	Q4V8I4	0.242949	-0.147951	0.3909	0.0829466	NA	NA	others
Degs1	Q5XIF5	-1.08399	-0.547795	-0.536199	0.018885	TRUE	NA	others
Dek	Q6AXS3	1.08989	0.569579	0.52031	0.136502	NA	NA	others
Dennd1a	A0A0G2K6J1	1.63482	0.412853	1.22197	7.983e-05	NA	TRUE	others
Dennd4a	D4A518	-0.132404	-0.860282	0.727878	0.00455432	NA	TRUE	others
Dennd4b	F1LTT7	-1.27196	-0.430513	-0.841448	0.000431713	TRUE	NA	others
Dennd4c	A0A0G2K089	-2.33168	-2.66536	0.333681	0.134473	NA	NA	others
Dennd5a	G3V7Q0	-1.31594	-0.905034	-0.410907	0.0463412	NA	NA	others
Dennd5b	M0R5A9	-1.69194	-0.71089	-0.981053	0.00182129	TRUE	NA	others
Dennd6a	D4A544	-4.63081	-3.62039	-1.01043	0.0117261	TRUE	NA	others
Dennd6b	D3ZAE3	-2.14472	-1.03866	-1.10606	0.00076715	TRUE	NA	others
Depdc5	A0A0G2K6M8	-2.53635	-1.44481	-1.09154	0.00920326	TRUE	NA	others
Deptor	F1M8Y4	-3.93858	-2.0834	-1.85518	0.00352468	TRUE	NA	others
Derl1	Q5RKH9	1.77813	1.03268	0.74545	0.0133264	NA	TRUE	others
Derl2	A0A0G2JTX9	-0.947511	-1.31317	0.365657	0.270651	NA	NA	others
Desi1	Q4KM30	-1.40278	-0.320892	-1.08189	0.0299388	TRUE	NA	others
Dfna5	F1MAG0	0.625049	1.80211	-1.17707	0.000318767	TRUE	NA	others
Dgcr8	D4A2G4	-1.99468	-3.42791	1.43323	0.0429987	NA	TRUE	others
Dgkb	F1LP01	-1.8738	0.152135	-2.02594	5.15333e-05	TRUE	NA	others
Dgkb	P49621	1.51027	0.925942	0.584326	0.0454246	NA	TRUE	others
Dgkd	F1M5T2	-0.984687	-0.607559	-0.377127	0.0371945	NA	NA	others
Dgke	A0A096UWG9	0.692335	-0.593748	1.28608	0.000612709	NA	TRUE	others
Dgkg	P49620	-0.969961	-1.13111	0.161149	0.485217	NA	NA	others
Dgkh	D3ZSZ6	-0.677098	0.0837206	-0.760819	0.00696325	TRUE	NA	others
Dgki	F1MAB7	1.21367	0.998976	0.214694	0.297705	NA	NA	others
Dgkq	D3ZEY4	-1.44631	0.354469	-1.80078	0.000384666	TRUE	NA	others
Dgkz	O08560	1.13597	1.04175	0.0942269	0.693725	NA	NA	others
Dguok	A0A0G2K478	-2.12062	-0.351742	-1.76888	0.00923373	TRUE	NA	others
Dhcr24	Q5BQE6	1.26182	1.20604	0.0557776	0.700311	NA	NA	others
Dhcr7	Q9Z2Z8	2.92297	3.92206	-0.999084	0.0042473	TRUE	NA	others
Dhdds	Q5U2T2	-4.92582	-5.19447	0.268651	0.401845	NA	NA	others
Dhfr	Q920D2	0.19667	1.94201	-1.74534	0.00158898	TRUE	NA	others
Dhodh	Q63707	-1.04794	0.779331	-1.82727	1.58331e-05	TRUE	NA	others
Dhps	Q6AY53	-2.06768	-1.52232	-0.545358	0.129023	NA	NA	others
Dhrs1	Q6AXY8	-2.13646	-1.09588	-1.04058	0.0571942	NA	NA	others
Dhrs13	D3ZBC7	-0.872897	-0.491742	-0.381155	0.0194027	NA	NA	others
Dhrs4	Q8VID1	0.92272	0.679946	0.242774	0.628634	NA	NA	others
Dhrs7	D4A0T8	0.276156	1.26986	-0.993708	7.29785e-05	TRUE	NA	others
Dhrs7b	Q5RJY4	2.19301	0.592621	1.60039	6.39703e-06	NA	TRUE	others
Dhrsx	B2RZ76	-3.07244	-2.16514	-0.907299	0.00304811	TRUE	NA	others
Dhtkd1	Q4KLP0	-0.417026	0.319548	-0.736574	0.0391466	TRUE	NA	others
Dhx15	D3ZD97	0.341183	-0.0842395	0.425423	0.254269	NA	NA	others
Dhx16	Q6MG13	-2.49438	-2.97303	0.478653	0.106811	NA	NA	others
Dhx30	Q5BJS0	3.5594	0.481388	3.07801	2.07835e-07	NA	TRUE	others
Dhx32	D3ZGJ0	-3.9193	-2.05962	-1.85968	0.00500559	TRUE	NA	others
Dhx36	D4A2Z8	0.804229	1.0861	-0.281872	0.193858	NA	NA	others
Dhx38	D4A321	-1.97614	-2.08581	0.109667	0.68196	NA	NA	others
Dhx57	A0A0G2JZH9	0.132243	1.01507	-0.882828	0.00982874	TRUE	NA	others
Dhx9	D4A9D6	2.31493	1.49863	0.816302	0.0217723	NA	TRUE	others
Diaph1	F1M775	-0.687058	0.649533	-1.33659	0.00206944	TRUE	NA	others
Dicer1	E9PU15	-2.19576	-1.98422	-0.211541	0.502203	NA	NA	others
Dido1	D3ZWL9	-2.13584	-1.59999	-0.53585	0.0375851	TRUE	NA	others
Dip2a	A0A0G2KB74	3.73066	4.16731	-0.436647	0.0575428	NA	NA	others
Dip2b	A0A0G2JY22	2.25921	2.38755	-0.128336	0.452548	NA	NA	others
Dip2c	D3ZZB0	1.93438	2.08983	-0.155447	0.483174	NA	NA	others
Diras1	D4A304	3.26544	4.73297	-1.46752	0.000854561	TRUE	NA	others
Diras2	D3ZHX3	1.31136	3.20607	-1.89471	0.000202695	TRUE	NA	others
Dirc2	Q66H95	0.100429	-1.25453	1.35496	0.000937233	NA	TRUE	others
Dis3	B2RYL7;F7EPZ4	-2.23929	-2.02017	-0.219121	0.713967	NA	NA	others
Dis3l2	D3ZIL9	-0.266278	1.40188	-1.66816	0.000414586	TRUE	NA	others
Disp2	D3ZBZ6	2.43118	1.12479	1.30639	3.90677e-05	NA	TRUE	others
Dixdc1	Q2VUH7	0.158276	-0.6029	0.761177	0.00481557	NA	TRUE	others
Dkc1	P40615	0.928759	-0.356561	1.28532	0.000192985	NA	TRUE	others
Dkk3	B1H219	-2.42126	-2.98014	0.558877	0.0477882	NA	TRUE	others
Dlat	P08461	8.37297	4.93816	3.43481	3.23942e-06	NA	TRUE	others
Dld	Q6P6R2	5.26157	4.75954	0.502029	0.103615	NA	NA	others
Dlg1	Q62696	1.56743	1.4487	0.118728	0.354402	NA	NA	others
Dlg2	Q63622	3.07627	3.43022	-0.353953	0.127588	NA	NA	others
Dlg3	Q62936	3.31128	3.37056	-0.0592764	0.725013	NA	NA	others
Dlg4	P31016	4.65453	3.28016	1.37437	0.000204591	NA	TRUE	others
Dlg5	D4A3K3	-0.236997	-1.15093	0.913936	0.00212089	NA	TRUE	others
Dlgap1	G3V849	0.854045	-1.21931	2.07336	5.42891e-05	NA	TRUE	others
Dlgap1	P97836	2.44853	0.481195	1.96733	2.3162e-06	NA	TRUE	others
Dlgap2	A0A0G2JUI3;F1LSL6	0.838179	-0.906098	1.74428	0.000155553	NA	TRUE	others
Dlgap2	P97837	2.48174	0.900687	1.58106	1.91895e-05	NA	TRUE	others
Dlgap3	G3V7T8	1.92885	0.227803	1.70105	6.05444e-06	NA	TRUE	others
Dlgap3	P97838	1.63909	-0.00108018	1.64017	3.64555e-06	NA	TRUE	others
Dlgap4	P97839	4.12369	4.05433	0.069355	0.419319	NA	NA	others
Dlst	Q01205	7.47101	4.6372	2.83381	5.55712e-06	NA	TRUE	others
Dmac1	D4AEL3	0.29311	0.0357044	0.257406	0.275109	NA	NA	others
Dmac2	Q5I0I4	-1.36535	-1.08528	-0.280077	0.410677	NA	NA	others
Dmap1	Q568Y6	-0.871256	-3.13546	2.2642	9.97205e-05	NA	TRUE	others
Dmd	P11530	-1.36628	-1.07629	-0.289992	0.0851828	NA	NA	others
Dmtn	B2GUY4;D4A559	0.0868485	2.10703	-2.02019	6.05444e-06	TRUE	NA	others
Dmwd	F1M3D2	0.09511	0.867483	-0.772373	0.000178269	TRUE	NA	others
Dmxl1	D4AA13	1.0539	-0.0267008	1.0806	0.000481345	NA	TRUE	others
Dmxl2	F1M3W5	4.72485	3.37231	1.35254	0.000176809	NA	TRUE	others
Dnaaf5	G3V943	-3.34346	-2.17307	-1.17038	0.00337542	TRUE	NA	others
Dnah8	F1MAM6	-2.56063	-1.89161	-0.669022	0.690675	NA	NA	others
Dnah9	F1LV07	0.932599	-0.183531	1.11613	0.0754298	NA	NA	others
Dnaja1	P63036	4.10832	3.25839	0.849937	0.00343573	NA	TRUE	others
Dnaja2	O35824	3.92907	3.39768	0.531397	0.0054317	NA	TRUE	others
Dnaja2	Q5M9H7	3.88623	3.15028	0.73595	0.0157358	NA	TRUE	others
Dnaja3	A0A0G2K5E4;Q2UZS7	3.15451	1.86899	1.28552	1.62501e-05	NA	TRUE	others
Dnaja4	Q4QR73	1.46038	1.27665	0.183732	0.282056	NA	NA	others
Dnajb1	B0K030	0.279921	1.25213	-0.972211	0.00512425	TRUE	NA	others
Dnajb11	Q6TUG0	1.98873	2.24676	-0.258032	0.145818	NA	NA	others
Dnajb12	Q5FVC4	-0.0571809	-0.579868	0.522687	0.132772	NA	NA	others
Dnajb14	A0A0G2JTM9	-0.193986	-0.839161	0.645175	0.0199554	NA	TRUE	others
Dnajb2	B2RYA8	1.09112	0.98529	0.105829	0.253489	NA	NA	others
Dnajb4	Q5XIP0	2.0176	2.3212	-0.303598	0.00640291	NA	NA	others
Dnajb5	A0A0G2K9H9	1.53389	0.266056	1.26784	5.00361e-06	NA	TRUE	others
Dnajb6	Q6AYU3	1.5863	0.0870311	1.49927	1.26213e-06	NA	TRUE	others
Dnajc10	Q498R3	2.41634	2.63187	-0.215533	0.0248796	NA	NA	others
Dnajc11	B1WBY5	4.4999	2.10966	2.39024	5.15372e-06	NA	TRUE	others
Dnajc13	D3ZN27	4.66657	2.90187	1.7647	2.27409e-06	NA	TRUE	others
Dnajc16	Q5FVM7	0.170279	-1.417	1.58728	2.9568e-05	NA	TRUE	others
Dnajc18	Q0H8V1	-1.94975	-3.33468	1.38493	0.0172541	NA	TRUE	others
Dnajc19	M0R6L8	-1.28593	-0.61911	-0.666825	0.121897	NA	NA	others
Dnajc2	Q7TQ20	-3.11383	-1.5563	-1.55753	0.004997	TRUE	NA	others
Dnajc25	Q5BJW9	-1.39739	-2.0891	0.691712	0.0372965	NA	TRUE	others
Dnajc27	Q6IML7	-1.64318	-0.874434	-0.768741	0.000832372	TRUE	NA	others
Dnajc28	Q6AYG2	0.896073	-1.80564	2.70171	2.35585e-05	NA	TRUE	others
Dnajc3	Q9R0T3	-0.971525	-0.122292	-0.849233	0.00338428	TRUE	NA	others
Dnajc30	B2RYV0	2.181	-1.22414	3.40514	4.28526e-05	NA	TRUE	others
Dnajc5	P60905	2.45351	4.88121	-2.42771	7.84888e-05	TRUE	NA	others
Dnajc6	A0A0G2JY26	1.89448	3.6574	-1.76292	0.000168914	TRUE	NA	others
Dnajc7	A0A0G2K435	-0.147588	0.797257	-0.944845	0.00604082	TRUE	NA	others
Dnajc9	A8QIC3	0.389141	-1.34809	1.73723	8.87296e-05	NA	TRUE	others
Dnal1	A0A096MJZ0	-0.691073	1.32992	-2.021	0.00387587	TRUE	NA	others
Dnase1l1	Q2QDE7	-5.28926	-3.59583	-1.69343	1.86264e-05	TRUE	NA	others
Dnase2	Q9QZK8	-2.57587	-3.83048	1.25461	0.00342348	NA	TRUE	others
Dner	A0A1W2Q656	2.06767	1.16263	0.905038	0.00204628	NA	TRUE	others
Dnm1	P21575	4.7925	6.77964	-1.98714	4.05702e-05	TRUE	NA	others
Dnm1l	O35303	2.34808	4.52482	-2.17673	0.000117921	TRUE	NA	others
Dnm2	P39052	2.95726	4.45405	-1.49679	0.00184325	TRUE	NA	others
Dnm3	Q08877	3.62073	5.24578	-1.62504	0.00165295	TRUE	NA	others
Dnmt1	Q9Z330	-1.9992	-1.32899	-0.670209	0.0557559	NA	NA	others
Dnmt3a	Q1LZ53	-0.494291	0.0479545	-0.542246	0.208594	NA	NA	others
Dnpep	Q4V8H5	3.83994	4.09434	-0.254395	0.423565	NA	NA	others
Dnph1	O35820	-1.32275	0.677433	-2.00018	0.00370076	TRUE	NA	others
Doc2a	P70611	-0.353751	1.21163	-1.56538	0.000150906	TRUE	NA	others
Dock1	D3ZZW1	1.64222	0.124524	1.51769	0.00180114	NA	TRUE	others
Dock11	F1LQ91	-0.67435	-0.400892	-0.273458	0.274938	NA	NA	others
Dock3	F1M4N6	3.43893	1.25863	2.1803	3.78246e-06	NA	TRUE	others
Dock4	F1LZ81	2.10189	0.192885	1.90901	7.36275e-05	NA	TRUE	others
Dock5	F1LVA9	0.177329	0.14986	0.0274686	0.914056	NA	NA	others
Dock7	A0A0G2K3H2	4.02776	2.28881	1.73894	1.26519e-06	NA	TRUE	others
Dock9	F1LSM8	2.10424	1.33049	0.773753	0.00257124	NA	TRUE	others
Dock9	Q63603	2.21743	1.40749	0.80994	0.00251155	NA	TRUE	others
Dohh	Q5PPJ4	-1.54683	-0.299445	-1.24738	0.0707838	NA	NA	others
Dok4	B0BNA8	-0.381464	-0.340429	-0.0410357	0.823247	NA	NA	others
Dok5	B2RZ51	-2.6686	-3.8203	1.1517	0.00110845	NA	TRUE	others
Dok6	F1M038	-3.15775	-3.77124	0.613486	0.00162639	NA	TRUE	others
Dolk	D3ZLM6	-2.86219	-3.67572	0.813532	0.0399804	NA	TRUE	others
Dolpp1	A0A0G2JUS5	-1.84784	-1.30914	-0.538697	0.00089308	TRUE	NA	others
Dopey1	D4A0Y2	1.67581	-0.426873	2.10269	5.91981e-05	NA	TRUE	others
Dopey2	A0A0G2JXD9	0.926528	-0.496096	1.42262	6.21027e-05	NA	TRUE	others
Dpagt1	Q6P4Z8	-2.65907	-2.57193	-0.0871422	0.829049	NA	NA	others
Dpcd	Q6AYM4	-2.45935	-1.23553	-1.22382	0.00582912	TRUE	NA	others
Dpf2	A0A0G2K948	-1.90697	-1.80329	-0.103676	0.737264	NA	NA	others
Dph1	B2RYK2	-2.86292	-1.93056	-0.932366	0.0161199	TRUE	NA	others
Dph2	Q568Y2	-3.34767	-1.20404	-2.14363	0.0105478	TRUE	NA	others
Dph6	Q5M9F5	-2.95322	-2.05449	-0.898734	0.00969015	TRUE	NA	others
Dpm1	D4A8N1	1.85093	0.93563	0.915298	0.00208427	NA	TRUE	others
Dpp10	Q0GLB6	-0.372313	-1.84537	1.47305	0.000264008	NA	TRUE	others
Dpp10	Q6Q629	3.0641	1.24382	1.82028	0.000619534	NA	TRUE	others
Dpp3	O55096	1.58128	3.95129	-2.37001	5.41556e-05	TRUE	NA	others
Dpp6	F1LMR7	2.18615	0.908254	1.2779	0.00220508	NA	TRUE	others
Dpp6	P46101	5.48334	3.77823	1.70511	0.000555342	NA	TRUE	others
Dpp7	Q9EPB1	0.896625	2.44968	-1.55305	0.000391373	TRUE	NA	others
Dpp8	D3ZHQ1	-1.01195	0.822951	-1.8349	0.000518503	TRUE	NA	others
Dpp9	M0R781	3.05726	3.51562	-0.458352	0.0593165	NA	NA	others
Dpy19l1	D4AD75	-1.74712	-2.15312	0.406001	0.112032	NA	NA	others
Dpy19l3	D4A9G5	-0.800543	-1.02482	0.224281	0.0643676	NA	NA	others
Dpy30	G3V946	-3.07519	-2.8154	-0.259795	0.502294	NA	NA	others
Dpysl2	P47942	6.1998	9.29557	-3.09577	3.2272e-06	TRUE	NA	others
Dpysl3	Q62952	6.22364	9.0655	-2.84186	4.13404e-05	TRUE	NA	others
Dpysl4	Q62951	1.9765	5.06505	-3.08855	7.26577e-06	TRUE	NA	others
Dpysl5	Q9JHU0	3.4056	7.38662	-3.98102	3.75013e-06	TRUE	NA	others
Drap1	A0JPP1	-2.7584	-1.22936	-1.52904	0.000275861	TRUE	NA	others
Drg1	Q5I0F0	-0.45044	1.1147	-1.56514	0.000248173	TRUE	NA	others
Drg2	A0A0G2KAI8	0.644557	2.36857	-1.72401	0.00122918	TRUE	NA	others
Drp2	Q9EPA0	-1.3378	-2.03095	0.693156	0.0129234	NA	TRUE	others
Dscam	Q8VHZ8	-0.568827	-2.11151	1.54268	2.08686e-05	NA	TRUE	others
Dscaml1	D3ZPL7	1.59504	1.05656	0.538482	0.000374021	NA	TRUE	others
Dscr3	E9PU42	-0.500626	0.954892	-1.45552	0.00156102	TRUE	NA	others
Dsp	F1LMV6	0.973145	1.99228	-1.01913	0.462154	NA	NA	others
Dst	D3ZC56	5.23026	3.98376	1.2465	3.59563e-06	NA	TRUE	others
Dstn	Q7M0E3	4.04612	5.92761	-1.88149	0.00161492	TRUE	NA	others
Dstyk	Q6XUX2	-2.0976	-1.49278	-0.604817	0.000470205	TRUE	NA	others
Dtd1	B0K014;D4A9K3	1.96525	4.83869	-2.87344	2.6203e-06	TRUE	NA	others
Dtd2	B0K034	-2.96391	-0.630263	-2.33365	6.85904e-06	TRUE	NA	others
Dtna	D4A772	-1.21949	-0.107422	-1.11206	8.16932e-07	TRUE	NA	others
Dtnb	P84060	-0.668514	0.121525	-0.790039	0.0009854	TRUE	NA	others
Dtx1	M0RA58	-0.702147	-2.45434	1.75219	7.04743e-06	NA	TRUE	others
Dtx3	F1LY78	-1.00787	0.415268	-1.42314	0.000135272	TRUE	NA	others
Dtymk	D3ZUJ5	-2.05009	-0.687394	-1.36269	0.00830921	TRUE	NA	others
Dusp15	B4F7B7	-1.90532	-2.30313	0.397805	0.0178669	NA	NA	others
Dusp19	D4A8F3	-3.01237	-1.45015	-1.56223	0.0131707	TRUE	NA	others
Dusp23	D3ZRL3	-2.76353	-2.67603	-0.0874987	0.929361	NA	NA	others
Dusp3	A0A0G2K3I9;B5DFF7;G3V9L3	1.34612	3.19656	-1.85044	0.000699189	TRUE	NA	others
Dvl1	Q9WVB9	0.491353	0.532701	-0.0413483	0.821561	NA	NA	others
Dvl3	D4ADV8	0.31234	-0.0506787	0.363018	0.0507682	NA	NA	others
Dym	B4F766	-0.130517	-0.412814	0.282296	0.141685	NA	NA	others
Dync1h1	F1LRT9	7.03232	4.13671	2.89561	5.11183e-07	NA	TRUE	others
Dync1h1	P38650	8.22856	5.20618	3.02237	2.34961e-07	NA	TRUE	others
Dync1i1	A0A173DW29;G3V792	4.77686	2.57481	2.20205	1.35396e-06	NA	TRUE	others
Dync1i1	Q63100	6.56579	3.7247	2.8411	3.67084e-07	NA	TRUE	others
Dync1i2	Q62871	5.43208	2.48452	2.94756	1.71486e-07	NA	TRUE	others
Dync1li1	Q9QXU8	7.80463	4.95995	2.84467	2.24675e-07	NA	TRUE	others
Dync1li2	Q62698	5.88337	3.16372	2.71965	2.94178e-07	NA	TRUE	others
Dync2h1	D3ZBB8	-1.23169	-3.5516	2.31991	0.000251685	NA	TRUE	others
Dync2h1	Q9JJ79	1.37511	-0.173997	1.54911	3.31974e-05	NA	TRUE	others
Dync2li1	Q6AY43	-0.259903	-1.31852	1.05862	0.00113089	NA	TRUE	others
Dynll1	P63170	3.25366	4.06188	-0.808221	0.0970895	NA	NA	others
Dynll2	Q78P75	4.85532	4.42119	0.434129	0.268622	NA	NA	others
Dynlrb1	P62628	7.13238	3.54889	3.58349	3.01414e-05	NA	TRUE	others
Dynlt1	Q9Z336	6.07598	3.08605	2.98993	1.68164e-07	NA	TRUE	others
Dynlt3	Q5XI90	2.10593	2.14665	-0.0407187	0.864967	NA	NA	others
Dyrk1a	Q63470	1.09635	0.817673	0.278672	0.0956877	NA	NA	others
Dyrk1b	A0A0G2KAP6;D4ACC4	-4.48874	-5.08356	0.594818	0.0884343	NA	NA	others
Dyrk2	F1LYY7	-3.24464	-2.21932	-1.02532	0.00794629	TRUE	NA	others
Dysf	A0A0G2K7B6	-0.959845	-3.06792	2.10808	0.000227583	NA	TRUE	others
Dzank1	D4A039	0.578145	-0.834567	1.41271	3.65914e-06	NA	TRUE	others
Dzip3	D4A1V8	0.837325	-0.211643	1.04897	1.0484e-06	NA	TRUE	others
Ebag9	Q5PQP2	-3.34281	-1.50003	-1.84279	0.00437577	TRUE	NA	others
Ebna1bp2	Q5M920	-0.174981	-2.46857	2.29359	2.27878e-06	NA	TRUE	others
Ebp	Q9JJ46	-0.753598	-0.17148	-0.582118	0.0785645	NA	NA	others
Ecd	D3ZA55	-1.67252	-1.80824	0.135725	0.567691	NA	NA	others
Ece1	P42893	-0.515233	-1.18578	0.670545	0.0167867	NA	TRUE	others
Ece2	D4A4U1;Q6IE65	-3.76673	-4.90375	1.13701	0.0290659	NA	TRUE	others
Ech1	Q62651	-1.51106	1.02853	-2.53959	8.78183e-05	TRUE	NA	others
Echdc1	Q6AYG5	-0.206775	1.52681	-1.73359	0.000102234	TRUE	NA	others
Echs1	P14604	-0.158141	2.8975	-3.05564	1.61089e-06	TRUE	NA	others
Eci1	P23965	-1.75661	1.09718	-2.85379	0.00108722	TRUE	NA	others
Eci2	Q5XIC0	-0.587694	1.59419	-2.18188	0.00017709	TRUE	NA	others
Ecsit	Q5XIC2	2.41459	0.444326	1.97027	1.46605e-05	NA	TRUE	others
Edc3	F1M7Z1	0.483121	0.512626	-0.0295051	0.890146	NA	NA	others
Edc4	Q3ZAV8	2.41333	1.01671	1.39662	7.15467e-05	NA	TRUE	others
Edem3	D4AB70	-1.50749	-2.12692	0.619428	0.0136292	NA	TRUE	others
Edf1	P69736	-0.0529743	0.216183	-0.269158	0.374849	NA	NA	others
Edil3	F1M6P8	2.77459	2.64491	0.129681	0.624174	NA	NA	others
Ednrb	P21451	-0.636515	-1.06778	0.431263	0.323584	NA	NA	others
Edrf1	A0A0G2K4K6;D3ZRW6	-2.78091	-3.49942	0.718512	0.0297813	NA	TRUE	others
Eea1	F1LUA1	0.296002	2.47224	-2.17623	5.83152e-06	TRUE	NA	others
Eed	B5DF02	-3.20248	-3.90078	0.698291	0.0461702	NA	TRUE	others
Eef1e1	B2RYN3	2.06027	0.240087	1.82018	0.00483048	NA	TRUE	others
Eepd1	Q5XI74	-0.297052	0.457852	-0.754904	0.000812954	TRUE	NA	others
Efhd2	Q4FZY0	-1.17493	1.61701	-2.79195	1.05565e-05	TRUE	NA	others
Efl1	D3ZXJ5	-0.803087	0.724945	-1.52803	0.00283131	TRUE	NA	others
Efna3	A0A0G2JV56	-1.72757	-0.238832	-1.48874	0.000324785	TRUE	NA	others
Efnb1	P52796	-0.819148	0.527571	-1.34672	3.17692e-05	TRUE	NA	others
Efnb1	Q6P7B6	0.369441	1.84507	-1.47563	0.000880625	TRUE	NA	others
Efnb2	B2B9A9	1.15627	2.17926	-1.02299	0.00205882	TRUE	NA	others
Efnb3	G3V7D4	1.73708	2.55987	-0.822796	0.0001227	TRUE	NA	others
Efr3a	D4ADS9	-0.202965	-0.758274	0.555308	0.00062018	NA	TRUE	others
Efr3b	F1LTW9	2.85797	1.58371	1.27427	0.000305832	NA	TRUE	others
Eftud2	F1LM66	3.1068	1.19352	1.91327	9.38071e-06	NA	TRUE	others
Egfr	E7CXR8;E7CXR9;G3V6K6	0.779971	0.797427	-0.0174556	0.957291	NA	NA	others
Ehbp1	F1LVX2	-1.17395	0.722584	-1.89654	0.000173621	TRUE	NA	others
Ehbp1l1	A0A0G2K6R8	-3.1429	-3.69996	0.55706	0.0126448	NA	TRUE	others
Ehd1	Q641Z6	2.80344	4.01418	-1.21074	0.00247648	TRUE	NA	others
Ehd3	Q8R491	0.934162	2.83283	-1.89867	1.2637e-05	TRUE	NA	others
Ehd4	Q8R3Z7	-1.50041	-0.537074	-0.963331	0.0238648	TRUE	NA	others
Ehmt1	D4A005	-2.04438	-3.82142	1.77704	0.000119946	NA	TRUE	others
Ehmt2	A0A0G2K8H1;Q6MG72	-0.995969	-1.98755	0.991583	4.13018e-05	NA	TRUE	others
Ei24	Q4KM77	2.15629	2.03149	0.1248	0.407087	NA	NA	others
Eif1ax	B5DF60	-0.789672	0.488326	-1.278	0.0156001	TRUE	NA	others
Eif2ak2	Q63184	-2.43151	-0.492136	-1.93938	0.000540771	TRUE	NA	others
Eif2ak4	D4A7V9	-2.48045	-2.19417	-0.286271	0.245217	NA	NA	others
Eif2s3y	C9WPN6	-2.10203	-0.383876	-1.71815	0.0100006	TRUE	NA	others
Eif3e	Q641X8	0.35475	-0.063113	0.417863	0.176688	NA	NA	others
Eif3h	Q6P9U8	0.735311	-0.306103	1.04141	0.00102993	NA	TRUE	others
Eif3j	A0JPM9	0.0893714	2.68136	-2.59199	5.69121e-07	TRUE	NA	others
Eif4a1	Q6P3V8	2.70435	4.02775	-1.3234	0.0149029	TRUE	NA	others
Eif4a2	Q5RKI1	2.33002	3.89068	-1.56066	0.00179358	TRUE	NA	others
Eif4a3	Q3B8Q2	2.92195	0.643356	2.27859	6.56954e-06	NA	TRUE	others
Eif4b	Q5RKG9	0.330376	2.72852	-2.39815	3.84427e-06	TRUE	NA	others
Eif4e2	A0A0U1RRU1	-0.453205	0.133555	-0.58676	0.0278895	TRUE	NA	others
Eif4enif1	D4ACF1	-1.06478	-1.73019	0.665408	0.0112809	NA	TRUE	others
Eif4g1	D3ZU13	0.861211	1.98148	-1.12027	0.000440549	TRUE	NA	others
Eif4g3	A0A0G2JY73	0.0607892	1.02717	-0.966384	0.000512855	TRUE	NA	others
Eif4h	Q5XI72	1.52868	3.95238	-2.4237	3.1008e-05	TRUE	NA	others
Eipr1	Q5PPK9	1.53651	2.12	-0.583493	0.00980958	TRUE	NA	others
Elac2	Q8CGS5	-2.00648	-0.565538	-1.44094	0.000156139	TRUE	NA	others
Elavl1	B5DF91	3.3407	1.99809	1.34261	0.000130979	NA	TRUE	others
Elavl3	Q76IJ9	5.22727	1.95217	3.2751	5.42338e-06	NA	TRUE	others
Elavl4	O09032	4.49694	0.840037	3.6569	2.21097e-06	NA	TRUE	others
Elfn1	D3ZZ44	-0.202288	-0.744654	0.542366	0.00242613	NA	TRUE	others
Elfn2	D3ZH36	1.89289	1.84324	0.0496443	0.811074	NA	NA	others
Elmo1	G8CYZ7	1.08312	-0.915395	1.99851	4.88792e-05	NA	TRUE	others
Elmo2	G3V982	3.69551	1.41328	2.28223	1.22645e-05	NA	TRUE	others
Elmod1	D3ZDJ3	4.42615	2.06705	2.3591	8.52196e-06	NA	TRUE	others
Eln	Q99372	-2.38995	-3.67295	1.283	7.36017e-05	NA	TRUE	others
Eloa	Q63187	-3.58644	-2.97656	-0.60988	0.114006	NA	NA	others
Elob	P62870	2.73417	3.31009	-0.575928	0.181817	NA	NA	others
Eloc	P83941	3.3892	4.24753	-0.858332	0.0017158	TRUE	NA	others
Elovl4	D4ACH5	-1.56494	-1.61843	0.0534944	0.815534	NA	NA	others
Elovl5	Q920L7	-1.4515	-0.481809	-0.969689	0.000971184	TRUE	NA	others
Elp1	F1LP76	1.93416	2.19722	-0.263056	0.287542	NA	NA	others
Elp1	Q8VHU4	2.76933	2.68965	0.0796759	0.761635	NA	NA	others
Elp2	Q496Z0	1.47354	1.93618	-0.462633	0.0893109	NA	NA	others
Elp3	D4ACM1	2.72193	2.41957	0.302361	0.255761	NA	NA	others
Elp4	B0BN35	-2.12313	-0.350347	-1.77278	8.39878e-05	TRUE	NA	others
Elp5	B0BMU7	-3.4715	-1.26143	-2.21007	0.000308367	TRUE	NA	others
Elp6	B2RYG8	-2.81509	-1.11954	-1.69555	0.000827738	TRUE	NA	others
Emb	O88775	-0.606605	0.74325	-1.34985	1.95624e-06	TRUE	NA	others
Emc1	D4A994	4.27178	1.65378	2.618	9.02492e-06	NA	TRUE	others
Emc10	Q6AYH6	3.9539	1.30912	2.64478	2.50971e-05	NA	TRUE	others
Emc2	B0BNG0	3.97881	1.44124	2.53757	2.78494e-05	NA	TRUE	others
Emc3	Q5U2V8	4.13239	1.54602	2.58637	2.07232e-05	NA	TRUE	others
Emc4	D4A0W1	3.19334	0.0975118	3.09583	8.10545e-05	NA	TRUE	others
Emc6	D4ABX9	3.03614	0.532493	2.50365	2.05041e-05	NA	TRUE	others
Emc7	D3ZQL1	3.63732	0.762537	2.87479	1.44182e-05	NA	TRUE	others
Emc8	Q5FVL2	3.3497	1.53245	1.81725	6.55614e-05	NA	TRUE	others
Emd	Q63190	1.35567	1.19852	0.157145	0.0492537	NA	NA	others
Emd	Q6PCU4	1.21079	0.992331	0.218456	0.0451645	NA	NA	others
Emilin1	D3Z9E1	-1.26783	-3.12973	1.8619	0.000976068	NA	TRUE	others
Eml1	Q4V8C3	0.971694	2.28525	-1.31355	0.00124095	TRUE	NA	others
Eml2	Q6P6T4	1.8082	1.64036	0.167842	0.292434	NA	NA	others
Eml4	A0A0G2K2Z0	0.496615	1.66136	-1.16475	6.50665e-05	TRUE	NA	others
Eml6	D3ZQR6	-0.728541	0.690489	-1.41903	0.00138778	TRUE	NA	others
Enah	A0A0G2K6I4;Q5XHX3	0.79427	2.31566	-1.52139	2.02148e-05	TRUE	NA	others
Enc1	Q2V9T0;Q6DKY8	-1.05617	-1.90943	0.853264	0.000169265	NA	TRUE	others
Endod1	D3ZIP8	1.75336	0.552821	1.20054	0.000567852	NA	TRUE	others
Endog	Q3V5X8	-4.10154	-1.71456	-2.38698	6.45519e-07	TRUE	NA	others
Engase	D4AE03	-3.168	-2.07058	-1.09742	0.0448357	TRUE	NA	others
Eno1	P04764	5.40423	8.28014	-2.87592	5.55712e-06	TRUE	NA	others
Eno2	P07323	2.90992	6.17769	-3.26777	5.87554e-07	TRUE	NA	others
Enoph1	Q5PPH0	0.253004	2.88756	-2.63456	6.99909e-06	TRUE	NA	others
Enpp5	P84039	0.539604	2.21641	-1.67681	2.16479e-05	TRUE	NA	others
Entpd2	O35795	-2.32525	-2.22213	-0.103115	0.840687	NA	NA	others
Entpd3	Q80Z26	-1.17091	0.580704	-1.75162	0.000391066	TRUE	NA	others
Entpd5	Q6P6S9	-3.13498	-2.18425	-0.950733	0.00414034	TRUE	NA	others
Entpd6	Q9ER31	0.934708	-1.06597	2.00068	5.64401e-06	NA	TRUE	others
Eny2	D3ZWF5	-2.10837	-2.08114	-0.0272279	0.930012	NA	NA	others
Eogt	Q5NDL0	-3.71136	-1.09697	-2.61438	6.05444e-06	TRUE	NA	others
Ep400	A0A0G2JU09	0.0208493	-2.59442	2.61527	8.52196e-06	NA	TRUE	others
Epb41	A0A0G2K161;D3ZIP3	-0.892219	-0.24598	-0.646239	0.00726304	TRUE	NA	others
Epb41l1	Q9WTP0	2.31486	4.45664	-2.14178	4.52839e-06	TRUE	NA	others
Epb41l2	D3ZDT1	-0.410263	1.12035	-1.53062	0.000313438	TRUE	NA	others
Epb41l3	G3V874	-1.46648	-0.0638911	-1.40259	0.000570887	TRUE	NA	others
Epb41l3	Q9JMB3	1.98116	3.70032	-1.71916	1.26213e-06	TRUE	NA	others
Epb41l4a	A0A0G2JW20;B5DEZ0	-2.03695	-1.97619	-0.0607627	0.528011	NA	NA	others
Epb41l4b	A0A0G2K3H4	1.11559	-2.27573	3.39131	2.58269e-06	NA	TRUE	others
Epb41l4b	B2RYE5	1.33829	-1.05747	2.39576	1.48639e-06	NA	TRUE	others
Epb41l5	Q5FVG2	1.41895	-0.582817	2.00177	5.64401e-06	NA	TRUE	others
Epdr1	Q5XII0	1.78939	1.32084	0.468543	0.00758265	NA	NA	others
Epg5	A0A0G2JZ84	3.03933	2.37593	0.663398	0.00169084	NA	TRUE	others
Epha10	F1LX55	-1.49112	-2.92331	1.43219	0.000467608	NA	TRUE	others
Epha3	A0A0G2JT71;G3V9D5	-0.658446	-1.1608	0.502349	0.0597588	NA	NA	others
Epha3	O08680	0.744532	0.355205	0.389328	0.0310994	NA	NA	others
Epha4	D3ZZK3	2.63163	2.98916	-0.357533	0.211776	NA	NA	others
Epha5	F1M7W0	1.28123	0.0287682	1.25246	8.31616e-05	NA	TRUE	others
Epha5	P54757	2.01736	0.811581	1.20578	2.86908e-05	NA	TRUE	others
Epha6	P54758	0.596995	-1.10299	1.69998	3.37699e-06	NA	TRUE	others
Epha7	P54759	-0.351952	-0.870806	0.518855	0.000337791	NA	TRUE	others
Epha8	F1LMX3	-1.2138	-2.59001	1.37622	0.000951799	NA	TRUE	others
Epha8	P29321	0.473058	-0.0320133	0.505071	0.136938	NA	NA	others
Ephb1	P09759	0.392468	-0.852656	1.24512	4.44667e-06	NA	TRUE	others
Ephb2	A0A0G2JY48;F1MAJ0	1.75897	1.42068	0.338295	0.0051438	NA	NA	others
Ephb3	D3ZH39	1.37805	0.780682	0.597366	0.00174311	NA	TRUE	others
Ephb6	P0C0K7	0.795635	0.196059	0.599575	0.011113	NA	TRUE	others
Ephx1	P07687	1.90757	2.18489	-0.277314	0.299339	NA	NA	others
Ephx2	P80299	-3.34314	-1.02202	-2.32112	0.000902342	TRUE	NA	others
Ephx4	D3ZKP8	-3.31978	-3.49457	0.174787	0.346355	NA	NA	others
Epm2a	Q91XQ2	-1.99995	-0.713738	-1.28621	0.000559902	TRUE	NA	others
Epm2aip1	F1M471	2.09698	3.55858	-1.4616	0.00526497	TRUE	NA	others
Epn1	O88339	0.151458	2.15944	-2.00798	1.49825e-05	TRUE	NA	others
Epn2	Q9Z1Z3	-0.471141	1.70579	-2.17693	1.12518e-06	TRUE	NA	others
Eprs	A0A0G2JZI2	4.49841	2.50775	1.99066	1.50303e-05	NA	TRUE	others
Eps15	E9PSY8	0.0752112	-0.636456	0.711667	0.00504442	NA	TRUE	others
Eps15l1	D3ZJR1	1.2247	2.61605	-1.39135	2.07232e-05	TRUE	NA	others
Eps8	F1M3L7	-0.178266	1.58924	-1.7675	2.00563e-05	TRUE	NA	others
Eral1	Q5EBA0	-0.138213	-2.27274	2.13452	1.76977e-05	NA	TRUE	others
Erap1	Q9JJ22	-2.65571	-0.538853	-2.11686	7.60552e-05	TRUE	NA	others
Erbb4	Q62956	1.4268	0.670622	0.756177	0.00200455	NA	TRUE	others
Erbin	M0R9T2	0.880878	0.693327	0.187552	0.137321	NA	NA	others
Erc1	Q811U3	1.75483	3.77743	-2.0226	8.94659e-07	TRUE	NA	others
Erc2	Q8K3M6	4.82548	3.14334	1.68214	0.000271579	NA	TRUE	others
Erc2	Z4YNN0	1.12801	-0.817806	1.94582	3.16421e-06	NA	TRUE	others
Ercc1	D3ZAQ9	-3.05355	-2.97923	-0.0743153	0.821921	NA	NA	others
Ercc3	Q4G005	-3.74576	-3.48038	-0.265382	0.575513	NA	NA	others
Ercc4	D3ZT95	-2.24388	-2.60422	0.360339	0.37704	NA	NA	others
Erf	D3ZJW0	-3.09594	-3.14955	0.0536112	0.814734	NA	NA	others
Erg28	D3ZBN4	-1.3855	-0.891273	-0.494225	0.414473	NA	NA	others
Ergic1	F1LU48	2.10462	1.96046	0.144157	0.360082	NA	NA	others
Ergic2	A0A0G2JYN4	-0.275578	-0.653006	0.377428	0.0343118	NA	NA	others
Ergic3	D3ZU83	-0.0239462	-0.604838	0.580892	0.00457834	NA	TRUE	others
Erh	B2RYQ5	3.44546	1.44674	1.99871	0.00238143	NA	TRUE	others
Eri3	A0A1B0GWR1;M0R8C5	0.196445	1.96043	-1.76398	9.16298e-05	TRUE	NA	others
Erlec1	D3ZF97	0.131893	-0.722046	0.853939	0.000122308	NA	TRUE	others
Erlin1	B1WBY7	4.15547	0.283853	3.87162	5.69121e-07	NA	TRUE	others
Erlin2	B5DEH2	5.51988	1.51243	4.00745	5.78227e-07	NA	TRUE	others
Ermp1	Q6UPR8	0.582847	0.52498	0.0578673	0.774895	NA	NA	others
Ero1a	Q8R4A1	-0.885663	0.829608	-1.71527	2.37721e-05	TRUE	NA	others
Erp29	P52555	1.31442	4.1327	-2.81828	4.92776e-06	TRUE	NA	others
Erp44	Q5VLR5	0.0827733	1.64823	-1.56546	5.06837e-05	TRUE	NA	others
Esd	B0BNE5	3.23146	5.28661	-2.05515	0.00299981	TRUE	NA	others
Esyt1	A0A0G2JXJ7	-1.69358	-1.42211	-0.27147	0.50333	NA	NA	others
Esyt1	Q9Z1X1	-0.193933	0.0880073	-0.28194	0.376684	NA	NA	others
Esyt2	D3ZJ32	0.690768	0.664857	0.0259112	0.914056	NA	NA	others
Etfa	P13803	0.537329	2.92613	-2.3888	0.000221272	TRUE	NA	others
Etfb	Q68FU3	0.101629	2.6685	-2.56687	0.00025891	TRUE	NA	others
Etfdh	Q6UPE1	0.925399	2.40341	-1.47802	7.78494e-07	TRUE	NA	others
Ethe1	B0BNJ4	0.153464	2.60382	-2.45036	8.52649e-05	TRUE	NA	others
Etl4	M0R5H1	0.416474	-0.844529	1.261	5.26456e-06	NA	TRUE	others
Etnk1	D3ZXB8	-1.917	-0.199948	-1.71705	0.000354577	TRUE	NA	others
Evi5	D3ZJN9	-1.06501	-2.2375	1.1725	0.000808043	NA	TRUE	others
Evi5l	D3ZCJ7	1.20848	0.290571	0.917907	4.26205e-05	NA	TRUE	others
Evi5l	D3ZXM4	2.39202	1.3664	1.02562	0.000873267	NA	TRUE	others
Evl	O08719	0.553823	2.29188	-1.73806	0.000282203	TRUE	NA	others
Exd2	B2GUW4	0.825873	0.244698	0.581174	0.00536437	NA	TRUE	others
Exoc1	A0A0G2K2V5	3.02613	1.65393	1.3722	0.000155244	NA	TRUE	others
Exoc1	Q4V8H2	2.69064	1.68937	1.00128	0.000756766	NA	TRUE	others
Exoc2	A0A0G2K888	0.0962831	-1.91818	2.01446	4.81621e-05	NA	TRUE	others
[truncated: 5,373 more rows]
